# Supplementary material for: Archived natural DNA samplers reveal four decades of biodiversity change across the tree of life
Source: Nat Ecol Evol. 2025 Aug 1;9(10):1873–84. doi: 10.1038/s41559-025-02812-6 (PMC12507656; doi:10.1038/s41559-025-02812-6)
Supplement: Supplementary file 4 — Source data for plotting. [file 41559_2025_2812_MOESM4_ESM.txt]

"dataset" "value" "type" "species" "marker"
"1" "Bladderwrack_16S" 101 "order_richness" "Bladderwrack" "16S"
"2" "Bladderwrack_18S" 78 "order_richness" "Bladderwrack" "18SMetazoa"
"3" "Blue_Mussel_16S" 180 "order_richness" "BlueMussel" "16S"
"4" "Blue_Mussel_18S" 160 "order_richness" "BlueMussel" "18SAlgae"
"5" "Trees_16S" 94 "order_richness" "Trees" "16S"
"6" "Trees_COI" 24 "order_richness" "Trees" "COI"
"7" "Trees_ITS" 113 "order_richness" "Trees" "ITS"
"8" "Zebramussel_16S" 184 "order_richness" "Zebramussel" "16S"
"9" "Zebramussel_18S_Algae" 173 "order_richness" "Zebramussel" "18SAlgae"
"10" "Zebramussel_18S_Metazoa" 71 "order_richness" "Zebramussel" "18SMetazoa"
"11" "Bladderwrack_16S" 5474 "OTU_richness" "Bladderwrack" "16S"
"12" "Bladderwrack_18S" 787 "OTU_richness" "Bladderwrack" "18SMetazoa"
"13" "Blue_Mussel_16S" 21266 "OTU_richness" "BlueMussel" "16S"
"14" "Blue_Mussel_18S" 3551 "OTU_richness" "BlueMussel" "18SAlgae"
"15" "Trees_16S" 5183 "OTU_richness" "Trees" "16S"
"16" "Trees_COI" 3271 "OTU_richness" "Trees" "COI"
"17" "Trees_ITS" 6250 "OTU_richness" "Trees" "ITS"
"18" "Zebramussel_16S" 14292 "OTU_richness" "Zebramussel" "16S"
"19" "Zebramussel_18S_Algae" 5587 "OTU_richness" "Zebramussel" "18SAlgae"
"20" "Zebramussel_18S_Metazoa" 523 "OTU_richness" "Zebramussel" "18SMetazoa"
