# Supplementary material for: Archived natural DNA samplers reveal four decades of biodiversity change across the tree of life
Source: Nat Ecol Evol. 2025 Aug 1;9(10):1873–84. doi: 10.1038/s41559-025-02812-6 (PMC12507656; doi:10.1038/s41559-025-02812-6)
Supplement: Supplementary file 5 — Source data for plotting. [file 41559_2025_2812_MOESM5_ESM.txt]

year_group	dataset	taxon	n	tax_level
1	≥1991	Trees_COI	Acari	693	order
2	≥1991	Trees_COI	Araneae	201	order
3	≥1991	Trees_COI	Coleoptera	187	order
4	≥1991	Trees_COI	Collembola	146	order
5	≥1991	Trees_COI	Diptera	600	order
6	≥1991	Trees_COI	Hemiptera	658	order
7	≥1991	Trees_COI	Hymenoptera	747	order
8	≥1991	Trees_COI	Lepidoptera	789	order
9	≥1991	Trees_COI	Neuroptera	137	order
10	≥1991	Trees_COI	Other < 3%	97	order
11	≥1991	Trees_COI	Psocoptera	228	order
12	≥2002	Trees_COI	Acari	456	order
13	≥2002	Trees_COI	Araneae	125	order
14	≥2002	Trees_COI	Coleoptera	111	order
15	≥2002	Trees_COI	Collembola	93	order
16	≥2002	Trees_COI	Diptera	357	order
17	≥2002	Trees_COI	Hemiptera	402	order
18	≥2002	Trees_COI	Hymenoptera	537	order
19	≥2002	Trees_COI	Lepidoptera	528	order
20	≥2002	Trees_COI	Neuroptera	102	order
21	≥2002	Trees_COI	Other < 3%	53	order
22	≥2002	Trees_COI	Psocoptera	169	order
23	≥2006	Trees_COI	Acari	526	order
24	≥2006	Trees_COI	Araneae	132	order
25	≥2006	Trees_COI	Coleoptera	92	order
26	≥2006	Trees_COI	Diptera	389	order
27	≥2006	Trees_COI	Hemiptera	396	order
28	≥2006	Trees_COI	Hymenoptera	494	order
29	≥2006	Trees_COI	Lepidoptera	555	order
30	≥2006	Trees_COI	Neuroptera	99	order
31	≥2006	Trees_COI	Other < 3%	143	order
32	≥2006	Trees_COI	Psocoptera	161	order
33	≥2010	Trees_COI	Acari	531	order
34	≥2010	Trees_COI	Araneae	133	order
35	≥2010	Trees_COI	Coleoptera	120	order
36	≥2010	Trees_COI	Collembola	94	order
37	≥2010	Trees_COI	Diptera	361	order
38	≥2010	Trees_COI	Hemiptera	432	order
39	≥2010	Trees_COI	Hymenoptera	587	order
40	≥2010	Trees_COI	Lepidoptera	514	order
41	≥2010	Trees_COI	Neuroptera	109	order
42	≥2010	Trees_COI	Other < 3%	55	order
43	≥2010	Trees_COI	Psocoptera	181	order
44	≥2014	Trees_COI	Acari	693	order
45	≥2014	Trees_COI	Araneae	128	order
46	≥2014	Trees_COI	Coleoptera	124	order
47	≥2014	Trees_COI	Diptera	439	order
48	≥2014	Trees_COI	Hemiptera	464	order
49	≥2014	Trees_COI	Hymenoptera	591	order
50	≥2014	Trees_COI	Lepidoptera	512	order
51	≥2014	Trees_COI	Neuroptera	120	order
52	≥2014	Trees_COI	Other < 3%	155	order
53	≥2014	Trees_COI	Psocoptera	231	order
54	≥2014	Zebramussel_18S_Algae	Ciliophora	572	phylum
55	≥2014	Zebramussel_18S_Algae	Discosea	194	phylum
56	≥2014	Zebramussel_18S_Algae	Oomycota	226	phylum
57	≥2014	Zebramussel_18S_Algae	Other < 3%	347	phylum
58	≥2014	Zebramussel_18S_Algae	Tubulinea	211	phylum
59	≥2014	Blue_Mussel_18S	Bacillariophyta	722	phylum
60	≥2014	Blue_Mussel_18S	Chlorophyta	482	phylum
61	≥2014	Blue_Mussel_18S	Ciliophora	450	phylum
62	≥2014	Blue_Mussel_18S	Other < 3%	324	phylum
63	≥2014	Blue_Mussel_18S	Rhodophyta	74	phylum
64	≥2010	Bladderwrack_16S	Bacteroidetes	3070	phylum
65	≥2010	Bladderwrack_16S	Other < 3%	741	phylum
66	≥2010	Bladderwrack_16S	Proteobacteria	2406	phylum
67	≥2010	Trees_16S	Actinobacteria	2641	phylum
68	≥2010	Trees_16S	Bacteroidetes	522	phylum
69	≥2010	Trees_16S	Myxococcota	595	phylum
70	≥2010	Trees_16S	Other < 3%	717	phylum
71	≥2010	Trees_16S	Proteobacteria	11502	phylum
72	≥2009	Zebramussel_16S	Acidobacteria	677	phylum
73	≥2009	Zebramussel_16S	Actinobacteria	657	phylum
74	≥2009	Zebramussel_16S	Bacteroidetes	4375	phylum
75	≥2009	Zebramussel_16S	Firmicutes	1511	phylum
76	≥2009	Zebramussel_16S	Other < 3%	2309	phylum
77	≥2009	Zebramussel_16S	Proteobacteria	7047	phylum
78	≥2009	Blue_Mussel_16S	Actinobacteria	2009	phylum
79	≥2009	Blue_Mussel_16S	Bacteroidetes	8101	phylum
80	≥2009	Blue_Mussel_16S	Desulfobacterota	1810	phylum
81	≥2009	Blue_Mussel_16S	Other < 3%	5638	phylum
82	≥2009	Blue_Mussel_16S	Proteobacteria	11375	phylum
83	≥2014	Zebramussel_16S	Acidobacteria	1176	phylum
84	≥2014	Zebramussel_16S	Actinobacteria	923	phylum
85	≥2014	Zebramussel_16S	Bacteroidetes	5073	phylum
86	≥2014	Zebramussel_16S	Firmicutes	1709	phylum
87	≥2014	Zebramussel_16S	Other < 3%	3232	phylum
88	≥2014	Zebramussel_16S	Proteobacteria	9094	phylum
89	≥2014	Blue_Mussel_16S	Actinobacteria	1735	phylum
90	≥2014	Blue_Mussel_16S	Bacteroidetes	7549	phylum
91	≥2014	Blue_Mussel_16S	Cyanobacteria	836	phylum
92	≥2014	Blue_Mussel_16S	Desulfobacterota	1506	phylum
93	≥2014	Blue_Mussel_16S	Other < 3%	3342	phylum
94	≥2014	Blue_Mussel_16S	Patescibacteria	901	phylum
95	≥2014	Blue_Mussel_16S	Proteobacteria	10148	phylum
96	≥2014	Trees_16S	Actinobacteria	1627	phylum
97	≥2014	Trees_16S	Bacteroidetes	355	phylum
98	≥2014	Trees_16S	Myxococcota	357	phylum
99	≥2014	Trees_16S	Other < 3%	377	phylum
100	≥2014	Trees_16S	Proteobacteria	7416	phylum
101	≥1995	Zebramussel_18S_Algae	Oomycota	263	phylum
102	≥2002	Zebramussel_18S_Metazoa	Annelida	191	phylum
103	≥2001	Bladderwrack_18S	Annelida	38	phylum
104	≥1991	Trees_ITS	Tremellomycetes	3134	class
105	≥1991	Trees_16S	Actinobacteria	4365	phylum
110	≥1992	Blue_Mussel_18S	Bacillariophyta	607	phylum
111	≥1995	Zebramussel_18S_Algae	Other < 3%	523	phylum
112	≥1995	Zebramussel_18S_Metazoa	Annelida	145	phylum
113	≥2002	Zebramussel_18S_Metazoa	Arthropoda	282	phylum
114	≥1998	Bladderwrack_18S	Annelida	41	phylum
115	≥2001	Bladderwrack_18S	Arthropoda	321	phylum
116	≥1991	Trees_ITS	Agaricomycetes	676	class
117	≥2002	Trees_ITS	Agaricomycetes	519	class
118	≥1992	Blue_Mussel_16S	Actinobacteria	2393	phylum
119	≥1991	Trees_16S	Bacteroidetes	841	phylum
121	≥1995	Zebramussel_18S_Algae	Tubulinea	352	phylum
122	≥2002	Zebramussel_18S_Metazoa	Cnidaria	39	phylum
123	≥2001	Bladderwrack_18S	Bryozoa	24	phylum
124	≥2002	Trees_ITS	Cystobasidiomycetes	608	class
125	≥1991	Trees_16S	Myxococcota	924	phylum
131	≥1999	Blue_Mussel_18S	Bacillariophyta	891	phylum
132	≥2002	Zebramussel_18S_Metazoa	Gastrotricha	39	phylum
133	≥2001	Bladderwrack_18S	Cnidaria	61	phylum
134	≥2002	Trees_ITS	Dothideomycetes	4302	class
135	≥1991	Trees_16S	Other < 3%	1097	phylum
141	≥1999	Blue_Mussel_18S	Chlorophyta	584	phylum
142	≥2002	Zebramussel_18S_Metazoa	Mollusca	33	phylum
143	≥2001	Bladderwrack_18S	Mollusca	121	phylum
144	≥2002	Trees_ITS	Eurotiomycetes	838	class
145	≥1991	Trees_16S	Proteobacteria	15473	phylum
151	≥1999	Blue_Mussel_18S	Ciliophora	662	phylum
152	≥2002	Zebramussel_18S_Metazoa	Nematoda	71	phylum
153	≥2001	Bladderwrack_18S	Nematoda	66	phylum
154	≥2002	Trees_ITS	Leotiomycetes	1582	class
155	≥1995	Zebramussel_16S	Acidobacteria	1072	phylum
161	≥1999	Blue_Mussel_18S	Other < 3%	398	phylum
162	≥2002	Zebramussel_18S_Metazoa	Other < 3%	67	phylum
163	≥2001	Bladderwrack_18S	Other < 3%	30	phylum
164	≥2002	Trees_ITS	Microbotryomycetes	538	class
165	≥1995	Zebramussel_16S	Actinobacteria	749	phylum
171	≥2002	Zebramussel_18S_Algae	Bacillariophyta	567	phylum
172	≥2002	Zebramussel_18S_Metazoa	Platyhelminthes	130	phylum
173	≥2001	Bladderwrack_18S	Platyhelminthes	22	phylum
174	≥2002	Trees_ITS	Other < 3%	1391	class
175	≥1995	Zebramussel_16S	Bacteroidetes	3910	phylum
181	≥2002	Zebramussel_18S_Algae	Cercozoa	155	phylum
182	≥2002	Zebramussel_18S_Metazoa	Rotifera	179	phylum
183	≥2001	Bladderwrack_18S	Rotifera	24	phylum
184	≥2002	Trees_ITS	Sordariomycetes	944	class
185	≥1995	Zebramussel_16S	Firmicutes	962	phylum
191	≥2002	Zebramussel_18S_Algae	Chlorophyta	1503	phylum
192	≥2006	Zebramussel_18S_Metazoa	Annelida	190	phylum
193	≥2004	Bladderwrack_18S	Annelida	26	phylum
194	≥2002	Trees_ITS	Taphrinomycetes	637	class
195	≥1995	Zebramussel_16S	Other < 3%	2365	phylum
201	≥2002	Zebramussel_18S_Algae	Ciliophora	673	phylum
202	≥2006	Zebramussel_18S_Metazoa	Arthropoda	247	phylum
203	≥2004	Bladderwrack_18S	Arthropoda	304	phylum
204	≥2002	Trees_ITS	Tremellomycetes	2192	class
205	≥1995	Zebramussel_16S	Proteobacteria	7496	phylum
210	≥1992	Blue_Mussel_18S	Chlorophyta	501	phylum
211	≥2002	Zebramussel_18S_Algae	Discosea	175	phylum
212	≥1995	Zebramussel_18S_Metazoa	Arthropoda	260	phylum
213	≥2006	Zebramussel_18S_Metazoa	Cnidaria	37	phylum
214	≥1998	Bladderwrack_18S	Arthropoda	285	phylum
215	≥2004	Bladderwrack_18S	Bryozoa	28	phylum
216	≥1991	Trees_ITS	Cystobasidiomycetes	891	class
217	≥2006	Trees_ITS	Agaricomycetes	454	class
218	≥1992	Blue_Mussel_16S	Bacteroidetes	9637	phylum
219	≥2001	Bladderwrack_16S	Bacteroidetes	4809	phylum
221	≥2002	Zebramussel_18S_Algae	Oomycota	231	phylum
222	≥2006	Zebramussel_18S_Metazoa	Nematoda	86	phylum
223	≥2004	Bladderwrack_18S	Cnidaria	58	phylum
224	≥2006	Trees_ITS	Cystobasidiomycetes	742	class
225	≥2001	Bladderwrack_16S	Other < 3%	1028	phylum
231	≥2002	Zebramussel_18S_Algae	Other < 3%	330	phylum
232	≥2006	Zebramussel_18S_Metazoa	Other < 3%	138	phylum
233	≥2004	Bladderwrack_18S	Mollusca	107	phylum
234	≥2006	Trees_ITS	Dothideomycetes	4537	class
235	≥2001	Bladderwrack_16S	Proteobacteria	3699	phylum
241	≥2002	Zebramussel_18S_Algae	Tubulinea	204	phylum
242	≥2006	Zebramussel_18S_Metazoa	Platyhelminthes	137	phylum
243	≥2004	Bladderwrack_18S	Nematoda	66	phylum
244	≥2006	Trees_ITS	Eurotiomycetes	911	class
245	≥1999	Blue_Mussel_16S	Actinobacteria	2428	phylum
251	≥2006	Zebramussel_18S_Algae	Bacillariophyta	712	phylum
252	≥2006	Zebramussel_18S_Metazoa	Rotifera	184	phylum
253	≥2004	Bladderwrack_18S	Other < 3%	45	phylum
254	≥2006	Trees_ITS	Leotiomycetes	1427	class
255	≥1999	Blue_Mussel_16S	Bacteroidetes	8769	phylum
261	≥2006	Zebramussel_18S_Algae	Cercozoa	239	phylum
262	≥2009	Zebramussel_18S_Metazoa	Annelida	194	phylum
263	≥2004	Bladderwrack_18S	Platyhelminthes	23	phylum
264	≥2006	Trees_ITS	Microbotryomycetes	527	class
265	≥1999	Blue_Mussel_16S	Desulfobacterota	2308	phylum
271	≥2006	Zebramussel_18S_Algae	Chlorophyta	1548	phylum
272	≥2009	Zebramussel_18S_Metazoa	Arthropoda	308	phylum
273	≥2007	Bladderwrack_18S	Annelida	33	phylum
274	≥2006	Trees_ITS	Other < 3%	1539	class
275	≥1999	Blue_Mussel_16S	Other < 3%	6426	phylum
281	≥2006	Zebramussel_18S_Algae	Ciliophora	765	phylum
282	≥2009	Zebramussel_18S_Metazoa	Bryozoa	42	phylum
283	≥2007	Bladderwrack_18S	Arthropoda	198	phylum
284	≥2006	Trees_ITS	Sordariomycetes	899	class
285	≥1999	Blue_Mussel_16S	Proteobacteria	13237	phylum
291	≥2006	Zebramussel_18S_Algae	Discosea	211	phylum
292	≥2009	Zebramussel_18S_Metazoa	Cnidaria	47	phylum
293	≥2007	Bladderwrack_18S	Cnidaria	29	phylum
294	≥2006	Trees_ITS	Taphrinomycetes	673	class
295	≥2002	Trees_16S	Actinobacteria	3436	phylum
301	≥2006	Zebramussel_18S_Algae	Oomycota	303	phylum
302	≥2009	Zebramussel_18S_Metazoa	Nematoda	76	phylum
303	≥2007	Bladderwrack_18S	Mollusca	69	phylum
304	≥2006	Trees_ITS	Tremellomycetes	2311	class
305	≥2002	Trees_16S	Bacteroidetes	637	phylum
310	≥1992	Blue_Mussel_18S	Ciliophora	579	phylum
311	≥2006	Zebramussel_18S_Algae	Other < 3%	412	phylum
312	≥1995	Zebramussel_18S_Metazoa	Cnidaria	49	phylum
313	≥2009	Zebramussel_18S_Metazoa	Other < 3%	92	phylum
314	≥1998	Bladderwrack_18S	Bryozoa	28	phylum
315	≥2007	Bladderwrack_18S	Nematoda	42	phylum
316	≥1991	Trees_ITS	Dothideomycetes	6398	class
317	≥2010	Trees_ITS	Agaricomycetes	497	class
318	≥1992	Blue_Mussel_16S	Desulfobacterota	2088	phylum
319	≥2002	Trees_16S	Myxococcota	612	phylum
321	≥2006	Zebramussel_18S_Algae	Tubulinea	264	phylum
322	≥2009	Zebramussel_18S_Metazoa	Platyhelminthes	191	phylum
323	≥2007	Bladderwrack_18S	Other < 3%	26	phylum
324	≥2010	Trees_ITS	Cystobasidiomycetes	795	class
325	≥2002	Trees_16S	Other < 3%	808	phylum
331	≥2004	Blue_Mussel_18S	Bacillariophyta	774	phylum
332	≥2009	Zebramussel_18S_Metazoa	Porifera	41	phylum
333	≥2007	Bladderwrack_18S	Platyhelminthes	13	phylum
334	≥2010	Trees_ITS	Dothideomycetes	4809	class
335	≥2002	Trees_16S	Proteobacteria	11964	phylum
341	≥2004	Blue_Mussel_18S	Chlorophyta	528	phylum
342	≥2009	Zebramussel_18S_Metazoa	Rotifera	169	phylum
343	≥2007	Bladderwrack_18S	Rotifera	14	phylum
344	≥2010	Trees_ITS	Eurotiomycetes	940	class
345	≥2002	Zebramussel_16S	Acidobacteria	1100	phylum
351	≥2004	Blue_Mussel_18S	Ciliophora	547	phylum
352	≥2014	Zebramussel_18S_Metazoa	Annelida	132	phylum
353	≥2010	Bladderwrack_18S	Annelida	37	phylum
354	≥2010	Trees_ITS	Leotiomycetes	1416	class
355	≥2002	Zebramussel_16S	Actinobacteria	1155	phylum
361	≥2004	Blue_Mussel_18S	Other < 3%	326	phylum
362	≥2014	Zebramussel_18S_Metazoa	Arthropoda	259	phylum
363	≥2010	Bladderwrack_18S	Arthropoda	355	phylum
364	≥2010	Trees_ITS	Microbotryomycetes	569	class
365	≥2002	Zebramussel_16S	Bacteroidetes	6366	phylum
371	≥2004	Blue_Mussel_18S	Rhodophyta	72	phylum
372	≥2014	Zebramussel_18S_Metazoa	Bryozoa	34	phylum
373	≥2010	Bladderwrack_18S	Bryozoa	22	phylum
374	≥2010	Trees_ITS	Other < 3%	1498	class
375	≥2002	Zebramussel_16S	Firmicutes	2570	phylum
381	≥2009	Zebramussel_18S_Algae	Bacillariophyta	695	phylum
382	≥2014	Zebramussel_18S_Metazoa	Cnidaria	36	phylum
383	≥2010	Bladderwrack_18S	Cnidaria	55	phylum
384	≥2010	Trees_ITS	Sordariomycetes	1022	class
385	≥2002	Zebramussel_16S	Other < 3%	3607	phylum
391	≥2009	Zebramussel_18S_Algae	Cercozoa	196	phylum
392	≥2014	Zebramussel_18S_Metazoa	Nematoda	78	phylum
393	≥2010	Bladderwrack_18S	Mollusca	110	phylum
394	≥2010	Trees_ITS	Taphrinomycetes	659	class
395	≥2002	Zebramussel_16S	Proteobacteria	10736	phylum
401	≥2009	Zebramussel_18S_Algae	Chlorophyta	1580	phylum
402	≥2014	Zebramussel_18S_Metazoa	Other < 3%	109	phylum
403	≥2010	Bladderwrack_18S	Nematoda	61	phylum
404	≥2010	Trees_ITS	Tremellomycetes	2364	class
405	≥2004	Bladderwrack_16S	Actinobacteria	295	phylum
410	≥1992	Blue_Mussel_18S	Other < 3%	361	phylum
411	≥2009	Zebramussel_18S_Algae	Ciliophora	823	phylum
412	≥1995	Zebramussel_18S_Metazoa	Gastrotricha	31	phylum
413	≥2014	Zebramussel_18S_Metazoa	Platyhelminthes	135	phylum
414	≥1998	Bladderwrack_18S	Cnidaria	40	phylum
415	≥2010	Bladderwrack_18S	Other < 3%	38	phylum
416	≥1991	Trees_ITS	Eurotiomycetes	1123	class
417	≥2014	Trees_ITS	Agaricomycetes	695	class
418	≥1992	Blue_Mussel_16S	Other < 3%	6284	phylum
419	≥2004	Bladderwrack_16S	Bacteroidetes	4790	phylum
421	≥2009	Zebramussel_18S_Algae	Discosea	210	phylum
422	≥2014	Zebramussel_18S_Metazoa	Rotifera	135	phylum
423	≥2010	Bladderwrack_18S	Platyhelminthes	27	phylum
424	≥2014	Trees_ITS	Cystobasidiomycetes	1152	class
425	≥2004	Bladderwrack_16S	Other < 3%	821	phylum
431	≥2009	Zebramussel_18S_Algae	Oomycota	329	phylum
432	≥2010	Bladderwrack_18S	Rotifera	25	phylum
433	≥2014	Trees_ITS	Dothideomycetes	6614	class
434	≥2004	Bladderwrack_16S	Proteobacteria	3647	phylum
441	≥2009	Zebramussel_18S_Algae	Other < 3%	416	phylum
442	≥2014	Trees_ITS	Eurotiomycetes	1370	class
443	≥2006	Zebramussel_16S	Acidobacteria	1233	phylum
451	≥2009	Zebramussel_18S_Algae	Tubulinea	260	phylum
452	≥2014	Trees_ITS	Leotiomycetes	1685	class
453	≥2006	Zebramussel_16S	Actinobacteria	1255	phylum
461	≥2009	Blue_Mussel_18S	Bacillariophyta	841	phylum
462	≥2014	Trees_ITS	Microbotryomycetes	680	class
463	≥2006	Zebramussel_16S	Bacteroidetes	6066	phylum
471	≥2009	Blue_Mussel_18S	Chlorophyta	565	phylum
472	≥2014	Trees_ITS	Other < 3%	2070	class
473	≥2006	Zebramussel_16S	Firmicutes	2439	phylum
481	≥2009	Blue_Mussel_18S	Ciliophora	638	phylum
482	≥2014	Trees_ITS	Sordariomycetes	1356	class
483	≥2006	Zebramussel_16S	Other < 3%	3702	phylum
491	≥2009	Blue_Mussel_18S	Other < 3%	298	phylum
492	≥2014	Trees_ITS	Taphrinomycetes	885	class
493	≥2006	Zebramussel_16S	Proteobacteria	11211	phylum
501	≥2009	Blue_Mussel_18S	Rhodophyta	88	phylum
502	≥2014	Trees_ITS	Tremellomycetes	3041	class
503	≥2004	Blue_Mussel_16S	Actinobacteria	2281	phylum
510	≥1995	Zebramussel_18S_Algae	Bacillariophyta	807	phylum
511	≥2014	Zebramussel_18S_Algae	Bacillariophyta	579	phylum
512	≥1995	Zebramussel_18S_Metazoa	Mollusca	29	phylum
513	≥1998	Bladderwrack_18S	Mollusca	121	phylum
514	≥1991	Trees_ITS	Leotiomycetes	2531	class
515	≥1992	Blue_Mussel_16S	Proteobacteria	14299	phylum
516	≥2004	Blue_Mussel_16S	Bacteroidetes	8080	phylum
521	≥2014	Zebramussel_18S_Algae	Cercozoa	184	phylum
522	≥2004	Blue_Mussel_16S	Desulfobacterota	2201	phylum
531	≥2014	Zebramussel_18S_Algae	Chlorophyta	1135	phylum
532	≥2004	Blue_Mussel_16S	Other < 3%	6100	phylum
541	≥2004	Blue_Mussel_16S	Proteobacteria	12059	phylum
551	≥2006	Trees_16S	Actinobacteria	2002	phylum
561	≥2006	Trees_16S	Bacteroidetes	424	phylum
571	≥2006	Trees_16S	Myxococcota	452	phylum
581	≥2006	Trees_16S	Other < 3%	490	phylum
591	≥2006	Trees_16S	Proteobacteria	8819	phylum
601	≥2007	Bladderwrack_16S	Actinobacteria	278	phylum
610	≥1995	Zebramussel_18S_Algae	Cercozoa	187	phylum
611	≥1995	Zebramussel_18S_Metazoa	Nematoda	79	phylum
612	≥1998	Bladderwrack_18S	Nematoda	70	phylum
613	≥1991	Trees_ITS	Microbotryomycetes	683	class
614	≥1998	Bladderwrack_16S	Bacteroidetes	5081	phylum
615	≥2007	Bladderwrack_16S	Bacteroidetes	4708	phylum
621	≥2007	Bladderwrack_16S	Other < 3%	686	phylum
631	≥2007	Bladderwrack_16S	Proteobacteria	3394	phylum
710	≥1995	Zebramussel_18S_Algae	Chlorophyta	1898	phylum
711	≥1995	Zebramussel_18S_Metazoa	Other < 3%	75	phylum
712	≥1998	Bladderwrack_18S	Other < 3%	22	phylum
713	≥1991	Trees_ITS	Other < 3%	1955	class
714	≥1998	Bladderwrack_16S	Bdellovibrionota	329	phylum
810	≥1995	Zebramussel_18S_Algae	Ciliophora	831	phylum
811	≥1995	Zebramussel_18S_Metazoa	Platyhelminthes	95	phylum
812	≥1998	Bladderwrack_18S	Platyhelminthes	23	phylum
813	≥1991	Trees_ITS	Sordariomycetes	1421	class
814	≥1998	Bladderwrack_16S	Other < 3%	908	phylum
910	≥1995	Zebramussel_18S_Algae	Discosea	304	phylum
911	≥1995	Zebramussel_18S_Metazoa	Rotifera	201	phylum
912	≥1998	Bladderwrack_18S	Rotifera	24	phylum
913	≥1991	Trees_ITS	Taphrinomycetes	870	class
914	≥1998	Bladderwrack_16S	Proteobacteria	3970	phylum
