# Supplementary material for: Archived natural DNA samplers reveal four decades of biodiversity change across the tree of life
Source: Nat Ecol Evol. 2025 Aug 1;9(10):1873–84. doi: 10.1038/s41559-025-02812-6 (PMC12507656; doi:10.1038/s41559-025-02812-6)
Supplement: Supplementary file 6 — Source data for plotting. [file 41559_2025_2812_MOESM6_ESM.txt]

"species" "tax_group" "site" "km" "ke" "rho"
"1" "Beech" "Bacteria" "Bayerischer_Wald" 0.0644635193132616 0.300009535736663 0.924
"2" "Beech" "Bacteria" "Belauer_See" 0.0475873617553257 0.13828019873296 0.93
"3" "Beech" "Bacteria" "Berchtesgaden" 0.0300655088157309 0.129124461906625 0.929
"4" "Beech" "Bacteria" "Harz" 0.0774192241937722 0.310551444133549 0.945
"5" "Beech" "Bacteria" "Pfaelzerwald" 0.0439697867523024 0.136143172051072 0.876
"6" "Beech" "Bacteria" "Scheyern" 0.0451918841411115 0.130699693156679 0.877
"7" "Beech" "Bacteria" "Solling" 0.0368121614408352 0.138711695606495 0.905
"8" "Beech" "Metazoa" "Bayerischer_Wald" 0.0281379403490733 0.24847076562781 0.934
"9" "Beech" "Metazoa" "Belauer_See" 0.0314457764152031 0.161301489153641 0.909
"10" "Beech" "Metazoa" "Berchtesgaden" 0.0183386756708525 0.16440836208686 0.946
"11" "Beech" "Metazoa" "Harz" 0.0523271963257701 0.304126078615972 0.936
"12" "Beech" "Metazoa" "Pfaelzerwald" 0.0257156326233559 0.175407733782984 0.927
"13" "Beech" "Metazoa" "Scheyern" 0.0370801218538581 0.258089709777705 0.953
"14" "Beech" "Metazoa" "Solling" 0.024927769435692 0.191610095966764 0.946
"15" "Beech" "Fungi" "Bayerischer_Wald" 0.026103250578552 0.126949648852505 0.89
"16" "Beech" "Fungi" "Belauer_See" 0.0179798500489725 0.0669702921170892 0.906
"17" "Beech" "Fungi" "Berchtesgaden" 0.0192395339739281 0.105057776586451 0.879
"18" "Beech" "Fungi" "Harz" 0.0332768375826002 0.142568966437808 0.893
"19" "Beech" "Fungi" "Pfaelzerwald" 0.0266878022470811 0.101626747734152 0.897
"20" "Beech" "Fungi" "Scheyern" 0.0202482373554394 0.089090357500497 0.885
"21" "Beech" "Fungi" "Solling" 0.0207338539701901 0.0878545426787023 0.892
"22" "Bladderwrack" "Bacteria" "Eckw" 0.0608825348681553 0.144702851903602 0.899
"23" "Bladderwrack" "Bacteria" "Ostsee" 0.0392113558427192 0.158530204985625 0.906
"24" "Bladderwrack" "Bacteria" "Sylt" 0.0686081107534912 0.188158352596218 0.903
"25" "Bladderwrack" "Metazoa" "Eckw" 0.0360778417159145 0.285086413845519 0.876
"26" "Bladderwrack" "Metazoa" "Ostsee" 0.0364289697527953 0.281337474972893 0.897
"27" "Bladderwrack" "Metazoa" "Sylt" 0.09493588146917 0.319083181337267 0.908
"28" "BlueMussel" "Bacteria" "Eckw" 0.0367018395361276 0.191666348033618 0.875
"29" "BlueMussel" "Bacteria" "Ostsee" 0.0551615194165361 0.271265653688752 0.883
"30" "BlueMussel" "Bacteria" "Sylt" 0.0358645614973128 0.21738041780541 0.87
"31" "BlueMussel" "Algae/Protozoa" "Eckw" 0.0824175864477127 0.401660557733935 0.905
"32" "BlueMussel" "Algae/Protozoa" "Ostsee" 0.0363790929277622 0.402799695411192 0.917
"33" "BlueMussel" "Algae/Protozoa" "Sylt" 0.0547636049130986 0.361280214529033 0.896
"34" "Poplar" "Bacteria" "Gesamtgebiet_Leipzig" 0.121889191486986 0.279491079005305 0.927
"35" "Poplar" "Bacteria" "Saartal" 0.125761473377429 0.284949114989766 0.92
"36" "Poplar" "Metazoa" "Gesamtgebiet_Leipzig" 0.112730366886526 0.420125525451332 0.947
"37" "Poplar" "Metazoa" "Saartal" 0.101359964303047 0.417468669002762 0.946
"38" "Poplar" "Fungi" "Gesamtgebiet_Leipzig" 0.0619828997710745 0.165833319203905 0.898
"39" "Poplar" "Fungi" "Saartal" 0.0852053282412101 0.176796990318986 0.896
"40" "Spruce" "Metazoa" "Bayerischer_Wald" 0.0285616014898339 0.215584628232204 0.9
"41" "Spruce" "Metazoa" "Belauer_See" 0.0265283597839679 0.164509104516017 0.937
"42" "Spruce" "Metazoa" "Berchtesgaden" 0.0283174524927519 0.133528240151656 0.902
"43" "Spruce" "Metazoa" "Harz" 0.0424972958610096 0.252229942056552 0.919
"44" "Spruce" "Metazoa" "Pfaelzerwald" 0.0318657484114467 0.148712357519795 0.944
"45" "Spruce" "Metazoa" "Scheyern" 0.0321525831602277 0.174921965941041 0.912
"46" "Spruce" "Metazoa" "Solling" 0.0343529545449362 0.196590244041013 0.934
"47" "Spruce" "Fungi" "Bayerischer_Wald" 0.0197026393230683 0.0970882489485964 0.911
"48" "Spruce" "Fungi" "Belauer_See" 0.0183463992045128 0.0753584743469903 0.91
"49" "Spruce" "Fungi" "Berchtesgaden" 0.0150154348516246 0.0762112485333608 0.9
"50" "Spruce" "Fungi" "Harz" 0.0263443509969377 0.103383538740492 0.897
"51" "Spruce" "Fungi" "Pfaelzerwald" 0.0256812337191483 0.0787815707049952 0.891
"52" "Spruce" "Fungi" "Scheyern" 0.0189977641035556 0.0902710653423601 0.912
"53" "Spruce" "Fungi" "Solling" 0.0213890289641882 0.0782034464153757 0.9
"54" "Zebramussel" "Bacteria" "Bimmen" 0.0105826654873838 0.0630941437644013 0.851
"55" "Zebramussel" "Bacteria" "Blankenese" 0.0342971553243557 0.184767129641934 0.859
"56" "Zebramussel" "Bacteria" "Cumlosen" 0.0342283263011397 0.204575544481926 0.825
"57" "Zebramussel" "Bacteria" "Jochenstein" 0.0180803024999782 0.105657133494124 0.879
"58" "Zebramussel" "Bacteria" "Koblenz" 0.0323573238886982 0.219359898000911 0.869
"59" "Zebramussel" "Bacteria" "Prossen" 0.0592070621540902 0.279277522493266 0.873
"60" "Zebramussel" "Bacteria" "Rehlingen" 0.0300315235046315 0.22583026029087 0.85
"61" "Zebramussel" "Bacteria" "Ulm" 0.0397780770365384 0.254579515213032 0.855
"62" "Zebramussel" "Bacteria" "Zehren" 0.055562853606023 0.232817718416091 0.881
"63" "Zebramussel" "Algae/Protozoa" "Bimmen" 0.0329412477211674 0.315631182916488 0.9
"64" "Zebramussel" "Algae/Protozoa" "Blankenese" 0.0339584667123387 0.24232926830372 0.883
"65" "Zebramussel" "Algae/Protozoa" "Cumlosen" 0.0449795608923559 0.299106582591652 0.877
"66" "Zebramussel" "Algae/Protozoa" "Jochenstein" 0.0373986535166682 0.278429506963995 0.875
"67" "Zebramussel" "Algae/Protozoa" "Koblenz" 0.0471372575743997 0.42176581317919 0.851
"68" "Zebramussel" "Algae/Protozoa" "Prossen" 0.0364986446403068 0.334928480365535 0.912
"69" "Zebramussel" "Algae/Protozoa" "Rehlingen" 0.0711672416156006 0.430543805868175 0.893
"70" "Zebramussel" "Algae/Protozoa" "Ulm" 0.0631002540361984 0.408192875642044 0.902
"71" "Zebramussel" "Algae/Protozoa" "Zehren" 0.0494079988196995 0.41656148202437 0.934
"72" "Zebramussel" "Metazoa" "Bimmen" 0.0183590056599486 0.140060481890351 0.89
"73" "Zebramussel" "Metazoa" "Blankenese" 0.0228891406765311 0.15944844874347 0.878
"74" "Zebramussel" "Metazoa" "Cumlosen" 0.0443929061424011 0.157769322573569 0.875
"75" "Zebramussel" "Metazoa" "Jochenstein" 0.0237202646038695 0.0835336214662471 0.895
"76" "Zebramussel" "Metazoa" "Koblenz" 0.0536613502712613 0.221973574535575 0.908
"77" "Zebramussel" "Metazoa" "Prossen" 0.031341035161015 0.187363992780191 0.856
"78" "Zebramussel" "Metazoa" "Rehlingen" 0.0368004941290502 0.238526910246278 0.894
"79" "Zebramussel" "Metazoa" "Ulm" 0.0869713648969888 0.298052701770253 0.833
"80" "Zebramussel" "Metazoa" "Zehren" 0.0493280152339859 0.229922837226167 0.883
