# Supplementary material for: Archived natural DNA samplers reveal four decades of biodiversity change across the tree of life
Source: Nat Ecol Evol. 2025 Aug 1;9(10):1873–84. doi: 10.1038/s41559-025-02812-6 (PMC12507656; doi:10.1038/s41559-025-02812-6)
Supplement: Supplementary file 7 — Source data for plotting. [file 41559_2025_2812_MOESM7_ESM.xlsx]

## Sheet: Figure_4A
data	sample_type	tax_group	year	year_group	α-diversity
Trees_16S	Trees	Bacteria	1999	≥1991	434
Trees_16S	Trees	Bacteria	2000	≥1991	396
Trees_16S	Trees	Bacteria	2001	≥1991	828
Trees_16S	Trees	Bacteria	2002	≥2002	567
Trees_16S	Trees	Bacteria	2003	≥2002	658
Trees_16S	Trees	Bacteria	2004	≥2002	617
Trees_16S	Trees	Bacteria	2005	≥2002	773
Trees_16S	Trees	Bacteria	2006	≥2006	468
Trees_16S	Trees	Bacteria	2007	≥2006	576
Trees_16S	Trees	Bacteria	2009	≥2006	540
Trees_16S	Trees	Bacteria	2011	≥2010	462
Trees_16S	Trees	Bacteria	2013	≥2010	295
Trees_16S	Trees	Bacteria	2014	≥2014	396
Trees_16S	Trees	Bacteria	1999	≥1991	694
Trees_16S	Trees	Bacteria	2001	≥1991	869
Trees_16S	Trees	Bacteria	2003	≥2002	788
Trees_16S	Trees	Bacteria	2005	≥2002	652
Trees_16S	Trees	Bacteria	2007	≥2006	646
Trees_16S	Trees	Bacteria	2009	≥2006	613
Trees_16S	Trees	Bacteria	2011	≥2010	787
Trees_16S	Trees	Bacteria	2013	≥2010	1006
Trees_16S	Trees	Bacteria	2015	≥2014	581
Trees_16S	Trees	Bacteria	2017	≥2014	786
Trees_16S	Trees	Bacteria	2000	≥1991	532
Trees_16S	Trees	Bacteria	2002	≥2002	557
Trees_16S	Trees	Bacteria	2004	≥2002	648
Trees_16S	Trees	Bacteria	2006	≥2006	579
Trees_16S	Trees	Bacteria	2014	≥2014	570
Trees_16S	Trees	Bacteria	1999	≥1991	478
Trees_16S	Trees	Bacteria	2000	≥1991	815
Trees_16S	Trees	Bacteria	2001	≥1991	793
Trees_16S	Trees	Bacteria	2002	≥2002	492
Trees_16S	Trees	Bacteria	2003	≥2002	666
Trees_16S	Trees	Bacteria	2004	≥2002	637
Trees_16S	Trees	Bacteria	2005	≥2002	770
Trees_16S	Trees	Bacteria	2006	≥2006	636
Trees_16S	Trees	Bacteria	2007	≥2006	749
Trees_16S	Trees	Bacteria	2014	≥2014	578
Trees_16S	Trees	Bacteria	2001	≥1991	703
Trees_16S	Trees	Bacteria	2003	≥2002	810
Trees_16S	Trees	Bacteria	2005	≥2002	836
Trees_16S	Trees	Bacteria	2007	≥2006	652
Trees_16S	Trees	Bacteria	2009	≥2006	565
Trees_16S	Trees	Bacteria	2011	≥2010	723
Trees_16S	Trees	Bacteria	2013	≥2010	725
Trees_16S	Trees	Bacteria	2015	≥2014	604
Trees_16S	Trees	Bacteria	2017	≥2014	785
Trees_16S	Trees	Bacteria	2000	≥1991	556
Trees_16S	Trees	Bacteria	2002	≥2002	952
Trees_16S	Trees	Bacteria	2004	≥2002	768
Trees_16S	Trees	Bacteria	2006	≥2006	753
Trees_16S	Trees	Bacteria	2014	≥2014	661
Trees_16S	Trees	Bacteria	2015	≥2014	763
Trees_16S	Trees	Bacteria	2017	≥2014	729
Trees_16S	Trees	Bacteria	1999	≥1991	589
Trees_16S	Trees	Bacteria	2001	≥1991	677
Trees_16S	Trees	Bacteria	2003	≥2002	595
Trees_16S	Trees	Bacteria	2005	≥2002	573
Trees_16S	Trees	Bacteria	2007	≥2006	632
Trees_16S	Trees	Bacteria	2009	≥2006	694
Trees_16S	Trees	Bacteria	2011	≥2010	597
Trees_16S	Trees	Bacteria	2013	≥2010	673
Trees_16S	Trees	Bacteria	2015	≥2014	696
Trees_16S	Trees	Bacteria	2017	≥2014	572
Trees_COI	Trees	Metazoa	1999	≥1991	75
Trees_COI	Trees	Metazoa	2000	≥1991	94
Trees_COI	Trees	Metazoa	2002	≥2002	70
Trees_COI	Trees	Metazoa	2003	≥2002	70
Trees_COI	Trees	Metazoa	2004	≥2002	78
Trees_COI	Trees	Metazoa	2005	≥2002	79
Trees_COI	Trees	Metazoa	2007	≥2006	86
Trees_COI	Trees	Metazoa	2010	≥2010	98
Trees_COI	Trees	Metazoa	2013	≥2010	75
Trees_COI	Trees	Metazoa	1999	≥1991	130
Trees_COI	Trees	Metazoa	2003	≥2002	143
Trees_COI	Trees	Metazoa	2005	≥2002	163
Trees_COI	Trees	Metazoa	2007	≥2006	134
Trees_COI	Trees	Metazoa	2009	≥2006	113
Trees_COI	Trees	Metazoa	2011	≥2010	153
Trees_COI	Trees	Metazoa	2013	≥2010	156
Trees_COI	Trees	Metazoa	2015	≥2014	131
Trees_COI	Trees	Metazoa	2021	≥2014	163
Trees_COI	Trees	Metazoa	2000	≥1991	110
Trees_COI	Trees	Metazoa	2002	≥2002	85
Trees_COI	Trees	Metazoa	2004	≥2002	78
Trees_COI	Trees	Metazoa	2010	≥2010	103
Trees_COI	Trees	Metazoa	1999	≥1991	110
Trees_COI	Trees	Metazoa	2000	≥1991	139
Trees_COI	Trees	Metazoa	2002	≥2002	145
Trees_COI	Trees	Metazoa	2003	≥2002	106
Trees_COI	Trees	Metazoa	2004	≥2002	92
Trees_COI	Trees	Metazoa	2005	≥2002	149
Trees_COI	Trees	Metazoa	2007	≥2006	134
Trees_COI	Trees	Metazoa	2009	≥2006	131
Trees_COI	Trees	Metazoa	2010	≥2010	132
Trees_COI	Trees	Metazoa	2011	≥2010	122
Trees_COI	Trees	Metazoa	2013	≥2010	135
Trees_COI	Trees	Metazoa	2003	≥2002	96
Trees_COI	Trees	Metazoa	2005	≥2002	115
Trees_COI	Trees	Metazoa	2007	≥2006	123
Trees_COI	Trees	Metazoa	2009	≥2006	129
Trees_COI	Trees	Metazoa	2011	≥2010	93
Trees_COI	Trees	Metazoa	2013	≥2010	140
Trees_COI	Trees	Metazoa	2015	≥2014	123
Trees_COI	Trees	Metazoa	2021	≥2014	100
Trees_COI	Trees	Metazoa	2000	≥1991	169
Trees_COI	Trees	Metazoa	2002	≥2002	187
Trees_COI	Trees	Metazoa	2004	≥2002	121
Trees_COI	Trees	Metazoa	2010	≥2010	124
Trees_COI	Trees	Metazoa	2015	≥2014	117
Trees_COI	Trees	Metazoa	2021	≥2014	84
Trees_COI	Trees	Metazoa	1999	≥1991	109
Trees_COI	Trees	Metazoa	2003	≥2002	83
Trees_COI	Trees	Metazoa	2005	≥2002	85
Trees_COI	Trees	Metazoa	2007	≥2006	116
Trees_COI	Trees	Metazoa	2009	≥2006	123
Trees_COI	Trees	Metazoa	2011	≥2010	99
Trees_COI	Trees	Metazoa	2015	≥2014	94
Trees_COI	Trees	Metazoa	2021	≥2014	94
Trees_ITS	Trees	Fungi	1999	≥1991	243
Trees_ITS	Trees	Fungi	2000	≥1991	216
Trees_ITS	Trees	Fungi	2001	≥1991	267
Trees_ITS	Trees	Fungi	2002	≥2002	235
Trees_ITS	Trees	Fungi	2003	≥2002	202
Trees_ITS	Trees	Fungi	2004	≥2002	224
Trees_ITS	Trees	Fungi	2005	≥2002	228
Trees_ITS	Trees	Fungi	2006	≥2006	239
Trees_ITS	Trees	Fungi	2007	≥2006	219
Trees_ITS	Trees	Fungi	2008	≥2006	249
Trees_ITS	Trees	Fungi	2009	≥2006	292
Trees_ITS	Trees	Fungi	2010	≥2010	254
Trees_ITS	Trees	Fungi	2011	≥2010	263
Trees_ITS	Trees	Fungi	2012	≥2010	207
Trees_ITS	Trees	Fungi	2013	≥2010	203
Trees_ITS	Trees	Fungi	2014	≥2014	271
Trees_ITS	Trees	Fungi	1999	≥1991	272
Trees_ITS	Trees	Fungi	2001	≥1991	302
Trees_ITS	Trees	Fungi	2003	≥2002	325
Trees_ITS	Trees	Fungi	2005	≥2002	291
Trees_ITS	Trees	Fungi	2007	≥2006	377
Trees_ITS	Trees	Fungi	2009	≥2006	266
Trees_ITS	Trees	Fungi	2011	≥2010	376
Trees_ITS	Trees	Fungi	2013	≥2010	307
Trees_ITS	Trees	Fungi	2015	≥2014	234
Trees_ITS	Trees	Fungi	2017	≥2014	280
Trees_ITS	Trees	Fungi	2019	≥2014	284
Trees_ITS	Trees	Fungi	2021	≥2014	297
Trees_ITS	Trees	Fungi	2000	≥1991	230
Trees_ITS	Trees	Fungi	2002	≥2002	232
Trees_ITS	Trees	Fungi	2004	≥2002	210
Trees_ITS	Trees	Fungi	2006	≥2006	203
Trees_ITS	Trees	Fungi	2008	≥2006	210
Trees_ITS	Trees	Fungi	2010	≥2010	203
Trees_ITS	Trees	Fungi	2012	≥2010	232
Trees_ITS	Trees	Fungi	2014	≥2014	257
Trees_ITS	Trees	Fungi	1999	≥1991	243
Trees_ITS	Trees	Fungi	2000	≥1991	300
Trees_ITS	Trees	Fungi	2001	≥1991	277
Trees_ITS	Trees	Fungi	2002	≥2002	336
Trees_ITS	Trees	Fungi	2003	≥2002	292
Trees_ITS	Trees	Fungi	2004	≥2002	229
Trees_ITS	Trees	Fungi	2005	≥2002	286
Trees_ITS	Trees	Fungi	2006	≥2006	256
Trees_ITS	Trees	Fungi	2007	≥2006	360
Trees_ITS	Trees	Fungi	2008	≥2006	279
Trees_ITS	Trees	Fungi	2009	≥2006	273
Trees_ITS	Trees	Fungi	2010	≥2010	300
Trees_ITS	Trees	Fungi	2011	≥2010	280
Trees_ITS	Trees	Fungi	2012	≥2010	304
Trees_ITS	Trees	Fungi	2013	≥2010	261
Trees_ITS	Trees	Fungi	2014	≥2014	314
Trees_ITS	Trees	Fungi	2001	≥1991	294
Trees_ITS	Trees	Fungi	2003	≥2002	282
Trees_ITS	Trees	Fungi	2005	≥2002	318
Trees_ITS	Trees	Fungi	2007	≥2006	364
Trees_ITS	Trees	Fungi	2009	≥2006	289
Trees_ITS	Trees	Fungi	2011	≥2010	338
Trees_ITS	Trees	Fungi	2013	≥2010	326
Trees_ITS	Trees	Fungi	2015	≥2014	254
Trees_ITS	Trees	Fungi	2017	≥2014	307
Trees_ITS	Trees	Fungi	2019	≥2014	319
Trees_ITS	Trees	Fungi	2021	≥2014	314
Trees_ITS	Trees	Fungi	2000	≥1991	312
Trees_ITS	Trees	Fungi	2002	≥2002	325
Trees_ITS	Trees	Fungi	2004	≥2002	262
Trees_ITS	Trees	Fungi	2006	≥2006	278
Trees_ITS	Trees	Fungi	2008	≥2006	296
Trees_ITS	Trees	Fungi	2010	≥2010	364
Trees_ITS	Trees	Fungi	2012	≥2010	336
Trees_ITS	Trees	Fungi	2014	≥2014	254
Trees_ITS	Trees	Fungi	2015	≥2014	253
Trees_ITS	Trees	Fungi	2017	≥2014	274
Trees_ITS	Trees	Fungi	2019	≥2014	252
Trees_ITS	Trees	Fungi	2021	≥2014	291
Trees_ITS	Trees	Fungi	1999	≥1991	262
Trees_ITS	Trees	Fungi	2001	≥1991	319
Trees_ITS	Trees	Fungi	2003	≥2002	240
Trees_ITS	Trees	Fungi	2005	≥2002	320
Trees_ITS	Trees	Fungi	2007	≥2006	389
Trees_ITS	Trees	Fungi	2009	≥2006	354
Trees_ITS	Trees	Fungi	2011	≥2010	347
Trees_ITS	Trees	Fungi	2013	≥2010	275
Trees_ITS	Trees	Fungi	2015	≥2014	287
Trees_ITS	Trees	Fungi	2017	≥2014	294
Trees_ITS	Trees	Fungi	2019	≥2014	248
Trees_ITS	Trees	Fungi	2021	≥2014	252
Bladderwrack_16S	Bladderwrack	Bacteria	1998	≥1998	1105
Bladderwrack_16S	Bladderwrack	Bacteria	1999	≥1998	912
Bladderwrack_16S	Bladderwrack	Bacteria	2000	≥1998	997
Bladderwrack_16S	Bladderwrack	Bacteria	2001	≥2001	960
Bladderwrack_16S	Bladderwrack	Bacteria	2002	≥2001	925
Bladderwrack_16S	Bladderwrack	Bacteria	2003	≥2001	920
Bladderwrack_16S	Bladderwrack	Bacteria	2004	≥2004	849
Bladderwrack_16S	Bladderwrack	Bacteria	2005	≥2004	934
Bladderwrack_16S	Bladderwrack	Bacteria	2006	≥2004	979
Bladderwrack_16S	Bladderwrack	Bacteria	2007	≥2007	948
Bladderwrack_16S	Bladderwrack	Bacteria	2008	≥2007	912
Bladderwrack_16S	Bladderwrack	Bacteria	2009	≥2007	1014
Bladderwrack_16S	Bladderwrack	Bacteria	2010	≥2010	964
Bladderwrack_16S	Bladderwrack	Bacteria	2011	≥2010	995
Bladderwrack_16S	Bladderwrack	Bacteria	1998	≥1998	704
Bladderwrack_16S	Bladderwrack	Bacteria	1999	≥1998	696
Bladderwrack_16S	Bladderwrack	Bacteria	2000	≥1998	661
Bladderwrack_16S	Bladderwrack	Bacteria	2001	≥2001	689
Bladderwrack_16S	Bladderwrack	Bacteria	2002	≥2001	561
Bladderwrack_16S	Bladderwrack	Bacteria	2003	≥2001	643
Bladderwrack_16S	Bladderwrack	Bacteria	2004	≥2004	703
Bladderwrack_16S	Bladderwrack	Bacteria	2005	≥2004	649
Bladderwrack_16S	Bladderwrack	Bacteria	2006	≥2004	735
Bladderwrack_16S	Bladderwrack	Bacteria	2007	≥2007	628
Bladderwrack_16S	Bladderwrack	Bacteria	2008	≥2007	660
Bladderwrack_16S	Bladderwrack	Bacteria	2009	≥2007	541
Bladderwrack_16S	Bladderwrack	Bacteria	2010	≥2010	585
Bladderwrack_16S	Bladderwrack	Bacteria	2011	≥2010	694
Bladderwrack_16S	Bladderwrack	Bacteria	1998	≥1998	938
Bladderwrack_16S	Bladderwrack	Bacteria	1999	≥1998	884
Bladderwrack_16S	Bladderwrack	Bacteria	2000	≥1998	895
Bladderwrack_16S	Bladderwrack	Bacteria	2001	≥2001	963
Bladderwrack_16S	Bladderwrack	Bacteria	2002	≥2001	893
Bladderwrack_16S	Bladderwrack	Bacteria	2003	≥2001	918
Bladderwrack_16S	Bladderwrack	Bacteria	2004	≥2004	947
Bladderwrack_16S	Bladderwrack	Bacteria	2005	≥2004	768
Bladderwrack_16S	Bladderwrack	Bacteria	2006	≥2004	814
Bladderwrack_16S	Bladderwrack	Bacteria	2007	≥2007	805
Bladderwrack_16S	Bladderwrack	Bacteria	2008	≥2007	861
Bladderwrack_16S	Bladderwrack	Bacteria	2009	≥2007	834
Bladderwrack_16S	Bladderwrack	Bacteria	2010	≥2010	854
Bladderwrack_16S	Bladderwrack	Bacteria	2011	≥2010	830
Bladderwrack_18S	Bladderwrack	Metazoa	1998	≥1998	26
Bladderwrack_18S	Bladderwrack	Metazoa	1999	≥1998	47
Bladderwrack_18S	Bladderwrack	Metazoa	2000	≥1998	38
Bladderwrack_18S	Bladderwrack	Metazoa	2001	≥2001	26
Bladderwrack_18S	Bladderwrack	Metazoa	2002	≥2001	35
Bladderwrack_18S	Bladderwrack	Metazoa	2003	≥2001	45
Bladderwrack_18S	Bladderwrack	Metazoa	2004	≥2004	56
Bladderwrack_18S	Bladderwrack	Metazoa	2005	≥2004	24
Bladderwrack_18S	Bladderwrack	Metazoa	2006	≥2004	28
Bladderwrack_18S	Bladderwrack	Metazoa	2008	≥2007	35
Bladderwrack_18S	Bladderwrack	Metazoa	2009	≥2007	41
Bladderwrack_18S	Bladderwrack	Metazoa	2010	≥2010	37
Bladderwrack_18S	Bladderwrack	Metazoa	2011	≥2010	36
Bladderwrack_18S	Bladderwrack	Metazoa	2012	≥2010	46
Bladderwrack_18S	Bladderwrack	Metazoa	1998	≥1998	45
Bladderwrack_18S	Bladderwrack	Metazoa	1999	≥1998	50
Bladderwrack_18S	Bladderwrack	Metazoa	2000	≥1998	44
Bladderwrack_18S	Bladderwrack	Metazoa	2001	≥2001	35
Bladderwrack_18S	Bladderwrack	Metazoa	2002	≥2001	52
Bladderwrack_18S	Bladderwrack	Metazoa	2003	≥2001	30
Bladderwrack_18S	Bladderwrack	Metazoa	2004	≥2004	30
Bladderwrack_18S	Bladderwrack	Metazoa	2005	≥2004	38
Bladderwrack_18S	Bladderwrack	Metazoa	2006	≥2004	52
Bladderwrack_18S	Bladderwrack	Metazoa	2008	≥2007	50
Bladderwrack_18S	Bladderwrack	Metazoa	2009	≥2007	37
Bladderwrack_18S	Bladderwrack	Metazoa	2010	≥2010	48
Bladderwrack_18S	Bladderwrack	Metazoa	2011	≥2010	39
Bladderwrack_18S	Bladderwrack	Metazoa	2012	≥2010	25
Bladderwrack_18S	Bladderwrack	Metazoa	1998	≥1998	45
Bladderwrack_18S	Bladderwrack	Metazoa	1999	≥1998	77
Bladderwrack_18S	Bladderwrack	Metazoa	2000	≥1998	90
Bladderwrack_18S	Bladderwrack	Metazoa	2001	≥2001	92
Bladderwrack_18S	Bladderwrack	Metazoa	2002	≥2001	88
Bladderwrack_18S	Bladderwrack	Metazoa	2003	≥2001	93
Bladderwrack_18S	Bladderwrack	Metazoa	2004	≥2004	91
Bladderwrack_18S	Bladderwrack	Metazoa	2005	≥2004	65
Bladderwrack_18S	Bladderwrack	Metazoa	2006	≥2004	95
Bladderwrack_18S	Bladderwrack	Metazoa	2008	≥2007	72
Bladderwrack_18S	Bladderwrack	Metazoa	2009	≥2007	78
Bladderwrack_18S	Bladderwrack	Metazoa	2010	≥2010	101
Bladderwrack_18S	Bladderwrack	Metazoa	2011	≥2010	104
Bladderwrack_18S	Bladderwrack	Metazoa	2012	≥2010	90
Blue_Mussel_16S	Blue	Bacteria	1992	≥1992	1038
Blue_Mussel_16S	Blue	Bacteria	1993	≥1992	937
Blue_Mussel_16S	Blue	Bacteria	1994	≥1992	1107
Blue_Mussel_16S	Blue	Bacteria	1995	≥1992	934
Blue_Mussel_16S	Blue	Bacteria	1998	≥1992	984
Blue_Mussel_16S	Blue	Bacteria	1999	≥1999	1026
Blue_Mussel_16S	Blue	Bacteria	2000	≥1999	1039
Blue_Mussel_16S	Blue	Bacteria	2001	≥1999	1018
Blue_Mussel_16S	Blue	Bacteria	2002	≥1999	895
Blue_Mussel_16S	Blue	Bacteria	2003	≥1999	822
Blue_Mussel_16S	Blue	Bacteria	2004	≥2004	622
Blue_Mussel_16S	Blue	Bacteria	2005	≥2004	869
Blue_Mussel_16S	Blue	Bacteria	2006	≥2004	882
Blue_Mussel_16S	Blue	Bacteria	2007	≥2004	720
Blue_Mussel_16S	Blue	Bacteria	2008	≥2004	741
Blue_Mussel_16S	Blue	Bacteria	2009	≥2009	645
Blue_Mussel_16S	Blue	Bacteria	2010	≥2009	772
Blue_Mussel_16S	Blue	Bacteria	2011	≥2009	901
Blue_Mussel_16S	Blue	Bacteria	2012	≥2009	728
Blue_Mussel_16S	Blue	Bacteria	2013	≥2009	1051
Blue_Mussel_16S	Blue	Bacteria	2014	≥2014	943
Blue_Mussel_16S	Blue	Bacteria	2015	≥2014	941
Blue_Mussel_16S	Blue	Bacteria	2017	≥2014	924
Blue_Mussel_16S	Blue	Bacteria	2019	≥2014	910
Blue_Mussel_16S	Blue	Bacteria	1992	≥1992	952
Blue_Mussel_16S	Blue	Bacteria	1993	≥1992	1036
Blue_Mussel_16S	Blue	Bacteria	1994	≥1992	667
Blue_Mussel_16S	Blue	Bacteria	1995	≥1992	1018
Blue_Mussel_16S	Blue	Bacteria	1998	≥1992	1072
Blue_Mussel_16S	Blue	Bacteria	1999	≥1999	786
Blue_Mussel_16S	Blue	Bacteria	2000	≥1999	840
Blue_Mussel_16S	Blue	Bacteria	2001	≥1999	1120
Blue_Mussel_16S	Blue	Bacteria	2002	≥1999	1107
Blue_Mussel_16S	Blue	Bacteria	2003	≥1999	1058
Blue_Mussel_16S	Blue	Bacteria	2004	≥2004	1120
Blue_Mussel_16S	Blue	Bacteria	2005	≥2004	1175
Blue_Mussel_16S	Blue	Bacteria	2006	≥2004	870
Blue_Mussel_16S	Blue	Bacteria	2007	≥2004	1109
Blue_Mussel_16S	Blue	Bacteria	2008	≥2004	928
Blue_Mussel_16S	Blue	Bacteria	2009	≥2009	899
Blue_Mussel_16S	Blue	Bacteria	2010	≥2009	829
Blue_Mussel_16S	Blue	Bacteria	2011	≥2009	902
Blue_Mussel_16S	Blue	Bacteria	2012	≥2009	876
Blue_Mussel_16S	Blue	Bacteria	2013	≥2009	1125
Blue_Mussel_16S	Blue	Bacteria	2014	≥2014	954
Blue_Mussel_16S	Blue	Bacteria	2015	≥2014	914
Blue_Mussel_16S	Blue	Bacteria	2017	≥2014	859
Blue_Mussel_16S	Blue	Bacteria	2019	≥2014	940
Blue_Mussel_16S	Blue	Bacteria	1992	≥1992	1052
Blue_Mussel_16S	Blue	Bacteria	1993	≥1992	977
Blue_Mussel_16S	Blue	Bacteria	1994	≥1992	1048
Blue_Mussel_16S	Blue	Bacteria	1995	≥1992	1171
Blue_Mussel_16S	Blue	Bacteria	1998	≥1992	888
Blue_Mussel_16S	Blue	Bacteria	1999	≥1999	940
Blue_Mussel_16S	Blue	Bacteria	2000	≥1999	824
Blue_Mussel_16S	Blue	Bacteria	2001	≥1999	716
Blue_Mussel_16S	Blue	Bacteria	2002	≥1999	849
Blue_Mussel_16S	Blue	Bacteria	2003	≥1999	453
Blue_Mussel_16S	Blue	Bacteria	2004	≥2004	792
Blue_Mussel_16S	Blue	Bacteria	2005	≥2004	477
Blue_Mussel_16S	Blue	Bacteria	2006	≥2004	751
Blue_Mussel_16S	Blue	Bacteria	2007	≥2004	738
Blue_Mussel_16S	Blue	Bacteria	2008	≥2004	534
Blue_Mussel_16S	Blue	Bacteria	2009	≥2009	675
Blue_Mussel_16S	Blue	Bacteria	2010	≥2009	540
Blue_Mussel_16S	Blue	Bacteria	2011	≥2009	720
Blue_Mussel_16S	Blue	Bacteria	2012	≥2009	560
Blue_Mussel_16S	Blue	Bacteria	2013	≥2009	693
Blue_Mussel_16S	Blue	Bacteria	2014	≥2014	732
Blue_Mussel_16S	Blue	Bacteria	2015	≥2014	886
Blue_Mussel_16S	Blue	Bacteria	2017	≥2014	811
Blue_Mussel_16S	Blue	Bacteria	2019	≥2014	876
Blue_Mussel_18S	Blue	Algae/Protozoa	1992	≥1992	342
Blue_Mussel_18S	Blue	Algae/Protozoa	1993	≥1992	297
Blue_Mussel_18S	Blue	Algae/Protozoa	1994	≥1992	393
Blue_Mussel_18S	Blue	Algae/Protozoa	1995	≥1992	304
Blue_Mussel_18S	Blue	Algae/Protozoa	1998	≥1992	311
Blue_Mussel_18S	Blue	Algae/Protozoa	1999	≥1999	398
Blue_Mussel_18S	Blue	Algae/Protozoa	2000	≥1999	365
Blue_Mussel_18S	Blue	Algae/Protozoa	2001	≥1999	302
Blue_Mussel_18S	Blue	Algae/Protozoa	2002	≥1999	301
Blue_Mussel_18S	Blue	Algae/Protozoa	2003	≥1999	353
Blue_Mussel_18S	Blue	Algae/Protozoa	2004	≥2004	313
Blue_Mussel_18S	Blue	Algae/Protozoa	2005	≥2004	206
Blue_Mussel_18S	Blue	Algae/Protozoa	2006	≥2004	345
Blue_Mussel_18S	Blue	Algae/Protozoa	2007	≥2004	339
Blue_Mussel_18S	Blue	Algae/Protozoa	2008	≥2004	246
Blue_Mussel_18S	Blue	Algae/Protozoa	2009	≥2009	319
Blue_Mussel_18S	Blue	Algae/Protozoa	2010	≥2009	327
Blue_Mussel_18S	Blue	Algae/Protozoa	2011	≥2009	330
Blue_Mussel_18S	Blue	Algae/Protozoa	2012	≥2009	333
Blue_Mussel_18S	Blue	Algae/Protozoa	2013	≥2009	324
Blue_Mussel_18S	Blue	Algae/Protozoa	2014	≥2014	348
Blue_Mussel_18S	Blue	Algae/Protozoa	2015	≥2014	429
Blue_Mussel_18S	Blue	Algae/Protozoa	2017	≥2014	303
Blue_Mussel_18S	Blue	Algae/Protozoa	2019	≥2014	356
Blue_Mussel_18S	Blue	Algae/Protozoa	1992	≥1992	74
Blue_Mussel_18S	Blue	Algae/Protozoa	1993	≥1992	53
Blue_Mussel_18S	Blue	Algae/Protozoa	1994	≥1992	70
Blue_Mussel_18S	Blue	Algae/Protozoa	1995	≥1992	129
Blue_Mussel_18S	Blue	Algae/Protozoa	1998	≥1992	128
Blue_Mussel_18S	Blue	Algae/Protozoa	1999	≥1999	197
Blue_Mussel_18S	Blue	Algae/Protozoa	2000	≥1999	193
Blue_Mussel_18S	Blue	Algae/Protozoa	2001	≥1999	96
Blue_Mussel_18S	Blue	Algae/Protozoa	2002	≥1999	158
Blue_Mussel_18S	Blue	Algae/Protozoa	2003	≥1999	146
Blue_Mussel_18S	Blue	Algae/Protozoa	2004	≥2004	135
Blue_Mussel_18S	Blue	Algae/Protozoa	2005	≥2004	149
Blue_Mussel_18S	Blue	Algae/Protozoa	2006	≥2004	165
Blue_Mussel_18S	Blue	Algae/Protozoa	2007	≥2004	188
Blue_Mussel_18S	Blue	Algae/Protozoa	2008	≥2004	195
Blue_Mussel_18S	Blue	Algae/Protozoa	2009	≥2009	122
Blue_Mussel_18S	Blue	Algae/Protozoa	2010	≥2009	182
Blue_Mussel_18S	Blue	Algae/Protozoa	2011	≥2009	201
Blue_Mussel_18S	Blue	Algae/Protozoa	2012	≥2009	117
Blue_Mussel_18S	Blue	Algae/Protozoa	2013	≥2009	158
Blue_Mussel_18S	Blue	Algae/Protozoa	2014	≥2014	170
Blue_Mussel_18S	Blue	Algae/Protozoa	2015	≥2014	165
Blue_Mussel_18S	Blue	Algae/Protozoa	2017	≥2014	164
Blue_Mussel_18S	Blue	Algae/Protozoa	2019	≥2014	213
Blue_Mussel_18S	Blue	Algae/Protozoa	1992	≥1992	204
Blue_Mussel_18S	Blue	Algae/Protozoa	1993	≥1992	161
Blue_Mussel_18S	Blue	Algae/Protozoa	1994	≥1992	216
Blue_Mussel_18S	Blue	Algae/Protozoa	1995	≥1992	275
Blue_Mussel_18S	Blue	Algae/Protozoa	1998	≥1992	271
Blue_Mussel_18S	Blue	Algae/Protozoa	1999	≥1999	230
Blue_Mussel_18S	Blue	Algae/Protozoa	2000	≥1999	295
Blue_Mussel_18S	Blue	Algae/Protozoa	2001	≥1999	204
Blue_Mussel_18S	Blue	Algae/Protozoa	2002	≥1999	216
Blue_Mussel_18S	Blue	Algae/Protozoa	2003	≥1999	249
Blue_Mussel_18S	Blue	Algae/Protozoa	2004	≥2004	211
Blue_Mussel_18S	Blue	Algae/Protozoa	2005	≥2004	261
Blue_Mussel_18S	Blue	Algae/Protozoa	2006	≥2004	260
Blue_Mussel_18S	Blue	Algae/Protozoa	2007	≥2004	263
Blue_Mussel_18S	Blue	Algae/Protozoa	2008	≥2004	215
Blue_Mussel_18S	Blue	Algae/Protozoa	2009	≥2009	251
Blue_Mussel_18S	Blue	Algae/Protozoa	2010	≥2009	276
Blue_Mussel_18S	Blue	Algae/Protozoa	2011	≥2009	291
Blue_Mussel_18S	Blue	Algae/Protozoa	2012	≥2009	279
Blue_Mussel_18S	Blue	Algae/Protozoa	2013	≥2009	304
Blue_Mussel_18S	Blue	Algae/Protozoa	2014	≥2014	253
Blue_Mussel_18S	Blue	Algae/Protozoa	2015	≥2014	219
Blue_Mussel_18S	Blue	Algae/Protozoa	2017	≥2014	284
Blue_Mussel_18S	Blue	Algae/Protozoa	2019	≥2014	272
Trees_16S	Trees	Bacteria	1991	≥1991	641
Trees_16S	Trees	Bacteria	1993	≥1991	566
Trees_16S	Trees	Bacteria	1994	≥1991	440
Trees_16S	Trees	Bacteria	1995	≥1991	614
Trees_16S	Trees	Bacteria	1997	≥1991	584
Trees_16S	Trees	Bacteria	1998	≥1991	467
Trees_16S	Trees	Bacteria	1999	≥1991	338
Trees_16S	Trees	Bacteria	2002	≥2002	648
Trees_16S	Trees	Bacteria	2003	≥2002	588
Trees_16S	Trees	Bacteria	2004	≥2002	573
Trees_16S	Trees	Bacteria	2005	≥2002	593
Trees_16S	Trees	Bacteria	2006	≥2006	599
Trees_16S	Trees	Bacteria	2007	≥2006	475
Trees_16S	Trees	Bacteria	2009	≥2006	489
Trees_16S	Trees	Bacteria	2010	≥2010	697
Trees_16S	Trees	Bacteria	2011	≥2010	604
Trees_16S	Trees	Bacteria	2012	≥2010	563
Trees_16S	Trees	Bacteria	2013	≥2010	565
Trees_16S	Trees	Bacteria	2014	≥2014	527
Trees_16S	Trees	Bacteria	1991	≥1991	562
Trees_16S	Trees	Bacteria	1993	≥1991	488
Trees_16S	Trees	Bacteria	1994	≥1991	713
Trees_16S	Trees	Bacteria	1995	≥1991	559
Trees_16S	Trees	Bacteria	1997	≥1991	371
Trees_16S	Trees	Bacteria	1998	≥1991	574
Trees_16S	Trees	Bacteria	1999	≥1991	310
Trees_16S	Trees	Bacteria	2002	≥2002	365
Trees_16S	Trees	Bacteria	2003	≥2002	572
Trees_16S	Trees	Bacteria	2004	≥2002	668
Trees_16S	Trees	Bacteria	2005	≥2002	586
Trees_16S	Trees	Bacteria	2006	≥2006	643
Trees_16S	Trees	Bacteria	2007	≥2006	681
Trees_16S	Trees	Bacteria	2009	≥2006	600
Trees_16S	Trees	Bacteria	2010	≥2010	676
Trees_16S	Trees	Bacteria	2011	≥2010	481
Trees_16S	Trees	Bacteria	2012	≥2010	552
Trees_16S	Trees	Bacteria	2013	≥2010	605
Trees_16S	Trees	Bacteria	2014	≥2014	550
Trees_COI	Trees	Metazoa	1991	≥1991	48
Trees_COI	Trees	Metazoa	1993	≥1991	55
Trees_COI	Trees	Metazoa	1994	≥1991	52
Trees_COI	Trees	Metazoa	1995	≥1991	83
Trees_COI	Trees	Metazoa	1997	≥1991	75
Trees_COI	Trees	Metazoa	1998	≥1991	84
Trees_COI	Trees	Metazoa	1999	≥1991	78
Trees_COI	Trees	Metazoa	2000	≥1991	84
Trees_COI	Trees	Metazoa	2002	≥2002	89
Trees_COI	Trees	Metazoa	2003	≥2002	49
Trees_COI	Trees	Metazoa	2004	≥2002	101
Trees_COI	Trees	Metazoa	2005	≥2002	54
Trees_COI	Trees	Metazoa	2006	≥2006	80
Trees_COI	Trees	Metazoa	2007	≥2006	65
Trees_COI	Trees	Metazoa	2008	≥2006	116
Trees_COI	Trees	Metazoa	2009	≥2006	106
Trees_COI	Trees	Metazoa	2010	≥2010	109
Trees_COI	Trees	Metazoa	2011	≥2010	121
Trees_COI	Trees	Metazoa	2012	≥2010	64
Trees_COI	Trees	Metazoa	2013	≥2010	107
Trees_COI	Trees	Metazoa	2014	≥2014	62
Trees_COI	Trees	Metazoa	2016	≥2014	66
Trees_COI	Trees	Metazoa	2018	≥2014	44
Trees_COI	Trees	Metazoa	1991	≥1991	43
Trees_COI	Trees	Metazoa	1993	≥1991	81
Trees_COI	Trees	Metazoa	1994	≥1991	69
Trees_COI	Trees	Metazoa	1995	≥1991	58
Trees_COI	Trees	Metazoa	1997	≥1991	74
Trees_COI	Trees	Metazoa	1998	≥1991	86
Trees_COI	Trees	Metazoa	1999	≥1991	98
Trees_COI	Trees	Metazoa	2000	≥1991	55
Trees_COI	Trees	Metazoa	2002	≥2002	90
Trees_COI	Trees	Metazoa	2003	≥2002	26
Trees_COI	Trees	Metazoa	2004	≥2002	73
Trees_COI	Trees	Metazoa	2005	≥2002	81
Trees_COI	Trees	Metazoa	2006	≥2006	61
Trees_COI	Trees	Metazoa	2007	≥2006	56
Trees_COI	Trees	Metazoa	2008	≥2006	95
Trees_COI	Trees	Metazoa	2009	≥2006	90
Trees_COI	Trees	Metazoa	2010	≥2010	80
Trees_COI	Trees	Metazoa	2011	≥2010	82
Trees_COI	Trees	Metazoa	2012	≥2010	38
Trees_COI	Trees	Metazoa	2013	≥2010	59
Trees_COI	Trees	Metazoa	2014	≥2014	80
Trees_COI	Trees	Metazoa	2016	≥2014	95
Trees_COI	Trees	Metazoa	2018	≥2014	47
Trees_ITS	Trees	Fungi	1991	≥1991	123
Trees_ITS	Trees	Fungi	1993	≥1991	146
Trees_ITS	Trees	Fungi	1994	≥1991	177
Trees_ITS	Trees	Fungi	1995	≥1991	153
Trees_ITS	Trees	Fungi	1997	≥1991	153
Trees_ITS	Trees	Fungi	1998	≥1991	193
Trees_ITS	Trees	Fungi	1999	≥1991	197
Trees_ITS	Trees	Fungi	2000	≥1991	168
Trees_ITS	Trees	Fungi	2001	≥1991	190
Trees_ITS	Trees	Fungi	2002	≥2002	176
Trees_ITS	Trees	Fungi	2003	≥2002	174
Trees_ITS	Trees	Fungi	2004	≥2002	190
Trees_ITS	Trees	Fungi	2005	≥2002	176
Trees_ITS	Trees	Fungi	2006	≥2006	148
Trees_ITS	Trees	Fungi	2007	≥2006	188
Trees_ITS	Trees	Fungi	2008	≥2006	169
Trees_ITS	Trees	Fungi	2009	≥2006	164
Trees_ITS	Trees	Fungi	2010	≥2010	209
Trees_ITS	Trees	Fungi	2011	≥2010	205
Trees_ITS	Trees	Fungi	2012	≥2010	205
Trees_ITS	Trees	Fungi	2013	≥2010	218
Trees_ITS	Trees	Fungi	2014	≥2014	203
Trees_ITS	Trees	Fungi	2016	≥2014	202
Trees_ITS	Trees	Fungi	2018	≥2014	142
Trees_ITS	Trees	Fungi	1991	≥1991	141
Trees_ITS	Trees	Fungi	1993	≥1991	166
Trees_ITS	Trees	Fungi	1994	≥1991	169
Trees_ITS	Trees	Fungi	1995	≥1991	206
Trees_ITS	Trees	Fungi	1997	≥1991	152
Trees_ITS	Trees	Fungi	1998	≥1991	198
Trees_ITS	Trees	Fungi	1999	≥1991	151
Trees_ITS	Trees	Fungi	2000	≥1991	246
Trees_ITS	Trees	Fungi	2001	≥1991	244
Trees_ITS	Trees	Fungi	2002	≥2002	183
Trees_ITS	Trees	Fungi	2003	≥2002	223
Trees_ITS	Trees	Fungi	2004	≥2002	252
Trees_ITS	Trees	Fungi	2005	≥2002	138
Trees_ITS	Trees	Fungi	2006	≥2006	259
Trees_ITS	Trees	Fungi	2007	≥2006	286
Trees_ITS	Trees	Fungi	2008	≥2006	212
Trees_ITS	Trees	Fungi	2009	≥2006	224
Trees_ITS	Trees	Fungi	2010	≥2010	231
Trees_ITS	Trees	Fungi	2011	≥2010	178
Trees_ITS	Trees	Fungi	2012	≥2010	247
Trees_ITS	Trees	Fungi	2013	≥2010	222
Trees_ITS	Trees	Fungi	2014	≥2014	234
Trees_ITS	Trees	Fungi	2016	≥2014	226
Trees_ITS	Trees	Fungi	2018	≥2014	203
Trees_COI	Trees	Metazoa	1999	≥1991	81
Trees_COI	Trees	Metazoa	2000	≥1991	129
Trees_COI	Trees	Metazoa	2001	≥1991	93
Trees_COI	Trees	Metazoa	2002	≥2002	121
Trees_COI	Trees	Metazoa	2003	≥2002	90
Trees_COI	Trees	Metazoa	2004	≥2002	105
Trees_COI	Trees	Metazoa	2005	≥2002	116
Trees_COI	Trees	Metazoa	2006	≥2006	102
Trees_COI	Trees	Metazoa	2007	≥2006	112
Trees_COI	Trees	Metazoa	2008	≥2006	111
Trees_COI	Trees	Metazoa	2009	≥2006	98
Trees_COI	Trees	Metazoa	2010	≥2010	126
Trees_COI	Trees	Metazoa	2011	≥2010	115
Trees_COI	Trees	Metazoa	2012	≥2010	113
Trees_COI	Trees	Metazoa	2013	≥2010	107
Trees_COI	Trees	Metazoa	2014	≥2014	101
Trees_COI	Trees	Metazoa	1999	≥1991	114
Trees_COI	Trees	Metazoa	2001	≥1991	115
Trees_COI	Trees	Metazoa	2003	≥2002	122
Trees_COI	Trees	Metazoa	2005	≥2002	125
Trees_COI	Trees	Metazoa	2007	≥2006	147
Trees_COI	Trees	Metazoa	2009	≥2006	141
Trees_COI	Trees	Metazoa	2011	≥2010	131
Trees_COI	Trees	Metazoa	2013	≥2010	133
Trees_COI	Trees	Metazoa	2015	≥2014	130
Trees_COI	Trees	Metazoa	2017	≥2014	153
Trees_COI	Trees	Metazoa	2000	≥1991	130
Trees_COI	Trees	Metazoa	2002	≥2002	147
Trees_COI	Trees	Metazoa	2004	≥2002	163
Trees_COI	Trees	Metazoa	2006	≥2006	146
Trees_COI	Trees	Metazoa	2008	≥2006	146
Trees_COI	Trees	Metazoa	2010	≥2010	195
Trees_COI	Trees	Metazoa	2012	≥2010	156
Trees_COI	Trees	Metazoa	2014	≥2014	169
Trees_COI	Trees	Metazoa	1999	≥1991	128
Trees_COI	Trees	Metazoa	2000	≥1991	118
Trees_COI	Trees	Metazoa	2001	≥1991	133
Trees_COI	Trees	Metazoa	2002	≥2002	135
Trees_COI	Trees	Metazoa	2003	≥2002	142
Trees_COI	Trees	Metazoa	2004	≥2002	134
Trees_COI	Trees	Metazoa	2005	≥2002	139
Trees_COI	Trees	Metazoa	2006	≥2006	129
Trees_COI	Trees	Metazoa	2007	≥2006	139
Trees_COI	Trees	Metazoa	2008	≥2006	131
Trees_COI	Trees	Metazoa	2009	≥2006	148
Trees_COI	Trees	Metazoa	2010	≥2010	173
Trees_COI	Trees	Metazoa	2011	≥2010	135
Trees_COI	Trees	Metazoa	2012	≥2010	163
Trees_COI	Trees	Metazoa	2013	≥2010	134
Trees_COI	Trees	Metazoa	2014	≥2014	168
Trees_COI	Trees	Metazoa	2001	≥1991	203
Trees_COI	Trees	Metazoa	2003	≥2002	175
Trees_COI	Trees	Metazoa	2005	≥2002	154
Trees_COI	Trees	Metazoa	2007	≥2006	154
Trees_COI	Trees	Metazoa	2009	≥2006	156
Trees_COI	Trees	Metazoa	2011	≥2010	181
Trees_COI	Trees	Metazoa	2015	≥2014	141
Trees_COI	Trees	Metazoa	2017	≥2014	177
Trees_COI	Trees	Metazoa	2000	≥1991	126
Trees_COI	Trees	Metazoa	2002	≥2002	151
Trees_COI	Trees	Metazoa	2004	≥2002	114
Trees_COI	Trees	Metazoa	2006	≥2006	105
Trees_COI	Trees	Metazoa	2008	≥2006	123
Trees_COI	Trees	Metazoa	2010	≥2010	155
Trees_COI	Trees	Metazoa	2012	≥2010	120
Trees_COI	Trees	Metazoa	2014	≥2014	122
Trees_COI	Trees	Metazoa	2015	≥2014	165
Trees_COI	Trees	Metazoa	2017	≥2014	144
Trees_COI	Trees	Metazoa	1999	≥1991	124
Trees_COI	Trees	Metazoa	2001	≥1991	128
Trees_COI	Trees	Metazoa	2003	≥2002	125
Trees_COI	Trees	Metazoa	2005	≥2002	136
Trees_COI	Trees	Metazoa	2007	≥2006	151
Trees_COI	Trees	Metazoa	2009	≥2006	132
Trees_COI	Trees	Metazoa	2011	≥2010	140
Trees_COI	Trees	Metazoa	2013	≥2010	131
Trees_COI	Trees	Metazoa	2015	≥2014	146
Trees_COI	Trees	Metazoa	2017	≥2014	150
Trees_ITS	Trees	Fungi	1999	≥1991	225
Trees_ITS	Trees	Fungi	2000	≥1991	264
Trees_ITS	Trees	Fungi	2001	≥1991	224
Trees_ITS	Trees	Fungi	2002	≥2002	270
Trees_ITS	Trees	Fungi	2003	≥2002	214
Trees_ITS	Trees	Fungi	2004	≥2002	259
Trees_ITS	Trees	Fungi	2005	≥2002	250
Trees_ITS	Trees	Fungi	2006	≥2006	244
Trees_ITS	Trees	Fungi	2007	≥2006	253
Trees_ITS	Trees	Fungi	2008	≥2006	283
Trees_ITS	Trees	Fungi	2009	≥2006	250
Trees_ITS	Trees	Fungi	2010	≥2010	279
Trees_ITS	Trees	Fungi	2011	≥2010	212
Trees_ITS	Trees	Fungi	2012	≥2010	257
Trees_ITS	Trees	Fungi	2013	≥2010	237
Trees_ITS	Trees	Fungi	2014	≥2014	231
Trees_ITS	Trees	Fungi	1999	≥1991	328
Trees_ITS	Trees	Fungi	2001	≥1991	326
Trees_ITS	Trees	Fungi	2003	≥2002	300
Trees_ITS	Trees	Fungi	2005	≥2002	291
Trees_ITS	Trees	Fungi	2007	≥2006	325
Trees_ITS	Trees	Fungi	2009	≥2006	305
Trees_ITS	Trees	Fungi	2011	≥2010	263
Trees_ITS	Trees	Fungi	2013	≥2010	326
Trees_ITS	Trees	Fungi	2015	≥2014	294
Trees_ITS	Trees	Fungi	2017	≥2014	318
Trees_ITS	Trees	Fungi	2019	≥2014	302
Trees_ITS	Trees	Fungi	2021	≥2014	319
Trees_ITS	Trees	Fungi	2000	≥1991	267
Trees_ITS	Trees	Fungi	2002	≥2002	248
Trees_ITS	Trees	Fungi	2004	≥2002	286
Trees_ITS	Trees	Fungi	2006	≥2006	247
Trees_ITS	Trees	Fungi	2008	≥2006	260
Trees_ITS	Trees	Fungi	2010	≥2010	274
Trees_ITS	Trees	Fungi	2012	≥2010	273
Trees_ITS	Trees	Fungi	2014	≥2014	282
Trees_ITS	Trees	Fungi	1999	≥1991	257
Trees_ITS	Trees	Fungi	2000	≥1991	246
Trees_ITS	Trees	Fungi	2001	≥1991	287
Trees_ITS	Trees	Fungi	2002	≥2002	263
Trees_ITS	Trees	Fungi	2003	≥2002	277
Trees_ITS	Trees	Fungi	2004	≥2002	264
Trees_ITS	Trees	Fungi	2005	≥2002	296
Trees_ITS	Trees	Fungi	2006	≥2006	286
Trees_ITS	Trees	Fungi	2007	≥2006	304
Trees_ITS	Trees	Fungi	2008	≥2006	322
Trees_ITS	Trees	Fungi	2009	≥2006	286
Trees_ITS	Trees	Fungi	2010	≥2010	308
Trees_ITS	Trees	Fungi	2011	≥2010	319
Trees_ITS	Trees	Fungi	2012	≥2010	374
Trees_ITS	Trees	Fungi	2013	≥2010	332
Trees_ITS	Trees	Fungi	2014	≥2014	317
Trees_ITS	Trees	Fungi	2001	≥1991	336
Trees_ITS	Trees	Fungi	2003	≥2002	363
Trees_ITS	Trees	Fungi	2005	≥2002	325
Trees_ITS	Trees	Fungi	2007	≥2006	413
Trees_ITS	Trees	Fungi	2009	≥2006	330
Trees_ITS	Trees	Fungi	2011	≥2010	360
Trees_ITS	Trees	Fungi	2013	≥2010	383
Trees_ITS	Trees	Fungi	2015	≥2014	358
Trees_ITS	Trees	Fungi	2017	≥2014	440
Trees_ITS	Trees	Fungi	2019	≥2014	399
Trees_ITS	Trees	Fungi	2021	≥2014	403
Trees_ITS	Trees	Fungi	2000	≥1991	389
Trees_ITS	Trees	Fungi	2002	≥2002	362
Trees_ITS	Trees	Fungi	2004	≥2002	297
Trees_ITS	Trees	Fungi	2006	≥2006	306
Trees_ITS	Trees	Fungi	2008	≥2006	295
Trees_ITS	Trees	Fungi	2010	≥2010	329
Trees_ITS	Trees	Fungi	2012	≥2010	319
Trees_ITS	Trees	Fungi	2014	≥2014	239
Trees_ITS	Trees	Fungi	2015	≥2014	292
Trees_ITS	Trees	Fungi	2017	≥2014	351
Trees_ITS	Trees	Fungi	2019	≥2014	317
Trees_ITS	Trees	Fungi	2021	≥2014	321
Trees_ITS	Trees	Fungi	1999	≥1991	259
Trees_ITS	Trees	Fungi	2001	≥1991	296
Trees_ITS	Trees	Fungi	2003	≥2002	287
Trees_ITS	Trees	Fungi	2005	≥2002	332
Trees_ITS	Trees	Fungi	2007	≥2006	314
Trees_ITS	Trees	Fungi	2009	≥2006	288
Trees_ITS	Trees	Fungi	2011	≥2010	332
Trees_ITS	Trees	Fungi	2013	≥2010	331
Trees_ITS	Trees	Fungi	2015	≥2014	342
Trees_ITS	Trees	Fungi	2017	≥2014	337
Trees_ITS	Trees	Fungi	2019	≥2014	356
Trees_ITS	Trees	Fungi	2021	≥2014	345
Zebramussel_16S	Zebramussel	Bacteria	2004	≥2002	327
Zebramussel_16S	Zebramussel	Bacteria	2006	≥2006	506
Zebramussel_16S	Zebramussel	Bacteria	2007	≥2006	655
Zebramussel_16S	Zebramussel	Bacteria	2008	≥2006	544
Zebramussel_16S	Zebramussel	Bacteria	2017	≥2014	610
Zebramussel_16S	Zebramussel	Bacteria	2003	≥2002	704
Zebramussel_16S	Zebramussel	Bacteria	2004	≥2002	694
Zebramussel_16S	Zebramussel	Bacteria	2005	≥2002	810
Zebramussel_16S	Zebramussel	Bacteria	2006	≥2006	637
Zebramussel_16S	Zebramussel	Bacteria	2007	≥2006	648
Zebramussel_16S	Zebramussel	Bacteria	2008	≥2006	630
Zebramussel_16S	Zebramussel	Bacteria	2009	≥2009	681
Zebramussel_16S	Zebramussel	Bacteria	2012	≥2009	609
Zebramussel_16S	Zebramussel	Bacteria	2013	≥2009	581
Zebramussel_16S	Zebramussel	Bacteria	2014	≥2014	594
Zebramussel_16S	Zebramussel	Bacteria	2016	≥2014	708
Zebramussel_16S	Zebramussel	Bacteria	1995	≥1995	565
Zebramussel_16S	Zebramussel	Bacteria	1999	≥1995	809
Zebramussel_16S	Zebramussel	Bacteria	2003	≥2002	701
Zebramussel_16S	Zebramussel	Bacteria	2004	≥2002	654
Zebramussel_16S	Zebramussel	Bacteria	2006	≥2006	617
Zebramussel_16S	Zebramussel	Bacteria	2007	≥2006	765
Zebramussel_16S	Zebramussel	Bacteria	2008	≥2006	816
Zebramussel_16S	Zebramussel	Bacteria	2009	≥2009	785
Zebramussel_16S	Zebramussel	Bacteria	2016	≥2014	665
Zebramussel_16S	Zebramussel	Bacteria	2017	≥2014	674
Zebramussel_16S	Zebramussel	Bacteria	1999	≥1995	621
Zebramussel_16S	Zebramussel	Bacteria	2001	≥1995	502
Zebramussel_16S	Zebramussel	Bacteria	2002	≥2002	792
Zebramussel_16S	Zebramussel	Bacteria	2005	≥2002	632
Zebramussel_16S	Zebramussel	Bacteria	2006	≥2006	581
Zebramussel_16S	Zebramussel	Bacteria	2013	≥2009	554
Zebramussel_16S	Zebramussel	Bacteria	2014	≥2014	792
Zebramussel_16S	Zebramussel	Bacteria	2016	≥2014	712
Zebramussel_16S	Zebramussel	Bacteria	2001	≥1995	741
Zebramussel_16S	Zebramussel	Bacteria	2002	≥2002	1042
Zebramussel_16S	Zebramussel	Bacteria	2003	≥2002	1171
Zebramussel_16S	Zebramussel	Bacteria	2004	≥2002	996
Zebramussel_16S	Zebramussel	Bacteria	2006	≥2006	1145
Zebramussel_16S	Zebramussel	Bacteria	2007	≥2006	1184
Zebramussel_16S	Zebramussel	Bacteria	2008	≥2006	928
Zebramussel_16S	Zebramussel	Bacteria	2009	≥2009	1034
Zebramussel_16S	Zebramussel	Bacteria	2012	≥2009	612
Zebramussel_16S	Zebramussel	Bacteria	2013	≥2009	695
Zebramussel_16S	Zebramussel	Bacteria	2014	≥2014	617
Zebramussel_16S	Zebramussel	Bacteria	2016	≥2014	813
Zebramussel_16S	Zebramussel	Bacteria	2017	≥2014	587
Zebramussel_16S	Zebramussel	Bacteria	2002	≥2002	881
Zebramussel_16S	Zebramussel	Bacteria	2003	≥2002	652
Zebramussel_16S	Zebramussel	Bacteria	2004	≥2002	612
Zebramussel_16S	Zebramussel	Bacteria	2005	≥2002	750
Zebramussel_16S	Zebramussel	Bacteria	2006	≥2006	734
Zebramussel_16S	Zebramussel	Bacteria	2007	≥2006	924
Zebramussel_16S	Zebramussel	Bacteria	2008	≥2006	874
Zebramussel_16S	Zebramussel	Bacteria	2009	≥2009	720
Zebramussel_16S	Zebramussel	Bacteria	2012	≥2009	949
Zebramussel_16S	Zebramussel	Bacteria	2013	≥2009	978
Zebramussel_16S	Zebramussel	Bacteria	2014	≥2014	919
Zebramussel_16S	Zebramussel	Bacteria	2016	≥2014	1324
Zebramussel_16S	Zebramussel	Bacteria	1995	≥1995	605
Zebramussel_16S	Zebramussel	Bacteria	1999	≥1995	437
Zebramussel_16S	Zebramussel	Bacteria	2001	≥1995	666
Zebramussel_16S	Zebramussel	Bacteria	2004	≥2002	518
Zebramussel_16S	Zebramussel	Bacteria	2016	≥2014	641
Zebramussel_16S	Zebramussel	Bacteria	2017	≥2014	599
Zebramussel_16S	Zebramussel	Bacteria	1995	≥1995	700
Zebramussel_16S	Zebramussel	Bacteria	2001	≥1995	462
Zebramussel_16S	Zebramussel	Bacteria	2016	≥2014	689
Zebramussel_16S	Zebramussel	Bacteria	2017	≥2014	753
Zebramussel_16S	Zebramussel	Bacteria	1995	≥1995	483
Zebramussel_16S	Zebramussel	Bacteria	1999	≥1995	543
Zebramussel_16S	Zebramussel	Bacteria	2001	≥1995	594
Zebramussel_16S	Zebramussel	Bacteria	2002	≥2002	687
Zebramussel_16S	Zebramussel	Bacteria	2003	≥2002	481
Zebramussel_16S	Zebramussel	Bacteria	2004	≥2002	422
Zebramussel_16S	Zebramussel	Bacteria	2005	≥2002	518
Zebramussel_16S	Zebramussel	Bacteria	2006	≥2006	576
Zebramussel_16S	Zebramussel	Bacteria	2007	≥2006	489
Zebramussel_16S	Zebramussel	Bacteria	2008	≥2006	519
Zebramussel_16S	Zebramussel	Bacteria	2009	≥2009	557
Zebramussel_16S	Zebramussel	Bacteria	2012	≥2009	543
Zebramussel_18S_Algae	Zebramussel	Algae/Protozoa	2004	≥2002	360
Zebramussel_18S_Algae	Zebramussel	Algae/Protozoa	2006	≥2006	230
Zebramussel_18S_Algae	Zebramussel	Algae/Protozoa	2007	≥2006	296
Zebramussel_18S_Algae	Zebramussel	Algae/Protozoa	2008	≥2006	313
Zebramussel_18S_Algae	Zebramussel	Algae/Protozoa	2017	≥2014	329
Zebramussel_18S_Algae	Zebramussel	Algae/Protozoa	2003	≥2002	300
Zebramussel_18S_Algae	Zebramussel	Algae/Protozoa	2004	≥2002	287
Zebramussel_18S_Algae	Zebramussel	Algae/Protozoa	2005	≥2002	333
Zebramussel_18S_Algae	Zebramussel	Algae/Protozoa	2006	≥2006	383
Zebramussel_18S_Algae	Zebramussel	Algae/Protozoa	2007	≥2006	315
Zebramussel_18S_Algae	Zebramussel	Algae/Protozoa	2008	≥2006	303
Zebramussel_18S_Algae	Zebramussel	Algae/Protozoa	2009	≥2009	420
Zebramussel_18S_Algae	Zebramussel	Algae/Protozoa	2010	≥2009	410
Zebramussel_18S_Algae	Zebramussel	Algae/Protozoa	2011	≥2009	319
Zebramussel_18S_Algae	Zebramussel	Algae/Protozoa	2012	≥2009	236
Zebramussel_18S_Algae	Zebramussel	Algae/Protozoa	2013	≥2009	343
Zebramussel_18S_Algae	Zebramussel	Algae/Protozoa	2014	≥2014	406
Zebramussel_18S_Algae	Zebramussel	Algae/Protozoa	2016	≥2014	383
Zebramussel_18S_Algae	Zebramussel	Algae/Protozoa	1995	≥1995	332
Zebramussel_18S_Algae	Zebramussel	Algae/Protozoa	1996	≥1995	231
Zebramussel_18S_Algae	Zebramussel	Algae/Protozoa	1999	≥1995	276
Zebramussel_18S_Algae	Zebramussel	Algae/Protozoa	2003	≥2002	359
Zebramussel_18S_Algae	Zebramussel	Algae/Protozoa	2004	≥2002	316
Zebramussel_18S_Algae	Zebramussel	Algae/Protozoa	2006	≥2006	394
Zebramussel_18S_Algae	Zebramussel	Algae/Protozoa	2007	≥2006	351
Zebramussel_18S_Algae	Zebramussel	Algae/Protozoa	2008	≥2006	260
Zebramussel_18S_Algae	Zebramussel	Algae/Protozoa	2009	≥2009	316
Zebramussel_18S_Algae	Zebramussel	Algae/Protozoa	2016	≥2014	282
Zebramussel_18S_Algae	Zebramussel	Algae/Protozoa	2017	≥2014	322
Zebramussel_18S_Algae	Zebramussel	Algae/Protozoa	1999	≥1995	282
Zebramussel_18S_Algae	Zebramussel	Algae/Protozoa	2000	≥1995	368
Zebramussel_18S_Algae	Zebramussel	Algae/Protozoa	2001	≥1995	309
Zebramussel_18S_Algae	Zebramussel	Algae/Protozoa	2005	≥2002	271
Zebramussel_18S_Algae	Zebramussel	Algae/Protozoa	2006	≥2006	329
Zebramussel_18S_Algae	Zebramussel	Algae/Protozoa	2013	≥2009	416
Zebramussel_18S_Algae	Zebramussel	Algae/Protozoa	2014	≥2014	361
Zebramussel_18S_Algae	Zebramussel	Algae/Protozoa	2016	≥2014	287
Zebramussel_18S_Algae	Zebramussel	Algae/Protozoa	1999	≥1995	244
Zebramussel_18S_Algae	Zebramussel	Algae/Protozoa	2000	≥1995	230
Zebramussel_18S_Algae	Zebramussel	Algae/Protozoa	2001	≥1995	249
Zebramussel_18S_Algae	Zebramussel	Algae/Protozoa	2003	≥2002	244
Zebramussel_18S_Algae	Zebramussel	Algae/Protozoa	2004	≥2002	272
Zebramussel_18S_Algae	Zebramussel	Algae/Protozoa	2005	≥2002	205
Zebramussel_18S_Algae	Zebramussel	Algae/Protozoa	2006	≥2006	284
Zebramussel_18S_Algae	Zebramussel	Algae/Protozoa	2007	≥2006	241
Zebramussel_18S_Algae	Zebramussel	Algae/Protozoa	2008	≥2006	227
Zebramussel_18S_Algae	Zebramussel	Algae/Protozoa	2009	≥2009	265
Zebramussel_18S_Algae	Zebramussel	Algae/Protozoa	2010	≥2009	281
Zebramussel_18S_Algae	Zebramussel	Algae/Protozoa	2011	≥2009	320
Zebramussel_18S_Algae	Zebramussel	Algae/Protozoa	2012	≥2009	239
Zebramussel_18S_Algae	Zebramussel	Algae/Protozoa	2013	≥2009	233
Zebramussel_18S_Algae	Zebramussel	Algae/Protozoa	2014	≥2014	245
Zebramussel_18S_Algae	Zebramussel	Algae/Protozoa	2016	≥2014	282
Zebramussel_18S_Algae	Zebramussel	Algae/Protozoa	2017	≥2014	340
Zebramussel_18S_Algae	Zebramussel	Algae/Protozoa	2000	≥1995	426
Zebramussel_18S_Algae	Zebramussel	Algae/Protozoa	2001	≥1995	405
Zebramussel_18S_Algae	Zebramussel	Algae/Protozoa	2003	≥2002	237
Zebramussel_18S_Algae	Zebramussel	Algae/Protozoa	2004	≥2002	338
Zebramussel_18S_Algae	Zebramussel	Algae/Protozoa	2005	≥2002	356
Zebramussel_18S_Algae	Zebramussel	Algae/Protozoa	2006	≥2006	357
Zebramussel_18S_Algae	Zebramussel	Algae/Protozoa	2007	≥2006	351
Zebramussel_18S_Algae	Zebramussel	Algae/Protozoa	2008	≥2006	393
Zebramussel_18S_Algae	Zebramussel	Algae/Protozoa	2009	≥2009	185
Zebramussel_18S_Algae	Zebramussel	Algae/Protozoa	2010	≥2009	300
Zebramussel_18S_Algae	Zebramussel	Algae/Protozoa	2011	≥2009	286
Zebramussel_18S_Algae	Zebramussel	Algae/Protozoa	2012	≥2009	293
Zebramussel_18S_Algae	Zebramussel	Algae/Protozoa	2013	≥2009	307
Zebramussel_18S_Algae	Zebramussel	Algae/Protozoa	2014	≥2014	260
Zebramussel_18S_Algae	Zebramussel	Algae/Protozoa	2016	≥2014	202
Zebramussel_18S_Algae	Zebramussel	Algae/Protozoa	1995	≥1995	311
Zebramussel_18S_Algae	Zebramussel	Algae/Protozoa	1996	≥1995	360
Zebramussel_18S_Algae	Zebramussel	Algae/Protozoa	1999	≥1995	185
Zebramussel_18S_Algae	Zebramussel	Algae/Protozoa	2001	≥1995	312
Zebramussel_18S_Algae	Zebramussel	Algae/Protozoa	2004	≥2002	233
Zebramussel_18S_Algae	Zebramussel	Algae/Protozoa	2016	≥2014	273
Zebramussel_18S_Algae	Zebramussel	Algae/Protozoa	2017	≥2014	227
Zebramussel_18S_Algae	Zebramussel	Algae/Protozoa	1995	≥1995	349
Zebramussel_18S_Algae	Zebramussel	Algae/Protozoa	1996	≥1995	485
Zebramussel_18S_Algae	Zebramussel	Algae/Protozoa	2001	≥1995	274
Zebramussel_18S_Algae	Zebramussel	Algae/Protozoa	2016	≥2014	251
Zebramussel_18S_Algae	Zebramussel	Algae/Protozoa	2017	≥2014	101
Zebramussel_18S_Algae	Zebramussel	Algae/Protozoa	1995	≥1995	230
Zebramussel_18S_Algae	Zebramussel	Algae/Protozoa	1996	≥1995	368
Zebramussel_18S_Algae	Zebramussel	Algae/Protozoa	1999	≥1995	335
Zebramussel_18S_Algae	Zebramussel	Algae/Protozoa	2000	≥1995	443
Zebramussel_18S_Algae	Zebramussel	Algae/Protozoa	2001	≥1995	417
Zebramussel_18S_Algae	Zebramussel	Algae/Protozoa	2003	≥2002	404
Zebramussel_18S_Algae	Zebramussel	Algae/Protozoa	2004	≥2002	442
Zebramussel_18S_Algae	Zebramussel	Algae/Protozoa	2005	≥2002	290
Zebramussel_18S_Algae	Zebramussel	Algae/Protozoa	2006	≥2006	415
Zebramussel_18S_Algae	Zebramussel	Algae/Protozoa	2007	≥2006	383
Zebramussel_18S_Algae	Zebramussel	Algae/Protozoa	2008	≥2006	364
Zebramussel_18S_Algae	Zebramussel	Algae/Protozoa	2009	≥2009	304
Zebramussel_18S_Algae	Zebramussel	Algae/Protozoa	2010	≥2009	288
Zebramussel_18S_Algae	Zebramussel	Algae/Protozoa	2011	≥2009	321
Zebramussel_18S_Algae	Zebramussel	Algae/Protozoa	2012	≥2009	366
Zebramussel_18S_Metazoa	Zebramussel	Metazoa	2004	≥2002	32
Zebramussel_18S_Metazoa	Zebramussel	Metazoa	2006	≥2006	44
Zebramussel_18S_Metazoa	Zebramussel	Metazoa	2007	≥2006	47
Zebramussel_18S_Metazoa	Zebramussel	Metazoa	2008	≥2006	38
Zebramussel_18S_Metazoa	Zebramussel	Metazoa	2017	≥2014	56
Zebramussel_18S_Metazoa	Zebramussel	Metazoa	2003	≥2002	63
Zebramussel_18S_Metazoa	Zebramussel	Metazoa	2004	≥2002	55
Zebramussel_18S_Metazoa	Zebramussel	Metazoa	2005	≥2002	59
Zebramussel_18S_Metazoa	Zebramussel	Metazoa	2006	≥2006	77
Zebramussel_18S_Metazoa	Zebramussel	Metazoa	2007	≥2006	61
Zebramussel_18S_Metazoa	Zebramussel	Metazoa	2008	≥2006	43
Zebramussel_18S_Metazoa	Zebramussel	Metazoa	2009	≥2009	76
Zebramussel_18S_Metazoa	Zebramussel	Metazoa	2010	≥2009	44
Zebramussel_18S_Metazoa	Zebramussel	Metazoa	2011	≥2009	41
Zebramussel_18S_Metazoa	Zebramussel	Metazoa	2012	≥2009	34
Zebramussel_18S_Metazoa	Zebramussel	Metazoa	2013	≥2009	56
Zebramussel_18S_Metazoa	Zebramussel	Metazoa	2014	≥2014	61
Zebramussel_18S_Metazoa	Zebramussel	Metazoa	2016	≥2014	71
Zebramussel_18S_Metazoa	Zebramussel	Metazoa	1995	≥1995	28
Zebramussel_18S_Metazoa	Zebramussel	Metazoa	1996	≥1995	19
Zebramussel_18S_Metazoa	Zebramussel	Metazoa	1999	≥1995	46
Zebramussel_18S_Metazoa	Zebramussel	Metazoa	2003	≥2002	32
Zebramussel_18S_Metazoa	Zebramussel	Metazoa	2004	≥2002	27
Zebramussel_18S_Metazoa	Zebramussel	Metazoa	2006	≥2006	30
Zebramussel_18S_Metazoa	Zebramussel	Metazoa	2007	≥2006	44
Zebramussel_18S_Metazoa	Zebramussel	Metazoa	2008	≥2006	42
Zebramussel_18S_Metazoa	Zebramussel	Metazoa	2009	≥2009	49
Zebramussel_18S_Metazoa	Zebramussel	Metazoa	2016	≥2014	26
Zebramussel_18S_Metazoa	Zebramussel	Metazoa	2017	≥2014	13
Zebramussel_18S_Metazoa	Zebramussel	Metazoa	1999	≥1995	47
Zebramussel_18S_Metazoa	Zebramussel	Metazoa	2000	≥1995	55
Zebramussel_18S_Metazoa	Zebramussel	Metazoa	2001	≥1995	55
Zebramussel_18S_Metazoa	Zebramussel	Metazoa	2002	≥2002	49
Zebramussel_18S_Metazoa	Zebramussel	Metazoa	2005	≥2002	53
Zebramussel_18S_Metazoa	Zebramussel	Metazoa	2006	≥2006	58
Zebramussel_18S_Metazoa	Zebramussel	Metazoa	2013	≥2009	59
Zebramussel_18S_Metazoa	Zebramussel	Metazoa	2014	≥2014	56
Zebramussel_18S_Metazoa	Zebramussel	Metazoa	2016	≥2014	58
Zebramussel_18S_Metazoa	Zebramussel	Metazoa	1999	≥1995	15
Zebramussel_18S_Metazoa	Zebramussel	Metazoa	2000	≥1995	16
Zebramussel_18S_Metazoa	Zebramussel	Metazoa	2001	≥1995	18
Zebramussel_18S_Metazoa	Zebramussel	Metazoa	2002	≥2002	22
Zebramussel_18S_Metazoa	Zebramussel	Metazoa	2003	≥2002	21
Zebramussel_18S_Metazoa	Zebramussel	Metazoa	2004	≥2002	26
Zebramussel_18S_Metazoa	Zebramussel	Metazoa	2005	≥2002	26
Zebramussel_18S_Metazoa	Zebramussel	Metazoa	2006	≥2006	25
Zebramussel_18S_Metazoa	Zebramussel	Metazoa	2007	≥2006	18
Zebramussel_18S_Metazoa	Zebramussel	Metazoa	2008	≥2006	18
Zebramussel_18S_Metazoa	Zebramussel	Metazoa	2009	≥2009	29
Zebramussel_18S_Metazoa	Zebramussel	Metazoa	2010	≥2009	35
Zebramussel_18S_Metazoa	Zebramussel	Metazoa	2011	≥2009	35
Zebramussel_18S_Metazoa	Zebramussel	Metazoa	2012	≥2009	36
Zebramussel_18S_Metazoa	Zebramussel	Metazoa	2013	≥2009	43
Zebramussel_18S_Metazoa	Zebramussel	Metazoa	2014	≥2014	26
Zebramussel_18S_Metazoa	Zebramussel	Metazoa	2016	≥2014	48
Zebramussel_18S_Metazoa	Zebramussel	Metazoa	2017	≥2014	48
Zebramussel_18S_Metazoa	Zebramussel	Metazoa	2000	≥1995	40
Zebramussel_18S_Metazoa	Zebramussel	Metazoa	2001	≥1995	39
Zebramussel_18S_Metazoa	Zebramussel	Metazoa	2002	≥2002	24
Zebramussel_18S_Metazoa	Zebramussel	Metazoa	2003	≥2002	29
Zebramussel_18S_Metazoa	Zebramussel	Metazoa	2004	≥2002	48
Zebramussel_18S_Metazoa	Zebramussel	Metazoa	2005	≥2002	47
Zebramussel_18S_Metazoa	Zebramussel	Metazoa	2006	≥2006	54
Zebramussel_18S_Metazoa	Zebramussel	Metazoa	2007	≥2006	57
Zebramussel_18S_Metazoa	Zebramussel	Metazoa	2008	≥2006	44
Zebramussel_18S_Metazoa	Zebramussel	Metazoa	2009	≥2009	28
Zebramussel_18S_Metazoa	Zebramussel	Metazoa	2010	≥2009	36
Zebramussel_18S_Metazoa	Zebramussel	Metazoa	2011	≥2009	79
Zebramussel_18S_Metazoa	Zebramussel	Metazoa	2012	≥2009	60
Zebramussel_18S_Metazoa	Zebramussel	Metazoa	2013	≥2009	55
Zebramussel_18S_Metazoa	Zebramussel	Metazoa	2014	≥2014	50
Zebramussel_18S_Metazoa	Zebramussel	Metazoa	2016	≥2014	47
Zebramussel_18S_Metazoa	Zebramussel	Metazoa	1995	≥1995	24
Zebramussel_18S_Metazoa	Zebramussel	Metazoa	1996	≥1995	56
Zebramussel_18S_Metazoa	Zebramussel	Metazoa	1999	≥1995	16
Zebramussel_18S_Metazoa	Zebramussel	Metazoa	2001	≥1995	25
Zebramussel_18S_Metazoa	Zebramussel	Metazoa	2004	≥2002	21
Zebramussel_18S_Metazoa	Zebramussel	Metazoa	2016	≥2014	40
Zebramussel_18S_Metazoa	Zebramussel	Metazoa	2017	≥2014	37
Zebramussel_18S_Metazoa	Zebramussel	Metazoa	1995	≥1995	34
Zebramussel_18S_Metazoa	Zebramussel	Metazoa	1996	≥1995	59
Zebramussel_18S_Metazoa	Zebramussel	Metazoa	2001	≥1995	28
Zebramussel_18S_Metazoa	Zebramussel	Metazoa	2016	≥2014	68
Zebramussel_18S_Metazoa	Zebramussel	Metazoa	2017	≥2014	67
Zebramussel_18S_Metazoa	Zebramussel	Metazoa	1995	≥1995	13
Zebramussel_18S_Metazoa	Zebramussel	Metazoa	1996	≥1995	43
Zebramussel_18S_Metazoa	Zebramussel	Metazoa	1999	≥1995	35
Zebramussel_18S_Metazoa	Zebramussel	Metazoa	2000	≥1995	40
Zebramussel_18S_Metazoa	Zebramussel	Metazoa	2001	≥1995	41
Zebramussel_18S_Metazoa	Zebramussel	Metazoa	2002	≥2002	60
Zebramussel_18S_Metazoa	Zebramussel	Metazoa	2003	≥2002	40
Zebramussel_18S_Metazoa	Zebramussel	Metazoa	2004	≥2002	41
Zebramussel_18S_Metazoa	Zebramussel	Metazoa	2005	≥2002	35
Zebramussel_18S_Metazoa	Zebramussel	Metazoa	2006	≥2006	41
Zebramussel_18S_Metazoa	Zebramussel	Metazoa	2007	≥2006	32
Zebramussel_18S_Metazoa	Zebramussel	Metazoa	2008	≥2006	43
Zebramussel_18S_Metazoa	Zebramussel	Metazoa	2009	≥2009	33
Zebramussel_18S_Metazoa	Zebramussel	Metazoa	2010	≥2009	32
Zebramussel_18S_Metazoa	Zebramussel	Metazoa	2011	≥2009	34
Zebramussel_18S_Metazoa	Zebramussel	Metazoa	2012	≥2009	15

## Sheet: Figure_4B
data	sample_type	tax_group	sample_pairs	distance_years	year_group	Temporal β-diversity
Trees_16S	Trees	Bacteria	1998-1999	1	≤5	0.587744
Trees_16S	Trees	Bacteria	1998-2000	2	≤5	0.642559
Trees_16S	Trees	Bacteria	1998-2001	3	≤5	0.635659
Trees_16S	Trees	Bacteria	1998-2002	4	≤5	0.553594
Trees_16S	Trees	Bacteria	1998-2003	5	≤5	0.588369
Trees_16S	Trees	Bacteria	1998-2004	6	≤10	0.619377
Trees_16S	Trees	Bacteria	1998-2005	7	≤10	0.595016
Trees_16S	Trees	Bacteria	1998-2006	8	≤10	0.635417
Trees_16S	Trees	Bacteria	1998-2007	9	≤10	0.602177
Trees_16S	Trees	Bacteria	1998-2008	10	≤10	0.59422
Trees_16S	Trees	Bacteria	1998-2009	11	≤15	0.6
Trees_16S	Trees	Bacteria	1998-2010	12	≤15	0.581165
Trees_16S	Trees	Bacteria	1998-2011	13	≤15	0.628947
Trees_16S	Trees	Bacteria	1998-2012	14	≤15	0.673729
Trees_16S	Trees	Bacteria	1998-2013	15	≤15	0.735549
Trees_16S	Trees	Bacteria	1998-2014	16	≤20	0.681081
Trees_16S	Trees	Bacteria	1998-2016	18	≤20	0.661487
Trees_16S	Trees	Bacteria	1998-2018	20	≤20	0.737226
Trees_16S	Trees	Bacteria	1999-2000	1	≤5	0.632619
Trees_16S	Trees	Bacteria	1999-2001	2	≤5	0.668776
Trees_16S	Trees	Bacteria	1999-2002	3	≤5	0.57
Trees_16S	Trees	Bacteria	1999-2003	4	≤5	0.636704
Trees_16S	Trees	Bacteria	1999-2004	5	≤5	0.617105
Trees_16S	Trees	Bacteria	1999-2005	6	≤10	0.629966
Trees_16S	Trees	Bacteria	1999-2006	7	≤10	0.627093
Trees_16S	Trees	Bacteria	1999-2007	8	≤10	0.58345
Trees_16S	Trees	Bacteria	1999-2008	9	≤10	0.638677
Trees_16S	Trees	Bacteria	1999-2009	10	≤10	0.588406
Trees_16S	Trees	Bacteria	1999-2010	11	≤15	0.582979
Trees_16S	Trees	Bacteria	1999-2011	12	≤15	0.582278
Trees_16S	Trees	Bacteria	1999-2012	13	≤15	0.664251
Trees_16S	Trees	Bacteria	1999-2013	14	≤15	0.700535
Trees_16S	Trees	Bacteria	1999-2014	15	≤15	0.625828
Trees_16S	Trees	Bacteria	1999-2016	17	≤20	0.668342
Trees_16S	Trees	Bacteria	1999-2018	19	≤20	0.710983
Trees_16S	Trees	Bacteria	2000-2001	1	≤5	0.721003
Trees_16S	Trees	Bacteria	2000-2002	2	≤5	0.64557
Trees_16S	Trees	Bacteria	2000-2003	3	≤5	0.652174
Trees_16S	Trees	Bacteria	2000-2004	4	≤5	0.706258
Trees_16S	Trees	Bacteria	2000-2005	5	≤5	0.701111
Trees_16S	Trees	Bacteria	2000-2006	6	≤10	0.672811
Trees_16S	Trees	Bacteria	2000-2007	7	≤10	0.662999
Trees_16S	Trees	Bacteria	2000-2008	8	≤10	0.716418
Trees_16S	Trees	Bacteria	2000-2009	9	≤10	0.701803
Trees_16S	Trees	Bacteria	2000-2010	10	≤10	0.697832
Trees_16S	Trees	Bacteria	2000-2011	11	≤15	0.701967
Trees_16S	Trees	Bacteria	2000-2012	12	≤15	0.763889
Trees_16S	Trees	Bacteria	2000-2013	13	≤15	0.754955
Trees_16S	Trees	Bacteria	2000-2014	14	≤15	0.699507
Trees_16S	Trees	Bacteria	2000-2016	16	≤20	0.728856
Trees_16S	Trees	Bacteria	2000-2018	18	≤20	0.721557
Trees_16S	Trees	Bacteria	2001-2002	1	≤5	0.654773
Trees_16S	Trees	Bacteria	2001-2003	2	≤5	0.592803
Trees_16S	Trees	Bacteria	2001-2004	3	≤5	0.665743
Trees_16S	Trees	Bacteria	2001-2005	4	≤5	0.598074
Trees_16S	Trees	Bacteria	2001-2006	5	≤5	0.709163
Trees_16S	Trees	Bacteria	2001-2007	6	≤10	0.684161
Trees_16S	Trees	Bacteria	2001-2008	7	≤10	0.66788
Trees_16S	Trees	Bacteria	2001-2009	8	≤10	0.688399
Trees_16S	Trees	Bacteria	2001-2010	9	≤10	0.6515
Trees_16S	Trees	Bacteria	2001-2011	10	≤10	0.69697
Trees_16S	Trees	Bacteria	2001-2012	11	≤15	0.720137
Trees_16S	Trees	Bacteria	2001-2013	12	≤15	0.785946
Trees_16S	Trees	Bacteria	2001-2014	13	≤15	0.731606
Trees_16S	Trees	Bacteria	2001-2016	15	≤15	0.684163
Trees_16S	Trees	Bacteria	2001-2018	17	≤20	0.720398
Trees_16S	Trees	Bacteria	2002-2003	1	≤5	0.622047
Trees_16S	Trees	Bacteria	2002-2004	2	≤5	0.651481
Trees_16S	Trees	Bacteria	2002-2005	3	≤5	0.612836
Trees_16S	Trees	Bacteria	2002-2006	4	≤5	0.657588
Trees_16S	Trees	Bacteria	2002-2007	5	≤5	0.549492
Trees_16S	Trees	Bacteria	2002-2008	6	≤10	0.586369
Trees_16S	Trees	Bacteria	2002-2009	7	≤10	0.549148
Trees_16S	Trees	Bacteria	2002-2010	8	≤10	0.561626
Trees_16S	Trees	Bacteria	2002-2011	9	≤10	0.588477
Trees_16S	Trees	Bacteria	2002-2012	10	≤10	0.624861
Trees_16S	Trees	Bacteria	2002-2013	11	≤15	0.763271
Trees_16S	Trees	Bacteria	2002-2014	12	≤15	0.655028
Trees_16S	Trees	Bacteria	2002-2016	14	≤15	0.607935
Trees_16S	Trees	Bacteria	2002-2018	16	≤20	0.712312
Trees_16S	Trees	Bacteria	2003-2004	1	≤5	0.595815
Trees_16S	Trees	Bacteria	2003-2005	2	≤5	0.606621
Trees_16S	Trees	Bacteria	2003-2006	3	≤5	0.640097
Trees_16S	Trees	Bacteria	2003-2007	4	≤5	0.634956
Trees_16S	Trees	Bacteria	2003-2008	5	≤5	0.627784
Trees_16S	Trees	Bacteria	2003-2009	6	≤10	0.659955
Trees_16S	Trees	Bacteria	2003-2010	7	≤10	0.621195
Trees_16S	Trees	Bacteria	2003-2011	8	≤10	0.661888
Trees_16S	Trees	Bacteria	2003-2012	9	≤10	0.703704
Trees_16S	Trees	Bacteria	2003-2013	10	≤10	0.742744
Trees_16S	Trees	Bacteria	2003-2014	11	≤15	0.689055
Trees_16S	Trees	Bacteria	2003-2016	13	≤15	0.6625
Trees_16S	Trees	Bacteria	2003-2018	15	≤15	0.711316
Trees_16S	Trees	Bacteria	2004-2005	1	≤5	0.60161
Trees_16S	Trees	Bacteria	2004-2006	2	≤5	0.607189
Trees_16S	Trees	Bacteria	2004-2007	3	≤5	0.611176
Trees_16S	Trees	Bacteria	2004-2008	4	≤5	0.604677
Trees_16S	Trees	Bacteria	2004-2009	5	≤5	0.589024
Trees_16S	Trees	Bacteria	2004-2010	6	≤10	0.572464
Trees_16S	Trees	Bacteria	2004-2011	7	≤10	0.596879
Trees_16S	Trees	Bacteria	2004-2012	8	≤10	0.589716
Trees_16S	Trees	Bacteria	2004-2013	9	≤10	0.699001
Trees_16S	Trees	Bacteria	2004-2014	10	≤10	0.651132
Trees_16S	Trees	Bacteria	2004-2016	12	≤15	0.67766
Trees_16S	Trees	Bacteria	2004-2018	14	≤15	0.709484
Trees_16S	Trees	Bacteria	2005-2006	1	≤5	0.63326
Trees_16S	Trees	Bacteria	2005-2007	2	≤5	0.594792
Trees_16S	Trees	Bacteria	2005-2008	3	≤5	0.58959
Trees_16S	Trees	Bacteria	2005-2009	4	≤5	0.585129
Trees_16S	Trees	Bacteria	2005-2010	5	≤5	0.565916
Trees_16S	Trees	Bacteria	2005-2011	6	≤10	0.626251
Trees_16S	Trees	Bacteria	2005-2012	7	≤10	0.650794
Trees_16S	Trees	Bacteria	2005-2013	8	≤10	0.724014
Trees_16S	Trees	Bacteria	2005-2014	9	≤10	0.674603
Trees_16S	Trees	Bacteria	2005-2016	11	≤15	0.625737
Trees_16S	Trees	Bacteria	2005-2018	13	≤15	0.728306
Trees_16S	Trees	Bacteria	2006-2007	1	≤5	0.622691
Trees_16S	Trees	Bacteria	2006-2008	2	≤5	0.650367
Trees_16S	Trees	Bacteria	2006-2009	3	≤5	0.64698
Trees_16S	Trees	Bacteria	2006-2010	4	≤5	0.596467
Trees_16S	Trees	Bacteria	2006-2011	5	≤5	0.646288
Trees_16S	Trees	Bacteria	2006-2012	6	≤10	0.701595
Trees_16S	Trees	Bacteria	2006-2013	7	≤10	0.649558
Trees_16S	Trees	Bacteria	2006-2014	8	≤10	0.656299
Trees_16S	Trees	Bacteria	2006-2016	10	≤10	0.673939
Trees_16S	Trees	Bacteria	2006-2018	12	≤15	0.66954
Trees_16S	Trees	Bacteria	2007-2008	1	≤5	0.512883
Trees_16S	Trees	Bacteria	2007-2009	2	≤5	0.489851
Trees_16S	Trees	Bacteria	2007-2010	3	≤5	0.496706
Trees_16S	Trees	Bacteria	2007-2011	4	≤5	0.506475
Trees_16S	Trees	Bacteria	2007-2012	5	≤5	0.555556
Trees_16S	Trees	Bacteria	2007-2013	6	≤10	0.686275
Trees_16S	Trees	Bacteria	2007-2014	7	≤10	0.599424
Trees_16S	Trees	Bacteria	2007-2016	9	≤10	0.612009
Trees_16S	Trees	Bacteria	2007-2018	11	≤15	0.684478
Trees_16S	Trees	Bacteria	2008-2009	1	≤5	0.496164
Trees_16S	Trees	Bacteria	2008-2010	2	≤5	0.504359
Trees_16S	Trees	Bacteria	2008-2011	3	≤5	0.541833
Trees_16S	Trees	Bacteria	2008-2012	4	≤5	0.513636
Trees_16S	Trees	Bacteria	2008-2013	5	≤5	0.735054
Trees_16S	Trees	Bacteria	2008-2014	6	≤10	0.638522
Trees_16S	Trees	Bacteria	2008-2016	8	≤10	0.586786
Trees_16S	Trees	Bacteria	2008-2018	10	≤10	0.700713
Trees_16S	Trees	Bacteria	2009-2010	1	≤5	0.437058
Trees_16S	Trees	Bacteria	2009-2011	2	≤5	0.451314
Trees_16S	Trees	Bacteria	2009-2012	3	≤5	0.479297
Trees_16S	Trees	Bacteria	2009-2013	4	≤5	0.689168
Trees_16S	Trees	Bacteria	2009-2014	5	≤5	0.575342
Trees_16S	Trees	Bacteria	2009-2016	7	≤10	0.590085
Trees_16S	Trees	Bacteria	2009-2018	9	≤10	0.700521
Trees_16S	Trees	Bacteria	2010-2011	1	≤5	0.473997
Trees_16S	Trees	Bacteria	2010-2012	2	≤5	0.516787
Trees_16S	Trees	Bacteria	2010-2013	3	≤5	0.69697
Trees_16S	Trees	Bacteria	2010-2014	4	≤5	0.557057
Trees_16S	Trees	Bacteria	2010-2016	6	≤10	0.56851
Trees_16S	Trees	Bacteria	2010-2018	8	≤10	0.669701
Trees_16S	Trees	Bacteria	2011-2012	1	≤5	0.5
Trees_16S	Trees	Bacteria	2011-2013	2	≤5	0.676573
Trees_16S	Trees	Bacteria	2011-2014	3	≤5	0.523236
Trees_16S	Trees	Bacteria	2011-2016	5	≤5	0.581486
Trees_16S	Trees	Bacteria	2011-2018	7	≤10	0.666667
Trees_16S	Trees	Bacteria	2012-2013	1	≤5	0.740885
Trees_16S	Trees	Bacteria	2012-2014	2	≤5	0.600262
Trees_16S	Trees	Bacteria	2012-2016	4	≤5	0.601293
Trees_16S	Trees	Bacteria	2012-2018	6	≤10	0.702641
Trees_16S	Trees	Bacteria	2013-2014	1	≤5	0.626243
Trees_16S	Trees	Bacteria	2013-2016	3	≤5	0.753721
Trees_16S	Trees	Bacteria	2013-2018	5	≤5	0.751244
Trees_16S	Trees	Bacteria	2014-2016	2	≤5	0.63369
Trees_16S	Trees	Bacteria	2014-2018	4	≤5	0.678019
Trees_16S	Trees	Bacteria	2016-2018	2	≤5	0.673195
Trees_16S	Trees	Bacteria	1997-1999	2	≤5	0.546914
Trees_16S	Trees	Bacteria	1997-2001	4	≤5	0.575342
Trees_16S	Trees	Bacteria	1997-2003	6	≤10	0.622969
Trees_16S	Trees	Bacteria	1997-2005	8	≤10	0.669402
Trees_16S	Trees	Bacteria	1997-2007	10	≤10	0.6702
Trees_16S	Trees	Bacteria	1997-2009	12	≤15	0.557895
Trees_16S	Trees	Bacteria	1997-2011	14	≤15	0.672936
Trees_16S	Trees	Bacteria	1997-2013	16	≤20	0.698427
Trees_16S	Trees	Bacteria	1997-2015	18	≤20	0.585106
Trees_16S	Trees	Bacteria	1997-2017	20	≤20	0.658562
Trees_16S	Trees	Bacteria	1999-2001	2	≤5	0.49422
Trees_16S	Trees	Bacteria	1999-2003	4	≤5	0.562561
Trees_16S	Trees	Bacteria	1999-2005	6	≤10	0.548004
Trees_16S	Trees	Bacteria	1999-2007	8	≤10	0.628454
Trees_16S	Trees	Bacteria	1999-2009	10	≤10	0.513083
Trees_16S	Trees	Bacteria	1999-2011	12	≤15	0.597538
Trees_16S	Trees	Bacteria	1999-2013	14	≤15	0.542024
Trees_16S	Trees	Bacteria	1999-2015	16	≤20	0.575419
Trees_16S	Trees	Bacteria	1999-2017	18	≤20	0.638454
Trees_16S	Trees	Bacteria	2001-2003	2	≤5	0.513901
Trees_16S	Trees	Bacteria	2001-2005	4	≤5	0.545889
Trees_16S	Trees	Bacteria	2001-2007	6	≤10	0.628959
Trees_16S	Trees	Bacteria	2001-2009	8	≤10	0.552734
Trees_16S	Trees	Bacteria	2001-2011	10	≤10	0.589438
Trees_16S	Trees	Bacteria	2001-2013	12	≤15	0.548762
Trees_16S	Trees	Bacteria	2001-2015	14	≤15	0.57002
Trees_16S	Trees	Bacteria	2001-2017	16	≤20	0.589088
Trees_16S	Trees	Bacteria	2003-2005	2	≤5	0.604651
Trees_16S	Trees	Bacteria	2003-2007	4	≤5	0.613153
Trees_16S	Trees	Bacteria	2003-2009	6	≤10	0.567485
Trees_16S	Trees	Bacteria	2003-2011	8	≤10	0.598754
Trees_16S	Trees	Bacteria	2003-2013	10	≤10	0.591837
Trees_16S	Trees	Bacteria	2003-2015	12	≤15	0.573958
Trees_16S	Trees	Bacteria	2003-2017	14	≤15	0.600889
Trees_16S	Trees	Bacteria	2005-2007	2	≤5	0.578313
Trees_16S	Trees	Bacteria	2005-2009	4	≤5	0.592881
Trees_16S	Trees	Bacteria	2005-2011	6	≤10	0.536114
Trees_16S	Trees	Bacteria	2005-2013	8	≤10	0.571921
Trees_16S	Trees	Bacteria	2005-2015	10	≤10	0.622346
Trees_16S	Trees	Bacteria	2005-2017	12	≤15	0.643396
Trees_16S	Trees	Bacteria	2007-2009	2	≤5	0.593296
Trees_16S	Trees	Bacteria	2007-2011	4	≤5	0.473908
Trees_16S	Trees	Bacteria	2007-2013	6	≤10	0.544493
Trees_16S	Trees	Bacteria	2007-2015	8	≤10	0.55477
Trees_16S	Trees	Bacteria	2007-2017	10	≤10	0.549139
Trees_16S	Trees	Bacteria	2009-2011	2	≤5	0.598599
Trees_16S	Trees	Bacteria	2009-2013	4	≤5	0.589721
Trees_16S	Trees	Bacteria	2009-2015	6	≤10	0.540342
Trees_16S	Trees	Bacteria	2009-2017	8	≤10	0.59679
Trees_16S	Trees	Bacteria	2011-2013	2	≤5	0.476636
Trees_16S	Trees	Bacteria	2011-2015	4	≤5	0.566038
Trees_16S	Trees	Bacteria	2011-2017	6	≤10	0.540816
Trees_16S	Trees	Bacteria	2013-2015	2	≤5	0.588078
Trees_16S	Trees	Bacteria	2013-2017	4	≤5	0.545455
Trees_16S	Trees	Bacteria	2015-2017	2	≤5	0.492834
Trees_16S	Trees	Bacteria	1998-2000	2	≤5	0.546988
Trees_16S	Trees	Bacteria	1998-2002	4	≤5	0.511487
Trees_16S	Trees	Bacteria	1998-2004	6	≤10	0.556769
Trees_16S	Trees	Bacteria	1998-2006	8	≤10	0.518913
Trees_16S	Trees	Bacteria	1998-2008	10	≤10	0.569427
Trees_16S	Trees	Bacteria	1998-2010	12	≤15	0.527179
Trees_16S	Trees	Bacteria	1998-2012	14	≤15	0.563981
Trees_16S	Trees	Bacteria	1998-2014	16	≤20	0.570115
Trees_16S	Trees	Bacteria	1998-2016	18	≤20	0.574201
Trees_16S	Trees	Bacteria	1998-2018	20	≤20	0.551876
Trees_16S	Trees	Bacteria	2000-2002	2	≤5	0.446505
Trees_16S	Trees	Bacteria	2000-2004	4	≤5	0.534161
Trees_16S	Trees	Bacteria	2000-2006	6	≤10	0.475995
Trees_16S	Trees	Bacteria	2000-2008	8	≤10	0.504573
Trees_16S	Trees	Bacteria	2000-2010	10	≤10	0.57489
Trees_16S	Trees	Bacteria	2000-2012	12	≤15	0.559892
Trees_16S	Trees	Bacteria	2000-2014	14	≤15	0.615578
Trees_16S	Trees	Bacteria	2000-2016	16	≤20	0.651644
Trees_16S	Trees	Bacteria	2000-2018	18	≤20	0.544776
Trees_16S	Trees	Bacteria	2002-2004	2	≤5	0.51601
Trees_16S	Trees	Bacteria	2002-2006	4	≤5	0.417827
Trees_16S	Trees	Bacteria	2002-2008	6	≤10	0.50963
Trees_16S	Trees	Bacteria	2002-2010	8	≤10	0.564744
Trees_16S	Trees	Bacteria	2002-2012	10	≤10	0.528226
Trees_16S	Trees	Bacteria	2002-2014	12	≤15	0.587719
Trees_16S	Trees	Bacteria	2002-2016	14	≤15	0.617827
Trees_16S	Trees	Bacteria	2002-2018	16	≤20	0.52651
Trees_16S	Trees	Bacteria	2004-2006	2	≤5	0.53405
Trees_16S	Trees	Bacteria	2004-2008	4	≤5	0.564136
Trees_16S	Trees	Bacteria	2004-2010	6	≤10	0.567073
Trees_16S	Trees	Bacteria	2004-2012	8	≤10	0.565901
Trees_16S	Trees	Bacteria	2004-2014	10	≤10	0.598389
Trees_16S	Trees	Bacteria	2004-2016	12	≤15	0.618079
Trees_16S	Trees	Bacteria	2004-2018	14	≤15	0.551802
Trees_16S	Trees	Bacteria	2006-2008	2	≤5	0.503639
Trees_16S	Trees	Bacteria	2006-2010	4	≤5	0.547129
Trees_16S	Trees	Bacteria	2006-2012	6	≤10	0.539869
Trees_16S	Trees	Bacteria	2006-2014	8	≤10	0.593635
Trees_16S	Trees	Bacteria	2006-2016	10	≤10	0.604595
Trees_16S	Trees	Bacteria	2006-2018	12	≤15	0.512225
Trees_16S	Trees	Bacteria	2008-2010	2	≤5	0.568558
Trees_16S	Trees	Bacteria	2008-2012	4	≤5	0.502276
Trees_16S	Trees	Bacteria	2008-2014	6	≤10	0.566807
Trees_16S	Trees	Bacteria	2008-2016	8	≤10	0.587586
Trees_16S	Trees	Bacteria	2008-2018	10	≤10	0.537012
Trees_16S	Trees	Bacteria	2010-2012	2	≤5	0.545861
Trees_16S	Trees	Bacteria	2010-2014	4	≤5	0.474227
Trees_16S	Trees	Bacteria	2010-2016	6	≤10	0.546739
Trees_16S	Trees	Bacteria	2010-2018	8	≤10	0.496241
Trees_16S	Trees	Bacteria	2012-2014	2	≤5	0.553525
Trees_16S	Trees	Bacteria	2012-2016	4	≤5	0.55829
Trees_16S	Trees	Bacteria	2012-2018	6	≤10	0.5
Trees_16S	Trees	Bacteria	2014-2016	2	≤5	0.489446
Trees_16S	Trees	Bacteria	2014-2018	4	≤5	0.515971
Trees_16S	Trees	Bacteria	2016-2018	2	≤5	0.506158
Trees_16S	Trees	Bacteria	1997-1998	1	≤5	0.574468
Trees_16S	Trees	Bacteria	1997-1999	2	≤5	0.576248
Trees_16S	Trees	Bacteria	1997-2000	3	≤5	0.613546
Trees_16S	Trees	Bacteria	1997-2001	4	≤5	0.652901
Trees_16S	Trees	Bacteria	1997-2002	5	≤5	0.624196
Trees_16S	Trees	Bacteria	1997-2003	6	≤10	0.694328
Trees_16S	Trees	Bacteria	1997-2004	7	≤10	0.676118
Trees_16S	Trees	Bacteria	1997-2005	8	≤10	0.676817
Trees_16S	Trees	Bacteria	1997-2006	9	≤10	0.600923
Trees_16S	Trees	Bacteria	1997-2007	10	≤10	0.689723
Trees_16S	Trees	Bacteria	1997-2014	17	≤20	0.68
Trees_16S	Trees	Bacteria	1997-2016	19	≤20	0.712563
Trees_16S	Trees	Bacteria	1997-2018	21	≤35	0.723508
Trees_16S	Trees	Bacteria	1998-1999	1	≤5	0.583106
Trees_16S	Trees	Bacteria	1998-2000	2	≤5	0.56263
Trees_16S	Trees	Bacteria	1998-2001	3	≤5	0.628543
Trees_16S	Trees	Bacteria	1998-2002	4	≤5	0.618611
Trees_16S	Trees	Bacteria	1998-2003	5	≤5	0.63707
Trees_16S	Trees	Bacteria	1998-2004	6	≤10	0.632839
Trees_16S	Trees	Bacteria	1998-2005	7	≤10	0.679881
Trees_16S	Trees	Bacteria	1998-2006	8	≤10	0.618224
Trees_16S	Trees	Bacteria	1998-2007	9	≤10	0.70198
Trees_16S	Trees	Bacteria	1998-2014	16	≤20	0.650888
Trees_16S	Trees	Bacteria	1998-2016	18	≤20	0.661734
Trees_16S	Trees	Bacteria	1998-2018	20	≤20	0.698992
Trees_16S	Trees	Bacteria	1999-2000	1	≤5	0.615632
Trees_16S	Trees	Bacteria	1999-2001	2	≤5	0.625946
Trees_16S	Trees	Bacteria	1999-2002	3	≤5	0.590116
Trees_16S	Trees	Bacteria	1999-2003	4	≤5	0.657277
Trees_16S	Trees	Bacteria	1999-2004	5	≤5	0.655006
Trees_16S	Trees	Bacteria	1999-2005	6	≤10	0.66951
Trees_16S	Trees	Bacteria	1999-2006	7	≤10	0.600503
Trees_16S	Trees	Bacteria	1999-2007	8	≤10	0.704329
Trees_16S	Trees	Bacteria	1999-2014	15	≤15	0.664981
Trees_16S	Trees	Bacteria	1999-2016	17	≤20	0.670416
Trees_16S	Trees	Bacteria	1999-2018	19	≤20	0.685596
Trees_16S	Trees	Bacteria	2000-2001	1	≤5	0.515235
Trees_16S	Trees	Bacteria	2000-2002	2	≤5	0.558986
Trees_16S	Trees	Bacteria	2000-2003	3	≤5	0.651184
Trees_16S	Trees	Bacteria	2000-2004	4	≤5	0.528875
Trees_16S	Trees	Bacteria	2000-2005	5	≤5	0.586084
Trees_16S	Trees	Bacteria	2000-2006	6	≤10	0.603465
Trees_16S	Trees	Bacteria	2000-2007	7	≤10	0.644714
Trees_16S	Trees	Bacteria	2000-2014	14	≤15	0.60978
Trees_16S	Trees	Bacteria	2000-2016	16	≤20	0.60386
Trees_16S	Trees	Bacteria	2000-2018	18	≤20	0.707538
Trees_16S	Trees	Bacteria	2001-2002	1	≤5	0.597162
Trees_16S	Trees	Bacteria	2001-2003	2	≤5	0.668796
Trees_16S	Trees	Bacteria	2001-2004	3	≤5	0.615682
Trees_16S	Trees	Bacteria	2001-2005	4	≤5	0.598206
Trees_16S	Trees	Bacteria	2001-2006	5	≤5	0.639048
Trees_16S	Trees	Bacteria	2001-2007	6	≤10	0.679795
Trees_16S	Trees	Bacteria	2001-2014	13	≤15	0.657199
Trees_16S	Trees	Bacteria	2001-2016	15	≤15	0.636612
Trees_16S	Trees	Bacteria	2001-2018	17	≤20	0.729648
Trees_16S	Trees	Bacteria	2002-2003	1	≤5	0.66436
Trees_16S	Trees	Bacteria	2002-2004	2	≤5	0.595771
Trees_16S	Trees	Bacteria	2002-2005	3	≤5	0.616228
Trees_16S	Trees	Bacteria	2002-2006	4	≤5	0.621027
Trees_16S	Trees	Bacteria	2002-2007	5	≤5	0.661273
Trees_16S	Trees	Bacteria	2002-2014	12	≤15	0.622909
Trees_16S	Trees	Bacteria	2002-2016	14	≤15	0.62212
Trees_16S	Trees	Bacteria	2002-2018	16	≤20	0.705645
Trees_16S	Trees	Bacteria	2003-2004	1	≤5	0.689135
Trees_16S	Trees	Bacteria	2003-2005	2	≤5	0.701627
Trees_16S	Trees	Bacteria	2003-2006	3	≤5	0.668712
Trees_16S	Trees	Bacteria	2003-2007	4	≤5	0.710119
Trees_16S	Trees	Bacteria	2003-2014	11	≤15	0.716202
Trees_16S	Trees	Bacteria	2003-2016	13	≤15	0.690249
Trees_16S	Trees	Bacteria	2003-2018	15	≤15	0.694604
Trees_16S	Trees	Bacteria	2004-2005	1	≤5	0.583082
Trees_16S	Trees	Bacteria	2004-2006	2	≤5	0.647184
Trees_16S	Trees	Bacteria	2004-2007	3	≤5	0.672414
Trees_16S	Trees	Bacteria	2004-2014	10	≤10	0.551847
Trees_16S	Trees	Bacteria	2004-2016	12	≤15	0.536026
Trees_16S	Trees	Bacteria	2004-2018	14	≤15	0.660218
Trees_16S	Trees	Bacteria	2005-2006	1	≤5	0.616142
Trees_16S	Trees	Bacteria	2005-2007	2	≤5	0.579046
Trees_16S	Trees	Bacteria	2005-2014	9	≤10	0.56443
Trees_16S	Trees	Bacteria	2005-2016	11	≤15	0.561951
Trees_16S	Trees	Bacteria	2005-2018	13	≤15	0.709979
Trees_16S	Trees	Bacteria	2006-2007	1	≤5	0.638151
Trees_16S	Trees	Bacteria	2006-2014	8	≤10	0.617312
Trees_16S	Trees	Bacteria	2006-2016	10	≤10	0.622816
Trees_16S	Trees	Bacteria	2006-2018	12	≤15	0.675837
Trees_16S	Trees	Bacteria	2007-2014	7	≤10	0.585288
Trees_16S	Trees	Bacteria	2007-2016	9	≤10	0.606903
Trees_16S	Trees	Bacteria	2007-2018	11	≤15	0.722513
Trees_16S	Trees	Bacteria	2014-2016	2	≤5	0.484634
Trees_16S	Trees	Bacteria	2014-2018	4	≤5	0.641192
Trees_16S	Trees	Bacteria	2016-2018	2	≤5	0.606168
Trees_16S	Trees	Bacteria	2001-2003	2	≤5	0.597776
Trees_16S	Trees	Bacteria	2001-2005	4	≤5	0.572356
Trees_16S	Trees	Bacteria	2001-2007	6	≤10	0.558511
Trees_16S	Trees	Bacteria	2001-2009	8	≤10	0.603524
Trees_16S	Trees	Bacteria	2001-2011	10	≤10	0.563948
Trees_16S	Trees	Bacteria	2001-2013	12	≤15	0.593103
Trees_16S	Trees	Bacteria	2001-2015	14	≤15	0.619852
Trees_16S	Trees	Bacteria	2001-2017	16	≤20	0.59887
Trees_16S	Trees	Bacteria	2003-2005	2	≤5	0.57242
Trees_16S	Trees	Bacteria	2003-2007	4	≤5	0.612903
Trees_16S	Trees	Bacteria	2003-2009	6	≤10	0.611111
Trees_16S	Trees	Bacteria	2003-2011	8	≤10	0.607629
Trees_16S	Trees	Bacteria	2003-2013	10	≤10	0.61086
Trees_16S	Trees	Bacteria	2003-2015	12	≤15	0.595829
Trees_16S	Trees	Bacteria	2003-2017	14	≤15	0.577163
Trees_16S	Trees	Bacteria	2005-2007	2	≤5	0.588235
Trees_16S	Trees	Bacteria	2005-2009	4	≤5	0.604582
Trees_16S	Trees	Bacteria	2005-2011	6	≤10	0.590416
Trees_16S	Trees	Bacteria	2005-2013	8	≤10	0.570513
Trees_16S	Trees	Bacteria	2005-2015	10	≤10	0.603298
Trees_16S	Trees	Bacteria	2005-2017	12	≤15	0.573063
Trees_16S	Trees	Bacteria	2007-2009	2	≤5	0.539016
Trees_16S	Trees	Bacteria	2007-2011	4	≤5	0.508677
Trees_16S	Trees	Bacteria	2007-2013	6	≤10	0.558115
Trees_16S	Trees	Bacteria	2007-2015	8	≤10	0.577576
Trees_16S	Trees	Bacteria	2007-2017	10	≤10	0.551411
Trees_16S	Trees	Bacteria	2009-2011	2	≤5	0.557671
Trees_16S	Trees	Bacteria	2009-2013	4	≤5	0.574586
Trees_16S	Trees	Bacteria	2009-2015	6	≤10	0.588164
Trees_16S	Trees	Bacteria	2009-2017	8	≤10	0.56383
Trees_16S	Trees	Bacteria	2011-2013	2	≤5	0.594175
Trees_16S	Trees	Bacteria	2011-2015	4	≤5	0.610471
Trees_16S	Trees	Bacteria	2011-2017	6	≤10	0.552783
Trees_16S	Trees	Bacteria	2013-2015	2	≤5	0.518395
Trees_16S	Trees	Bacteria	2013-2017	4	≤5	0.477823
Trees_16S	Trees	Bacteria	2015-2017	2	≤5	0.478642
Trees_16S	Trees	Bacteria	2000-2002	2	≤5	0.567901
Trees_16S	Trees	Bacteria	2000-2004	4	≤5	0.59597
Trees_16S	Trees	Bacteria	2000-2006	6	≤10	0.522573
Trees_16S	Trees	Bacteria	2000-2008	8	≤10	0.493606
Trees_16S	Trees	Bacteria	2000-2010	10	≤10	0.597222
Trees_16S	Trees	Bacteria	2000-2012	12	≤15	0.598726
Trees_16S	Trees	Bacteria	2000-2014	14	≤15	0.540767
Trees_16S	Trees	Bacteria	2000-2015	15	≤15	0.580194
Trees_16S	Trees	Bacteria	2000-2017	17	≤20	0.569042
Trees_16S	Trees	Bacteria	2002-2004	2	≤5	0.598207
Trees_16S	Trees	Bacteria	2002-2006	4	≤5	0.495146
Trees_16S	Trees	Bacteria	2002-2008	6	≤10	0.533085
Trees_16S	Trees	Bacteria	2002-2010	8	≤10	0.516493
Trees_16S	Trees	Bacteria	2002-2012	10	≤10	0.63379
Trees_16S	Trees	Bacteria	2002-2014	12	≤15	0.500929
Trees_16S	Trees	Bacteria	2002-2015	13	≤15	0.527897
Trees_16S	Trees	Bacteria	2002-2017	15	≤15	0.548359
Trees_16S	Trees	Bacteria	2004-2006	2	≤5	0.591667
Trees_16S	Trees	Bacteria	2004-2008	4	≤5	0.59879
Trees_16S	Trees	Bacteria	2004-2010	6	≤10	0.661106
Trees_16S	Trees	Bacteria	2004-2012	8	≤10	0.698413
Trees_16S	Trees	Bacteria	2004-2014	10	≤10	0.627281
Trees_16S	Trees	Bacteria	2004-2015	11	≤15	0.629364
Trees_16S	Trees	Bacteria	2004-2017	13	≤15	0.624081
Trees_16S	Trees	Bacteria	2006-2008	2	≤5	0.484013
Trees_16S	Trees	Bacteria	2006-2010	4	≤5	0.539652
Trees_16S	Trees	Bacteria	2006-2012	6	≤10	0.621679
Trees_16S	Trees	Bacteria	2006-2014	8	≤10	0.461371
Trees_16S	Trees	Bacteria	2006-2015	9	≤10	0.496032
Trees_16S	Trees	Bacteria	2006-2017	11	≤15	0.518
Trees_16S	Trees	Bacteria	2008-2010	2	≤5	0.545359
Trees_16S	Trees	Bacteria	2008-2012	4	≤5	0.596871
Trees_16S	Trees	Bacteria	2008-2014	6	≤10	0.439173
Trees_16S	Trees	Bacteria	2008-2015	7	≤10	0.497831
Trees_16S	Trees	Bacteria	2008-2017	9	≤10	0.528322
Trees_16S	Trees	Bacteria	2010-2012	2	≤5	0.579694
Trees_16S	Trees	Bacteria	2010-2014	4	≤5	0.465368
Trees_16S	Trees	Bacteria	2010-2015	5	≤5	0.51272
Trees_16S	Trees	Bacteria	2010-2017	7	≤10	0.543137
Trees_16S	Trees	Bacteria	2012-2014	2	≤5	0.562053
Trees_16S	Trees	Bacteria	2012-2015	3	≤5	0.587027
Trees_16S	Trees	Bacteria	2012-2017	5	≤5	0.610262
Trees_16S	Trees	Bacteria	2014-2015	1	≤5	0.431718
Trees_16S	Trees	Bacteria	2014-2017	3	≤5	0.469163
Trees_16S	Trees	Bacteria	2015-2017	2	≤5	0.49445
Trees_16S	Trees	Bacteria	1999-2001	2	≤5	0.569492
Trees_16S	Trees	Bacteria	1999-2003	4	≤5	0.588796
Trees_16S	Trees	Bacteria	1999-2005	6	≤10	0.606715
Trees_16S	Trees	Bacteria	1999-2007	8	≤10	0.618778
Trees_16S	Trees	Bacteria	1999-2009	10	≤10	0.62043
Trees_16S	Trees	Bacteria	1999-2011	12	≤15	0.636782
Trees_16S	Trees	Bacteria	1999-2013	14	≤15	0.578829
Trees_16S	Trees	Bacteria	1999-2015	16	≤20	0.624197
Trees_16S	Trees	Bacteria	1999-2017	18	≤20	0.692568
Trees_16S	Trees	Bacteria	2001-2003	2	≤5	0.635193
Trees_16S	Trees	Bacteria	2001-2005	4	≤5	0.590755
Trees_16S	Trees	Bacteria	2001-2007	6	≤10	0.601496
Trees_16S	Trees	Bacteria	2001-2009	8	≤10	0.595287
Trees_16S	Trees	Bacteria	2001-2011	10	≤10	0.628633
Trees_16S	Trees	Bacteria	2001-2013	12	≤15	0.602484
Trees_16S	Trees	Bacteria	2001-2015	14	≤15	0.627
Trees_16S	Trees	Bacteria	2001-2017	16	≤20	0.655544
Trees_16S	Trees	Bacteria	2003-2005	2	≤5	0.630715
Trees_16S	Trees	Bacteria	2003-2007	4	≤5	0.610419
Trees_16S	Trees	Bacteria	2003-2009	6	≤10	0.619914
Trees_16S	Trees	Bacteria	2003-2011	8	≤10	0.633028
Trees_16S	Trees	Bacteria	2003-2013	10	≤10	0.555809
Trees_16S	Trees	Bacteria	2003-2015	12	≤15	0.616292
Trees_16S	Trees	Bacteria	2003-2017	14	≤15	0.710497
Trees_16S	Trees	Bacteria	2005-2007	2	≤5	0.49563
Trees_16S	Trees	Bacteria	2005-2009	4	≤5	0.504132
Trees_16S	Trees	Bacteria	2005-2011	6	≤10	0.548387
Trees_16S	Trees	Bacteria	2005-2013	8	≤10	0.574371
Trees_16S	Trees	Bacteria	2005-2015	10	≤10	0.5053
Trees_16S	Trees	Bacteria	2005-2017	12	≤15	0.563363
Trees_16S	Trees	Bacteria	2007-2009	2	≤5	0.479358
Trees_16S	Trees	Bacteria	2007-2011	4	≤5	0.521059
Trees_16S	Trees	Bacteria	2007-2013	6	≤10	0.548387
Trees_16S	Trees	Bacteria	2007-2015	8	≤10	0.521158
Trees_16S	Trees	Bacteria	2007-2017	10	≤10	0.603248
Trees_16S	Trees	Bacteria	2009-2011	2	≤5	0.500581
Trees_16S	Trees	Bacteria	2009-2013	4	≤5	0.531686
Trees_16S	Trees	Bacteria	2009-2015	6	≤10	0.446927
Trees_16S	Trees	Bacteria	2009-2017	8	≤10	0.549828
Trees_16S	Trees	Bacteria	2011-2013	2	≤5	0.553531
Trees_16S	Trees	Bacteria	2011-2015	4	≤5	0.517202
Trees_16S	Trees	Bacteria	2011-2017	6	≤10	0.594952
Trees_16S	Trees	Bacteria	2013-2015	2	≤5	0.503825
Trees_16S	Trees	Bacteria	2013-2017	4	≤5	0.64083
Trees_16S	Trees	Bacteria	2015-2017	2	≤5	0.535797
Trees_COI	Trees	Metazoa	1989-1992	3	≤5	0.630872
Trees_COI	Trees	Metazoa	1989-1998	9	≤10	0.619718
Trees_COI	Trees	Metazoa	1989-1999	10	≤10	0.61157
Trees_COI	Trees	Metazoa	1989-2000	11	≤15	0.727891
Trees_COI	Trees	Metazoa	1989-2002	13	≤15	0.726562
Trees_COI	Trees	Metazoa	1989-2003	14	≤15	0.716535
Trees_COI	Trees	Metazoa	1989-2004	15	≤15	0.684615
Trees_COI	Trees	Metazoa	1989-2005	16	≤20	0.706767
Trees_COI	Trees	Metazoa	1989-2006	17	≤20	0.701389
Trees_COI	Trees	Metazoa	1989-2007	18	≤20	0.702899
Trees_COI	Trees	Metazoa	1989-2010	21	≤35	0.682759
Trees_COI	Trees	Metazoa	1989-2013	24	≤35	0.736842
Trees_COI	Trees	Metazoa	1989-2016	27	≤35	0.736527
Trees_COI	Trees	Metazoa	1989-2018	29	≤35	0.777778
Trees_COI	Trees	Metazoa	1989-2020	31	≤35	0.834286
Trees_COI	Trees	Metazoa	1989-2022	33	≤35	0.781955
Trees_COI	Trees	Metazoa	1992-1998	6	≤10	0.695122
Trees_COI	Trees	Metazoa	1992-1999	7	≤10	0.671429
Trees_COI	Trees	Metazoa	1992-2000	8	≤10	0.76506
Trees_COI	Trees	Metazoa	1992-2002	10	≤10	0.734266
Trees_COI	Trees	Metazoa	1992-2003	11	≤15	0.785235
Trees_COI	Trees	Metazoa	1992-2004	12	≤15	0.764706
Trees_COI	Trees	Metazoa	1992-2005	13	≤15	0.733333
Trees_COI	Trees	Metazoa	1992-2006	14	≤15	0.76506
Trees_COI	Trees	Metazoa	1992-2007	15	≤15	0.783951
Trees_COI	Trees	Metazoa	1992-2010	18	≤20	0.777778
Trees_COI	Trees	Metazoa	1992-2013	21	≤35	0.830189
Trees_COI	Trees	Metazoa	1992-2016	24	≤35	0.755435
Trees_COI	Trees	Metazoa	1992-2018	26	≤35	0.796053
Trees_COI	Trees	Metazoa	1992-2020	28	≤35	0.837696
Trees_COI	Trees	Metazoa	1992-2022	30	≤35	0.823529
Trees_COI	Trees	Metazoa	1998-1999	1	≤5	0.620155
Trees_COI	Trees	Metazoa	1998-2000	2	≤5	0.695364
Trees_COI	Trees	Metazoa	1998-2002	4	≤5	0.708955
Trees_COI	Trees	Metazoa	1998-2003	5	≤5	0.718519
Trees_COI	Trees	Metazoa	1998-2004	6	≤10	0.669118
Trees_COI	Trees	Metazoa	1998-2005	7	≤10	0.727273
Trees_COI	Trees	Metazoa	1998-2006	8	≤10	0.668919
Trees_COI	Trees	Metazoa	1998-2007	9	≤10	0.722973
Trees_COI	Trees	Metazoa	1998-2010	12	≤15	0.686275
Trees_COI	Trees	Metazoa	1998-2013	15	≤15	0.728571
Trees_COI	Trees	Metazoa	1998-2016	18	≤20	0.729885
Trees_COI	Trees	Metazoa	1998-2018	20	≤20	0.731884
Trees_COI	Trees	Metazoa	1998-2020	22	≤35	0.804469
Trees_COI	Trees	Metazoa	1998-2022	24	≤35	0.744526
Trees_COI	Trees	Metazoa	1999-2000	1	≤5	0.669291
Trees_COI	Trees	Metazoa	1999-2002	3	≤5	0.605769
Trees_COI	Trees	Metazoa	1999-2003	4	≤5	0.669725
Trees_COI	Trees	Metazoa	1999-2004	5	≤5	0.657895
Trees_COI	Trees	Metazoa	1999-2005	6	≤10	0.683761
Trees_COI	Trees	Metazoa	1999-2006	7	≤10	0.689922
Trees_COI	Trees	Metazoa	1999-2007	8	≤10	0.680328
Trees_COI	Trees	Metazoa	1999-2010	11	≤15	0.718519
Trees_COI	Trees	Metazoa	1999-2013	14	≤15	0.728814
Trees_COI	Trees	Metazoa	1999-2016	17	≤20	0.746753
Trees_COI	Trees	Metazoa	1999-2018	19	≤20	0.721739
Trees_COI	Trees	Metazoa	1999-2020	21	≤35	0.807692
Trees_COI	Trees	Metazoa	1999-2022	23	≤35	0.714286
Trees_COI	Trees	Metazoa	2000-2002	2	≤5	0.728682
Trees_COI	Trees	Metazoa	2000-2003	3	≤5	0.698413
Trees_COI	Trees	Metazoa	2000-2004	4	≤5	0.666667
Trees_COI	Trees	Metazoa	2000-2005	5	≤5	0.718519
Trees_COI	Trees	Metazoa	2000-2006	6	≤10	0.685315
Trees_COI	Trees	Metazoa	2000-2007	7	≤10	0.676471
Trees_COI	Trees	Metazoa	2000-2010	10	≤10	0.693878
Trees_COI	Trees	Metazoa	2000-2013	13	≤15	0.669291
Trees_COI	Trees	Metazoa	2000-2016	16	≤20	0.715152
Trees_COI	Trees	Metazoa	2000-2018	18	≤20	0.713178
Trees_COI	Trees	Metazoa	2000-2020	20	≤20	0.794118
Trees_COI	Trees	Metazoa	2000-2022	22	≤35	0.726562
Trees_COI	Trees	Metazoa	2002-2003	1	≤5	0.653846
Trees_COI	Trees	Metazoa	2002-2004	2	≤5	0.666667
Trees_COI	Trees	Metazoa	2002-2005	3	≤5	0.681416
Trees_COI	Trees	Metazoa	2002-2006	4	≤5	0.677419
Trees_COI	Trees	Metazoa	2002-2007	5	≤5	0.631579
Trees_COI	Trees	Metazoa	2002-2010	8	≤10	0.697674
Trees_COI	Trees	Metazoa	2002-2013	11	≤15	0.72807
Trees_COI	Trees	Metazoa	2002-2016	14	≤15	0.72973
Trees_COI	Trees	Metazoa	2002-2018	16	≤20	0.697248
Trees_COI	Trees	Metazoa	2002-2020	18	≤20	0.768707
Trees_COI	Trees	Metazoa	2002-2022	20	≤20	0.724771
Trees_COI	Trees	Metazoa	2003-2004	1	≤5	0.576923
Trees_COI	Trees	Metazoa	2003-2005	2	≤5	0.715517
Trees_COI	Trees	Metazoa	2003-2006	3	≤5	0.655738
Trees_COI	Trees	Metazoa	2003-2007	4	≤5	0.655172
Trees_COI	Trees	Metazoa	2003-2010	7	≤10	0.727273
Trees_COI	Trees	Metazoa	2003-2013	10	≤10	0.605769
Trees_COI	Trees	Metazoa	2003-2016	13	≤15	0.763158
Trees_COI	Trees	Metazoa	2003-2018	15	≤15	0.720721
Trees_COI	Trees	Metazoa	2003-2020	17	≤20	0.793333
Trees_COI	Trees	Metazoa	2003-2022	19	≤20	0.712963
Trees_COI	Trees	Metazoa	2004-2005	1	≤5	0.65812
Trees_COI	Trees	Metazoa	2004-2006	2	≤5	0.687023
Trees_COI	Trees	Metazoa	2004-2007	3	≤5	0.688
Trees_COI	Trees	Metazoa	2004-2010	6	≤10	0.696296
Trees_COI	Trees	Metazoa	2004-2013	9	≤10	0.609091
Trees_COI	Trees	Metazoa	2004-2016	12	≤15	0.718954
Trees_COI	Trees	Metazoa	2004-2018	14	≤15	0.728814
Trees_COI	Trees	Metazoa	2004-2020	16	≤20	0.772727
Trees_COI	Trees	Metazoa	2004-2022	18	≤20	0.663636
Trees_COI	Trees	Metazoa	2005-2006	1	≤5	0.669231
Trees_COI	Trees	Metazoa	2005-2007	2	≤5	0.700787
Trees_COI	Trees	Metazoa	2005-2010	5	≤5	0.744681
Trees_COI	Trees	Metazoa	2005-2013	8	≤10	0.694915
Trees_COI	Trees	Metazoa	2005-2016	11	≤15	0.686667
Trees_COI	Trees	Metazoa	2005-2018	13	≤15	0.720339
Trees_COI	Trees	Metazoa	2005-2020	15	≤15	0.733333
Trees_COI	Trees	Metazoa	2005-2022	17	≤20	0.690265
Trees_COI	Trees	Metazoa	2006-2007	1	≤5	0.656716
Trees_COI	Trees	Metazoa	2006-2010	4	≤5	0.702703
Trees_COI	Trees	Metazoa	2006-2013	7	≤10	0.669291
Trees_COI	Trees	Metazoa	2006-2016	10	≤10	0.730539
Trees_COI	Trees	Metazoa	2006-2018	12	≤15	0.742424
Trees_COI	Trees	Metazoa	2006-2020	14	≤15	0.757576
Trees_COI	Trees	Metazoa	2006-2022	16	≤20	0.726562
Trees_COI	Trees	Metazoa	2007-2010	3	≤5	0.637037
Trees_COI	Trees	Metazoa	2007-2013	6	≤10	0.658333
Trees_COI	Trees	Metazoa	2007-2016	9	≤10	0.683871
Trees_COI	Trees	Metazoa	2007-2018	11	≤15	0.694215
Trees_COI	Trees	Metazoa	2007-2020	13	≤15	0.79878
Trees_COI	Trees	Metazoa	2007-2022	15	≤15	0.75
Trees_COI	Trees	Metazoa	2010-2013	3	≤5	0.699248
Trees_COI	Trees	Metazoa	2010-2016	6	≤10	0.690909
Trees_COI	Trees	Metazoa	2010-2018	8	≤10	0.740741
Trees_COI	Trees	Metazoa	2010-2020	10	≤10	0.755952
Trees_COI	Trees	Metazoa	2010-2022	12	≤15	0.753731
Trees_COI	Trees	Metazoa	2013-2016	3	≤5	0.695946
Trees_COI	Trees	Metazoa	2013-2018	5	≤5	0.638889
Trees_COI	Trees	Metazoa	2013-2020	7	≤10	0.743243
Trees_COI	Trees	Metazoa	2013-2022	9	≤10	0.654206
Trees_COI	Trees	Metazoa	2016-2018	2	≤5	0.733333
Trees_COI	Trees	Metazoa	2016-2020	4	≤5	0.72067
Trees_COI	Trees	Metazoa	2016-2022	6	≤10	0.719178
Trees_COI	Trees	Metazoa	2018-2020	2	≤5	0.763514
Trees_COI	Trees	Metazoa	2018-2022	4	≤5	0.657143
Trees_COI	Trees	Metazoa	2020-2022	2	≤5	0.705036
Trees_COI	Trees	Metazoa	1989-1991	2	≤5	0.60101
Trees_COI	Trees	Metazoa	1989-1993	4	≤5	0.640693
Trees_COI	Trees	Metazoa	1989-1997	8	≤10	0.721649
Trees_COI	Trees	Metazoa	1989-1999	10	≤10	0.646766
Trees_COI	Trees	Metazoa	1989-2001	12	≤15	0.668293
Trees_COI	Trees	Metazoa	1989-2003	14	≤15	0.642857
Trees_COI	Trees	Metazoa	1989-2005	16	≤20	0.707627
Trees_COI	Trees	Metazoa	1989-2007	18	≤20	0.685714
Trees_COI	Trees	Metazoa	1989-2009	20	≤20	0.657895
Trees_COI	Trees	Metazoa	1989-2011	22	≤35	0.700441
Trees_COI	Trees	Metazoa	1989-2013	24	≤35	0.704348
Trees_COI	Trees	Metazoa	1989-2015	26	≤35	0.706161
Trees_COI	Trees	Metazoa	1989-2017	28	≤35	0.731132
Trees_COI	Trees	Metazoa	1989-2019	30	≤35	0.714286
Trees_COI	Trees	Metazoa	1989-2021	32	≤35	0.702128
Trees_COI	Trees	Metazoa	1991-1993	2	≤5	0.623318
Trees_COI	Trees	Metazoa	1991-1997	6	≤10	0.731579
Trees_COI	Trees	Metazoa	1991-1999	8	≤10	0.668342
Trees_COI	Trees	Metazoa	1991-2001	10	≤10	0.656566
Trees_COI	Trees	Metazoa	1991-2003	12	≤15	0.688679
Trees_COI	Trees	Metazoa	1991-2005	14	≤15	0.715517
Trees_COI	Trees	Metazoa	1991-2007	16	≤20	0.777273
Trees_COI	Trees	Metazoa	1991-2009	18	≤20	0.687831
Trees_COI	Trees	Metazoa	1991-2011	20	≤20	0.731278
Trees_COI	Trees	Metazoa	1991-2013	22	≤35	0.718062
Trees_COI	Trees	Metazoa	1991-2015	24	≤35	0.708738
Trees_COI	Trees	Metazoa	1991-2017	26	≤35	0.7343
Trees_COI	Trees	Metazoa	1991-2019	28	≤35	0.772947
Trees_COI	Trees	Metazoa	1991-2021	30	≤35	0.763485
Trees_COI	Trees	Metazoa	1993-1997	4	≤5	0.700935
Trees_COI	Trees	Metazoa	1993-1999	6	≤10	0.621005
Trees_COI	Trees	Metazoa	1993-2001	8	≤10	0.610092
Trees_COI	Trees	Metazoa	1993-2003	10	≤10	0.648069
Trees_COI	Trees	Metazoa	1993-2005	12	≤15	0.638211
Trees_COI	Trees	Metazoa	1993-2007	14	≤15	0.675325
Trees_COI	Trees	Metazoa	1993-2009	16	≤20	0.674419
Trees_COI	Trees	Metazoa	1993-2011	18	≤20	0.628692
Trees_COI	Trees	Metazoa	1993-2013	20	≤20	0.661224
Trees_COI	Trees	Metazoa	1993-2015	22	≤35	0.665198
Trees_COI	Trees	Metazoa	1993-2017	24	≤35	0.694323
Trees_COI	Trees	Metazoa	1993-2019	26	≤35	0.712389
Trees_COI	Trees	Metazoa	1993-2021	28	≤35	0.681102
Trees_COI	Trees	Metazoa	1997-1999	2	≤5	0.627907
Trees_COI	Trees	Metazoa	1997-2001	4	≤5	0.637931
Trees_COI	Trees	Metazoa	1997-2003	6	≤10	0.66129
Trees_COI	Trees	Metazoa	1997-2005	8	≤10	0.737089
Trees_COI	Trees	Metazoa	1997-2007	10	≤10	0.730159
Trees_COI	Trees	Metazoa	1997-2009	12	≤15	0.648148
Trees_COI	Trees	Metazoa	1997-2011	14	≤15	0.691919
Trees_COI	Trees	Metazoa	1997-2013	16	≤20	0.721951
Trees_COI	Trees	Metazoa	1997-2015	18	≤20	0.704918
Trees_COI	Trees	Metazoa	1997-2017	20	≤20	0.705556
Trees_COI	Trees	Metazoa	1997-2019	22	≤35	0.706897
Trees_COI	Trees	Metazoa	1997-2021	24	≤35	0.742991
Trees_COI	Trees	Metazoa	1999-2001	2	≤5	0.525424
Trees_COI	Trees	Metazoa	1999-2003	4	≤5	0.585492
Trees_COI	Trees	Metazoa	1999-2005	6	≤10	0.64977
Trees_COI	Trees	Metazoa	1999-2007	8	≤10	0.673367
Trees_COI	Trees	Metazoa	1999-2009	10	≤10	0.642458
Trees_COI	Trees	Metazoa	1999-2011	12	≤15	0.612745
Trees_COI	Trees	Metazoa	1999-2013	14	≤15	0.584158
Trees_COI	Trees	Metazoa	1999-2015	16	≤20	0.596774
Trees_COI	Trees	Metazoa	1999-2017	18	≤20	0.640212
Trees_COI	Trees	Metazoa	1999-2019	20	≤20	0.646739
Trees_COI	Trees	Metazoa	1999-2021	22	≤35	0.68018
Trees_COI	Trees	Metazoa	2001-2003	2	≤5	0.602041
Trees_COI	Trees	Metazoa	2001-2005	4	≤5	0.613208
Trees_COI	Trees	Metazoa	2001-2007	6	≤10	0.654822
Trees_COI	Trees	Metazoa	2001-2009	8	≤10	0.621469
Trees_COI	Trees	Metazoa	2001-2011	10	≤10	0.607843
Trees_COI	Trees	Metazoa	2001-2013	12	≤15	0.606796
Trees_COI	Trees	Metazoa	2001-2015	14	≤15	0.621053
Trees_COI	Trees	Metazoa	2001-2017	16	≤20	0.612903
Trees_COI	Trees	Metazoa	2001-2019	18	≤20	0.691099
Trees_COI	Trees	Metazoa	2001-2021	20	≤20	0.6875
Trees_COI	Trees	Metazoa	2003-2005	2	≤5	0.615385
Trees_COI	Trees	Metazoa	2003-2007	4	≤5	0.628713
Trees_COI	Trees	Metazoa	2003-2009	6	≤10	0.645503
Trees_COI	Trees	Metazoa	2003-2011	8	≤10	0.635945
Trees_COI	Trees	Metazoa	2003-2013	10	≤10	0.582938
Trees_COI	Trees	Metazoa	2003-2015	12	≤15	0.616162
Trees_COI	Trees	Metazoa	2003-2017	14	≤15	0.656716
Trees_COI	Trees	Metazoa	2003-2019	16	≤20	0.663265
Trees_COI	Trees	Metazoa	2003-2021	18	≤20	0.621622
Trees_COI	Trees	Metazoa	2005-2007	2	≤5	0.605634
Trees_COI	Trees	Metazoa	2005-2009	4	≤5	0.660194
Trees_COI	Trees	Metazoa	2005-2011	6	≤10	0.589286
Trees_COI	Trees	Metazoa	2005-2013	8	≤10	0.588496
Trees_COI	Trees	Metazoa	2005-2015	10	≤10	0.586538
Trees_COI	Trees	Metazoa	2005-2017	12	≤15	0.681818
Trees_COI	Trees	Metazoa	2005-2019	14	≤15	0.688372
Trees_COI	Trees	Metazoa	2005-2021	16	≤20	0.652893
Trees_COI	Trees	Metazoa	2007-2009	2	≤5	0.635359
Trees_COI	Trees	Metazoa	2007-2011	4	≤5	0.606796
Trees_COI	Trees	Metazoa	2007-2013	6	≤10	0.61244
Trees_COI	Trees	Metazoa	2007-2015	8	≤10	0.582888
Trees_COI	Trees	Metazoa	2007-2017	10	≤10	0.675127
Trees_COI	Trees	Metazoa	2007-2019	12	≤15	0.675393
Trees_COI	Trees	Metazoa	2007-2021	14	≤15	0.618605
Trees_COI	Trees	Metazoa	2009-2011	2	≤5	0.60733
Trees_COI	Trees	Metazoa	2009-2013	4	≤5	0.634518
Trees_COI	Trees	Metazoa	2009-2015	6	≤10	0.636872
Trees_COI	Trees	Metazoa	2009-2017	8	≤10	0.628571
Trees_COI	Trees	Metazoa	2009-2019	10	≤10	0.619048
Trees_COI	Trees	Metazoa	2009-2021	12	≤15	0.640394
Trees_COI	Trees	Metazoa	2011-2013	2	≤5	0.542453
Trees_COI	Trees	Metazoa	2011-2015	4	≤5	0.607843
Trees_COI	Trees	Metazoa	2011-2017	6	≤10	0.627451
Trees_COI	Trees	Metazoa	2011-2019	8	≤10	0.660099
Trees_COI	Trees	Metazoa	2011-2021	10	≤10	0.632035
Trees_COI	Trees	Metazoa	2013-2015	2	≤5	0.565
Trees_COI	Trees	Metazoa	2013-2017	4	≤5	0.658768
Trees_COI	Trees	Metazoa	2013-2019	6	≤10	0.651961
Trees_COI	Trees	Metazoa	2013-2021	8	≤10	0.636752
Trees_COI	Trees	Metazoa	2015-2017	2	≤5	0.558659
Trees_COI	Trees	Metazoa	2015-2019	4	≤5	0.611111
Trees_COI	Trees	Metazoa	2015-2021	6	≤10	0.606635
Trees_COI	Trees	Metazoa	2017-2019	2	≤5	0.625698
Trees_COI	Trees	Metazoa	2017-2021	4	≤5	0.625592
Trees_COI	Trees	Metazoa	2019-2021	2	≤5	0.62439
Trees_COI	Trees	Metazoa	1992-1998	6	≤10	0.626437
Trees_COI	Trees	Metazoa	1992-2000	8	≤10	0.629139
Trees_COI	Trees	Metazoa	1992-2002	10	≤10	0.621212
Trees_COI	Trees	Metazoa	1992-2004	12	≤15	0.69403
Trees_COI	Trees	Metazoa	1992-2008	16	≤20	0.622222
Trees_COI	Trees	Metazoa	1992-2010	18	≤20	0.62069
Trees_COI	Trees	Metazoa	1992-2012	20	≤20	0.651852
Trees_COI	Trees	Metazoa	1992-2014	22	≤35	0.653061
Trees_COI	Trees	Metazoa	1992-2016	24	≤35	0.652174
Trees_COI	Trees	Metazoa	1992-2018	26	≤35	0.632812
Trees_COI	Trees	Metazoa	1992-2022	30	≤35	0.746154
Trees_COI	Trees	Metazoa	1998-2000	2	≤5	0.607735
Trees_COI	Trees	Metazoa	1998-2002	4	≤5	0.656805
Trees_COI	Trees	Metazoa	1998-2004	6	≤10	0.625
Trees_COI	Trees	Metazoa	1998-2008	10	≤10	0.656977
Trees_COI	Trees	Metazoa	1998-2010	12	≤15	0.615819
Trees_COI	Trees	Metazoa	1998-2012	14	≤15	0.680233
Trees_COI	Trees	Metazoa	1998-2014	16	≤20	0.657459
Trees_COI	Trees	Metazoa	1998-2016	18	≤20	0.656977
Trees_COI	Trees	Metazoa	1998-2018	20	≤20	0.682635
Trees_COI	Trees	Metazoa	1998-2022	24	≤35	0.716049
Trees_COI	Trees	Metazoa	2000-2002	2	≤5	0.636364
Trees_COI	Trees	Metazoa	2000-2004	4	≤5	0.685315
Trees_COI	Trees	Metazoa	2000-2008	8	≤10	0.636986
Trees_COI	Trees	Metazoa	2000-2010	10	≤10	0.634615
Trees_COI	Trees	Metazoa	2000-2012	12	≤15	0.555556
Trees_COI	Trees	Metazoa	2000-2014	14	≤15	0.620915
Trees_COI	Trees	Metazoa	2000-2016	16	≤20	0.588652
Trees_COI	Trees	Metazoa	2000-2018	18	≤20	0.617647
Trees_COI	Trees	Metazoa	2000-2022	22	≤35	0.715328
Trees_COI	Trees	Metazoa	2002-2004	2	≤5	0.618644
Trees_COI	Trees	Metazoa	2002-2008	6	≤10	0.619048
Trees_COI	Trees	Metazoa	2002-2010	8	≤10	0.586466
Trees_COI	Trees	Metazoa	2002-2012	10	≤10	0.571429
Trees_COI	Trees	Metazoa	2002-2014	12	≤15	0.632353
Trees_COI	Trees	Metazoa	2002-2016	14	≤15	0.608
Trees_COI	Trees	Metazoa	2002-2018	16	≤20	0.630252
Trees_COI	Trees	Metazoa	2002-2022	20	≤20	0.720339
Trees_COI	Trees	Metazoa	2004-2008	4	≤5	0.619835
Trees_COI	Trees	Metazoa	2004-2010	6	≤10	0.659259
Trees_COI	Trees	Metazoa	2004-2012	8	≤10	0.630252
Trees_COI	Trees	Metazoa	2004-2014	10	≤10	0.612403
Trees_COI	Trees	Metazoa	2004-2016	12	≤15	0.596639
Trees_COI	Trees	Metazoa	2004-2018	14	≤15	0.655172
Trees_COI	Trees	Metazoa	2004-2022	18	≤20	0.725664
Trees_COI	Trees	Metazoa	2008-2010	2	≤5	0.675862
Trees_COI	Trees	Metazoa	2008-2012	4	≤5	0.640625
Trees_COI	Trees	Metazoa	2008-2014	6	≤10	0.633094
Trees_COI	Trees	Metazoa	2008-2016	8	≤10	0.671642
Trees_COI	Trees	Metazoa	2008-2018	10	≤10	0.619835
Trees_COI	Trees	Metazoa	2008-2022	14	≤15	0.76
Trees_COI	Trees	Metazoa	2010-2012	2	≤5	0.617647
Trees_COI	Trees	Metazoa	2010-2014	4	≤5	0.60274
Trees_COI	Trees	Metazoa	2010-2016	6	≤10	0.577778
Trees_COI	Trees	Metazoa	2010-2018	8	≤10	0.669118
Trees_COI	Trees	Metazoa	2010-2022	12	≤15	0.709924
Trees_COI	Trees	Metazoa	2012-2014	2	≤5	0.569231
Trees_COI	Trees	Metazoa	2012-2016	4	≤5	0.525424
Trees_COI	Trees	Metazoa	2012-2018	6	≤10	0.582609
Trees_COI	Trees	Metazoa	2012-2022	10	≤10	0.686957
Trees_COI	Trees	Metazoa	2014-2016	2	≤5	0.571429
Trees_COI	Trees	Metazoa	2014-2018	4	≤5	0.590551
Trees_COI	Trees	Metazoa	2014-2022	8	≤10	0.744361
Trees_COI	Trees	Metazoa	2016-2018	2	≤5	0.547826
Trees_COI	Trees	Metazoa	2016-2022	6	≤10	0.652174
Trees_COI	Trees	Metazoa	2018-2022	4	≤5	0.678899
Trees_COI	Trees	Metazoa	1991-1993	2	≤5	0.686916
Trees_COI	Trees	Metazoa	1991-1997	6	≤10	0.676471
Trees_COI	Trees	Metazoa	1991-1998	7	≤10	0.66383
Trees_COI	Trees	Metazoa	1991-1999	8	≤10	0.675393
Trees_COI	Trees	Metazoa	1991-2000	9	≤10	0.631068
Trees_COI	Trees	Metazoa	1991-2001	10	≤10	0.706806
Trees_COI	Trees	Metazoa	1991-2002	11	≤15	0.70852
Trees_COI	Trees	Metazoa	1991-2003	12	≤15	0.723077
Trees_COI	Trees	Metazoa	1991-2004	13	≤15	0.736559
Trees_COI	Trees	Metazoa	1991-2005	14	≤15	0.713656
Trees_COI	Trees	Metazoa	1991-2006	15	≤15	0.725664
Trees_COI	Trees	Metazoa	1991-2007	16	≤20	0.73516
Trees_COI	Trees	Metazoa	1991-2008	17	≤20	0.733945
Trees_COI	Trees	Metazoa	1991-2009	18	≤20	0.707547
Trees_COI	Trees	Metazoa	1991-2010	19	≤20	0.684211
Trees_COI	Trees	Metazoa	1991-2011	20	≤20	0.755869
Trees_COI	Trees	Metazoa	1991-2012	21	≤35	0.768182
Trees_COI	Trees	Metazoa	1991-2013	22	≤35	0.730594
Trees_COI	Trees	Metazoa	1991-2014	23	≤35	0.703349
Trees_COI	Trees	Metazoa	1991-2016	25	≤35	0.730769
Trees_COI	Trees	Metazoa	1991-2018	27	≤35	0.763889
Trees_COI	Trees	Metazoa	1991-2020	29	≤35	0.743119
Trees_COI	Trees	Metazoa	1991-2022	31	≤35	0.741784
Trees_COI	Trees	Metazoa	1993-1997	4	≤5	0.725962
Trees_COI	Trees	Metazoa	1993-1998	5	≤5	0.662338
Trees_COI	Trees	Metazoa	1993-1999	6	≤10	0.753769
Trees_COI	Trees	Metazoa	1993-2000	7	≤10	0.693396
Trees_COI	Trees	Metazoa	1993-2001	8	≤10	0.712766
Trees_COI	Trees	Metazoa	1993-2002	9	≤10	0.719457
Trees_COI	Trees	Metazoa	1993-2003	10	≤10	0.742268
Trees_COI	Trees	Metazoa	1993-2004	11	≤15	0.814433
Trees_COI	Trees	Metazoa	1993-2005	12	≤15	0.762931
Trees_COI	Trees	Metazoa	1993-2006	13	≤15	0.747788
Trees_COI	Trees	Metazoa	1993-2007	14	≤15	0.734884
Trees_COI	Trees	Metazoa	1993-2008	15	≤15	0.751152
Trees_COI	Trees	Metazoa	1993-2009	16	≤20	0.742991
Trees_COI	Trees	Metazoa	1993-2010	17	≤20	0.772727
Trees_COI	Trees	Metazoa	1993-2011	18	≤20	0.828829
Trees_COI	Trees	Metazoa	1993-2012	19	≤20	0.790909
Trees_COI	Trees	Metazoa	1993-2013	20	≤20	0.813043
Trees_COI	Trees	Metazoa	1993-2014	21	≤35	0.779817
Trees_COI	Trees	Metazoa	1993-2016	23	≤35	0.735931
Trees_COI	Trees	Metazoa	1993-2018	25	≤35	0.835556
Trees_COI	Trees	Metazoa	1993-2020	27	≤35	0.760369
Trees_COI	Trees	Metazoa	1993-2022	29	≤35	0.809955
Trees_COI	Trees	Metazoa	1997-1998	1	≤5	0.633028
Trees_COI	Trees	Metazoa	1997-1999	2	≤5	0.622093
Trees_COI	Trees	Metazoa	1997-2000	3	≤5	0.656566
Trees_COI	Trees	Metazoa	1997-2001	4	≤5	0.625
Trees_COI	Trees	Metazoa	1997-2002	5	≤5	0.646766
Trees_COI	Trees	Metazoa	1997-2003	6	≤10	0.767196
Trees_COI	Trees	Metazoa	1997-2004	7	≤10	0.796703
Trees_COI	Trees	Metazoa	1997-2005	8	≤10	0.660194
Trees_COI	Trees	Metazoa	1997-2006	9	≤10	0.704762
Trees_COI	Trees	Metazoa	1997-2007	10	≤10	0.681818
Trees_COI	Trees	Metazoa	1997-2008	11	≤15	0.712871
Trees_COI	Trees	Metazoa	1997-2009	12	≤15	0.729064
Trees_COI	Trees	Metazoa	1997-2010	13	≤15	0.724138
Trees_COI	Trees	Metazoa	1997-2011	14	≤15	0.791262
Trees_COI	Trees	Metazoa	1997-2012	15	≤15	0.737624
Trees_COI	Trees	Metazoa	1997-2013	16	≤20	0.728155
Trees_COI	Trees	Metazoa	1997-2014	17	≤20	0.685567
Trees_COI	Trees	Metazoa	1997-2016	19	≤20	0.705069
Trees_COI	Trees	Metazoa	1997-2018	21	≤35	0.781553
Trees_COI	Trees	Metazoa	1997-2020	23	≤35	0.747573
Trees_COI	Trees	Metazoa	1997-2022	25	≤35	0.805687
Trees_COI	Trees	Metazoa	1998-1999	1	≤5	0.655502
Trees_COI	Trees	Metazoa	1998-2000	2	≤5	0.634361
Trees_COI	Trees	Metazoa	1998-2001	3	≤5	0.631841
Trees_COI	Trees	Metazoa	1998-2002	4	≤5	0.60793
Trees_COI	Trees	Metazoa	1998-2003	5	≤5	0.687204
Trees_COI	Trees	Metazoa	1998-2004	6	≤10	0.741627
Trees_COI	Trees	Metazoa	1998-2005	7	≤10	0.672199
Trees_COI	Trees	Metazoa	1998-2006	8	≤10	0.666667
Trees_COI	Trees	Metazoa	1998-2007	9	≤10	0.650442
Trees_COI	Trees	Metazoa	1998-2008	10	≤10	0.648889
Trees_COI	Trees	Metazoa	1998-2009	11	≤15	0.64574
Trees_COI	Trees	Metazoa	1998-2010	12	≤15	0.676856
Trees_COI	Trees	Metazoa	1998-2011	13	≤15	0.731602
Trees_COI	Trees	Metazoa	1998-2012	14	≤15	0.7
Trees_COI	Trees	Metazoa	1998-2013	15	≤15	0.692308
Trees_COI	Trees	Metazoa	1998-2014	16	≤20	0.694323
Trees_COI	Trees	Metazoa	1998-2016	18	≤20	0.611111
Trees_COI	Trees	Metazoa	1998-2018	20	≤20	0.760504
Trees_COI	Trees	Metazoa	1998-2020	22	≤35	0.714894
Trees_COI	Trees	Metazoa	1998-2022	24	≤35	0.701754
Trees_COI	Trees	Metazoa	1999-2000	1	≤5	0.66129
Trees_COI	Trees	Metazoa	1999-2001	2	≤5	0.670807
Trees_COI	Trees	Metazoa	1999-2002	3	≤5	0.664921
Trees_COI	Trees	Metazoa	1999-2003	4	≤5	0.690909
Trees_COI	Trees	Metazoa	1999-2004	5	≤5	0.721519
Trees_COI	Trees	Metazoa	1999-2005	6	≤10	0.643979
Trees_COI	Trees	Metazoa	1999-2006	7	≤10	0.69898
Trees_COI	Trees	Metazoa	1999-2007	8	≤10	0.666667
Trees_COI	Trees	Metazoa	1999-2008	9	≤10	0.664835
Trees_COI	Trees	Metazoa	1999-2009	10	≤10	0.638418
Trees_COI	Trees	Metazoa	1999-2010	11	≤15	0.655556
Trees_COI	Trees	Metazoa	1999-2011	12	≤15	0.689266
Trees_COI	Trees	Metazoa	1999-2012	13	≤15	0.747368
Trees_COI	Trees	Metazoa	1999-2013	14	≤15	0.668478
Trees_COI	Trees	Metazoa	1999-2014	15	≤15	0.692308
Trees_COI	Trees	Metazoa	1999-2016	17	≤20	0.705882
Trees_COI	Trees	Metazoa	1999-2018	19	≤20	0.7
Trees_COI	Trees	Metazoa	1999-2020	21	≤35	0.71123
Trees_COI	Trees	Metazoa	1999-2022	23	≤35	0.715847
Trees_COI	Trees	Metazoa	2000-2001	1	≤5	0.619318
Trees_COI	Trees	Metazoa	2000-2002	2	≤5	0.614634
Trees_COI	Trees	Metazoa	2000-2003	3	≤5	0.682796
Trees_COI	Trees	Metazoa	2000-2004	4	≤5	0.709497
Trees_COI	Trees	Metazoa	2000-2005	5	≤5	0.654206
Trees_COI	Trees	Metazoa	2000-2006	6	≤10	0.628019
Trees_COI	Trees	Metazoa	2000-2007	7	≤10	0.668293
Trees_COI	Trees	Metazoa	2000-2008	8	≤10	0.692308
Trees_COI	Trees	Metazoa	2000-2009	9	≤10	0.65
Trees_COI	Trees	Metazoa	2000-2010	10	≤10	0.617347
Trees_COI	Trees	Metazoa	2000-2011	11	≤15	0.661538
Trees_COI	Trees	Metazoa	2000-2012	12	≤15	0.697561
Trees_COI	Trees	Metazoa	2000-2013	13	≤15	0.695238
Trees_COI	Trees	Metazoa	2000-2014	14	≤15	0.637755
Trees_COI	Trees	Metazoa	2000-2016	16	≤20	0.643519
Trees_COI	Trees	Metazoa	2000-2018	18	≤20	0.741627
Trees_COI	Trees	Metazoa	2000-2020	20	≤20	0.68932
Trees_COI	Trees	Metazoa	2000-2022	22	≤35	0.718447
Trees_COI	Trees	Metazoa	2001-2002	1	≤5	0.624309
Trees_COI	Trees	Metazoa	2001-2003	2	≤5	0.703704
Trees_COI	Trees	Metazoa	2001-2004	3	≤5	0.735484
Trees_COI	Trees	Metazoa	2001-2005	4	≤5	0.647059
Trees_COI	Trees	Metazoa	2001-2006	5	≤5	0.66129
Trees_COI	Trees	Metazoa	2001-2007	6	≤10	0.662921
Trees_COI	Trees	Metazoa	2001-2008	7	≤10	0.704918
Trees_COI	Trees	Metazoa	2001-2009	8	≤10	0.649425
Trees_COI	Trees	Metazoa	2001-2010	9	≤10	0.666667
Trees_COI	Trees	Metazoa	2001-2011	10	≤10	0.693642
Trees_COI	Trees	Metazoa	2001-2012	11	≤15	0.643275
Trees_COI	Trees	Metazoa	2001-2013	12	≤15	0.634286
Trees_COI	Trees	Metazoa	2001-2014	13	≤15	0.635294
Trees_COI	Trees	Metazoa	2001-2016	15	≤15	0.642105
Trees_COI	Trees	Metazoa	2001-2018	17	≤20	0.754098
Trees_COI	Trees	Metazoa	2001-2020	19	≤20	0.715847
Trees_COI	Trees	Metazoa	2001-2022	21	≤35	0.748634
Trees_COI	Trees	Metazoa	2002-2003	1	≤5	0.706186
Trees_COI	Trees	Metazoa	2002-2004	2	≤5	0.697802
Trees_COI	Trees	Metazoa	2002-2005	3	≤5	0.572816
Trees_COI	Trees	Metazoa	2002-2006	4	≤5	0.599034
Trees_COI	Trees	Metazoa	2002-2007	5	≤5	0.605
Trees_COI	Trees	Metazoa	2002-2008	6	≤10	0.657005
Trees_COI	Trees	Metazoa	2002-2009	7	≤10	0.626866
Trees_COI	Trees	Metazoa	2002-2010	8	≤10	0.635468
Trees_COI	Trees	Metazoa	2002-2011	9	≤10	0.630769
Trees_COI	Trees	Metazoa	2002-2012	10	≤10	0.655172
Trees_COI	Trees	Metazoa	2002-2013	11	≤15	0.672986
Trees_COI	Trees	Metazoa	2002-2014	12	≤15	0.607143
Trees_COI	Trees	Metazoa	2002-2016	14	≤15	0.647059
Trees_COI	Trees	Metazoa	2002-2018	16	≤20	0.725118
Trees_COI	Trees	Metazoa	2002-2020	18	≤20	0.71028
Trees_COI	Trees	Metazoa	2002-2022	20	≤20	0.720379
Trees_COI	Trees	Metazoa	2003-2004	1	≤5	0.705882
Trees_COI	Trees	Metazoa	2003-2005	2	≤5	0.650794
Trees_COI	Trees	Metazoa	2003-2006	3	≤5	0.692708
Trees_COI	Trees	Metazoa	2003-2007	4	≤5	0.702703
Trees_COI	Trees	Metazoa	2003-2008	5	≤5	0.664804
Trees_COI	Trees	Metazoa	2003-2009	6	≤10	0.683333
Trees_COI	Trees	Metazoa	2003-2010	7	≤10	0.647727
Trees_COI	Trees	Metazoa	2003-2011	8	≤10	0.697143
Trees_COI	Trees	Metazoa	2003-2012	9	≤10	0.707182
Trees_COI	Trees	Metazoa	2003-2013	10	≤10	0.718085
Trees_COI	Trees	Metazoa	2003-2014	11	≤15	0.662857
Trees_COI	Trees	Metazoa	2003-2016	13	≤15	0.673469
Trees_COI	Trees	Metazoa	2003-2018	15	≤15	0.700565
Trees_COI	Trees	Metazoa	2003-2020	17	≤20	0.697802
Trees_COI	Trees	Metazoa	2003-2022	19	≤20	0.672414
Trees_COI	Trees	Metazoa	2004-2005	1	≤5	0.718085
Trees_COI	Trees	Metazoa	2004-2006	2	≤5	0.739362
Trees_COI	Trees	Metazoa	2004-2007	3	≤5	0.744444
Trees_COI	Trees	Metazoa	2004-2008	4	≤5	0.756906
Trees_COI	Trees	Metazoa	2004-2009	5	≤5	0.725714
Trees_COI	Trees	Metazoa	2004-2010	6	≤10	0.666667
Trees_COI	Trees	Metazoa	2004-2011	7	≤10	0.601307
Trees_COI	Trees	Metazoa	2004-2012	8	≤10	0.777778
Trees_COI	Trees	Metazoa	2004-2013	9	≤10	0.752747
Trees_COI	Trees	Metazoa	2004-2014	10	≤10	0.705882
Trees_COI	Trees	Metazoa	2004-2016	12	≤15	0.763819
Trees_COI	Trees	Metazoa	2004-2018	14	≤15	0.744186
Trees_COI	Trees	Metazoa	2004-2020	16	≤20	0.740113
Trees_COI	Trees	Metazoa	2004-2022	18	≤20	0.738372
Trees_COI	Trees	Metazoa	2005-2006	1	≤5	0.651376
Trees_COI	Trees	Metazoa	2005-2007	2	≤5	0.585
Trees_COI	Trees	Metazoa	2005-2008	3	≤5	0.657143
Trees_COI	Trees	Metazoa	2005-2009	4	≤5	0.613861
Trees_COI	Trees	Metazoa	2005-2010	5	≤5	0.615764
Trees_COI	Trees	Metazoa	2005-2011	6	≤10	0.617347
Trees_COI	Trees	Metazoa	2005-2012	7	≤10	0.642157
Trees_COI	Trees	Metazoa	2005-2013	8	≤10	0.660377
Trees_COI	Trees	Metazoa	2005-2014	9	≤10	0.621891
Trees_COI	Trees	Metazoa	2005-2016	11	≤15	0.647321
Trees_COI	Trees	Metazoa	2005-2018	13	≤15	0.681159
Trees_COI	Trees	Metazoa	2005-2020	15	≤15	0.691589
Trees_COI	Trees	Metazoa	2005-2022	17	≤20	0.695238
Trees_COI	Trees	Metazoa	2006-2007	1	≤5	0.554404
Trees_COI	Trees	Metazoa	2006-2008	2	≤5	0.616915
Trees_COI	Trees	Metazoa	2006-2009	3	≤5	0.554974
Trees_COI	Trees	Metazoa	2006-2010	4	≤5	0.65534
Trees_COI	Trees	Metazoa	2006-2011	5	≤5	0.665
Trees_COI	Trees	Metazoa	2006-2012	6	≤10	0.655172
Trees_COI	Trees	Metazoa	2006-2013	7	≤10	0.640777
Trees_COI	Trees	Metazoa	2006-2014	8	≤10	0.592784
Trees_COI	Trees	Metazoa	2006-2016	10	≤10	0.634703
Trees_COI	Trees	Metazoa	2006-2018	12	≤15	0.700483
Trees_COI	Trees	Metazoa	2006-2020	14	≤15	0.626866
Trees_COI	Trees	Metazoa	2006-2022	16	≤20	0.669951
Trees_COI	Trees	Metazoa	2007-2008	1	≤5	0.602094
Trees_COI	Trees	Metazoa	2007-2009	2	≤5	0.519553
Trees_COI	Trees	Metazoa	2007-2010	3	≤5	0.621762
Trees_COI	Trees	Metazoa	2007-2011	4	≤5	0.659686
Trees_COI	Trees	Metazoa	2007-2012	5	≤5	0.628272
Trees_COI	Trees	Metazoa	2007-2013	6	≤10	0.655
Trees_COI	Trees	Metazoa	2007-2014	7	≤10	0.576087
Trees_COI	Trees	Metazoa	2007-2016	9	≤10	0.581281
Trees_COI	Trees	Metazoa	2007-2018	11	≤15	0.703518
Trees_COI	Trees	Metazoa	2007-2020	13	≤15	0.668342
Trees_COI	Trees	Metazoa	2007-2022	15	≤15	0.698492
Trees_COI	Trees	Metazoa	2008-2009	1	≤5	0.557377
Trees_COI	Trees	Metazoa	2008-2010	2	≤5	0.647959
Trees_COI	Trees	Metazoa	2008-2011	3	≤5	0.692308
Trees_COI	Trees	Metazoa	2008-2012	4	≤5	0.661538
Trees_COI	Trees	Metazoa	2008-2013	5	≤5	0.686275
Trees_COI	Trees	Metazoa	2008-2014	6	≤10	0.626316
Trees_COI	Trees	Metazoa	2008-2016	8	≤10	0.613527
Trees_COI	Trees	Metazoa	2008-2018	10	≤10	0.721393
Trees_COI	Trees	Metazoa	2008-2020	12	≤15	0.712195
Trees_COI	Trees	Metazoa	2008-2022	14	≤15	0.71
Trees_COI	Trees	Metazoa	2009-2010	1	≤5	0.546961
Trees_COI	Trees	Metazoa	2009-2011	2	≤5	0.625
Trees_COI	Trees	Metazoa	2009-2012	3	≤5	0.576923
Trees_COI	Trees	Metazoa	2009-2013	4	≤5	0.621762
Trees_COI	Trees	Metazoa	2009-2014	5	≤5	0.569061
Trees_COI	Trees	Metazoa	2009-2016	7	≤10	0.567839
Trees_COI	Trees	Metazoa	2009-2018	9	≤10	0.636364
Trees_COI	Trees	Metazoa	2009-2020	11	≤15	0.649485
Trees_COI	Trees	Metazoa	2009-2022	13	≤15	0.652632
Trees_COI	Trees	Metazoa	2010-2011	1	≤5	0.634409
Trees_COI	Trees	Metazoa	2010-2012	2	≤5	0.624339
Trees_COI	Trees	Metazoa	2010-2013	3	≤5	0.602094
Trees_COI	Trees	Metazoa	2010-2014	4	≤5	0.609626
Trees_COI	Trees	Metazoa	2010-2016	6	≤10	0.64455
Trees_COI	Trees	Metazoa	2010-2018	8	≤10	0.631016
Trees_COI	Trees	Metazoa	2010-2020	10	≤10	0.658163
Trees_COI	Trees	Metazoa	2010-2022	12	≤15	0.65445
Trees_COI	Trees	Metazoa	2011-2012	1	≤5	0.697917
Trees_COI	Trees	Metazoa	2011-2013	2	≤5	0.640212
Trees_COI	Trees	Metazoa	2011-2014	3	≤5	0.587571
Trees_COI	Trees	Metazoa	2011-2016	5	≤5	0.660194
Trees_COI	Trees	Metazoa	2011-2018	7	≤10	0.655738
Trees_COI	Trees	Metazoa	2011-2020	9	≤10	0.709184
Trees_COI	Trees	Metazoa	2011-2022	11	≤15	0.672043
Trees_COI	Trees	Metazoa	2012-2013	1	≤5	0.601064
Trees_COI	Trees	Metazoa	2012-2014	2	≤5	0.608696
Trees_COI	Trees	Metazoa	2012-2016	4	≤5	0.657143
Trees_COI	Trees	Metazoa	2012-2018	6	≤10	0.6875
Trees_COI	Trees	Metazoa	2012-2020	8	≤10	0.658031
Trees_COI	Trees	Metazoa	2012-2022	10	≤10	0.709184
Trees_COI	Trees	Metazoa	2013-2014	1	≤5	0.570652
Trees_COI	Trees	Metazoa	2013-2016	3	≤5	0.630332
Trees_COI	Trees	Metazoa	2013-2018	5	≤5	0.658031
Trees_COI	Trees	Metazoa	2013-2020	7	≤10	0.663317
Trees_COI	Trees	Metazoa	2013-2022	9	≤10	0.680203
Trees_COI	Trees	Metazoa	2014-2016	2	≤5	0.568528
Trees_COI	Trees	Metazoa	2014-2018	4	≤5	0.6875
Trees_COI	Trees	Metazoa	2014-2020	6	≤10	0.685279
Trees_COI	Trees	Metazoa	2014-2022	8	≤10	0.709184
Trees_COI	Trees	Metazoa	2016-2018	2	≤5	0.682464
Trees_COI	Trees	Metazoa	2016-2020	4	≤5	0.636364
Trees_COI	Trees	Metazoa	2016-2022	6	≤10	0.632353
Trees_COI	Trees	Metazoa	2018-2020	2	≤5	0.61413
Trees_COI	Trees	Metazoa	2018-2022	4	≤5	0.631868
Trees_COI	Trees	Metazoa	2020-2022	2	≤5	0.601093
Trees_COI	Trees	Metazoa	2001-2003	2	≤5	0.631285
Trees_COI	Trees	Metazoa	2001-2005	4	≤5	0.617801
Trees_COI	Trees	Metazoa	2001-2007	6	≤10	0.619289
Trees_COI	Trees	Metazoa	2001-2009	8	≤10	0.59596
Trees_COI	Trees	Metazoa	2001-2011	10	≤10	0.684783
Trees_COI	Trees	Metazoa	2001-2013	12	≤15	0.62381
Trees_COI	Trees	Metazoa	2001-2015	14	≤15	0.626263
Trees_COI	Trees	Metazoa	2001-2017	16	≤20	0.652174
Trees_COI	Trees	Metazoa	2001-2019	18	≤20	0.63
Trees_COI	Trees	Metazoa	2001-2021	20	≤20	0.689474
Trees_COI	Trees	Metazoa	2003-2005	2	≤5	0.656051
Trees_COI	Trees	Metazoa	2003-2007	4	≤5	0.672727
Trees_COI	Trees	Metazoa	2003-2009	6	≤10	0.644578
Trees_COI	Trees	Metazoa	2003-2011	8	≤10	0.714286
Trees_COI	Trees	Metazoa	2003-2013	10	≤10	0.703297
Trees_COI	Trees	Metazoa	2003-2015	12	≤15	0.648148
Trees_COI	Trees	Metazoa	2003-2017	14	≤15	0.708571
Trees_COI	Trees	Metazoa	2003-2019	16	≤20	0.7
Trees_COI	Trees	Metazoa	2003-2021	18	≤20	0.693333
Trees_COI	Trees	Metazoa	2005-2007	2	≤5	0.632184
Trees_COI	Trees	Metazoa	2005-2009	4	≤5	0.629213
Trees_COI	Trees	Metazoa	2005-2011	6	≤10	0.691824
Trees_COI	Trees	Metazoa	2005-2013	8	≤10	0.664921
Trees_COI	Trees	Metazoa	2005-2015	10	≤10	0.647727
Trees_COI	Trees	Metazoa	2005-2017	12	≤15	0.653846
Trees_COI	Trees	Metazoa	2005-2019	14	≤15	0.666667
Trees_COI	Trees	Metazoa	2005-2021	16	≤20	0.630573
Trees_COI	Trees	Metazoa	2007-2009	2	≤5	0.58427
Trees_COI	Trees	Metazoa	2007-2011	4	≤5	0.632911
Trees_COI	Trees	Metazoa	2007-2013	6	≤10	0.678392
Trees_COI	Trees	Metazoa	2007-2015	8	≤10	0.640884
Trees_COI	Trees	Metazoa	2007-2017	10	≤10	0.668421
Trees_COI	Trees	Metazoa	2007-2019	12	≤15	0.659459
Trees_COI	Trees	Metazoa	2007-2021	14	≤15	0.664671
Trees_COI	Trees	Metazoa	2009-2011	2	≤5	0.646341
Trees_COI	Trees	Metazoa	2009-2013	4	≤5	0.613402
Trees_COI	Trees	Metazoa	2009-2015	6	≤10	0.607735
Trees_COI	Trees	Metazoa	2009-2017	8	≤10	0.651042
Trees_COI	Trees	Metazoa	2009-2019	10	≤10	0.663158
Trees_COI	Trees	Metazoa	2009-2021	12	≤15	0.612121
Trees_COI	Trees	Metazoa	2011-2013	2	≤5	0.754011
Trees_COI	Trees	Metazoa	2011-2015	4	≤5	0.698795
Trees_COI	Trees	Metazoa	2011-2017	6	≤10	0.732955
Trees_COI	Trees	Metazoa	2011-2019	8	≤10	0.732558
Trees_COI	Trees	Metazoa	2011-2021	10	≤10	0.704698
Trees_COI	Trees	Metazoa	2013-2015	2	≤5	0.522472
Trees_COI	Trees	Metazoa	2013-2017	4	≤5	0.516484
Trees_COI	Trees	Metazoa	2013-2019	6	≤10	0.551913
Trees_COI	Trees	Metazoa	2013-2021	8	≤10	0.612717
Trees_COI	Trees	Metazoa	2015-2017	2	≤5	0.545977
Trees_COI	Trees	Metazoa	2015-2019	4	≤5	0.541176
Trees_COI	Trees	Metazoa	2015-2021	6	≤10	0.542484
Trees_COI	Trees	Metazoa	2017-2019	2	≤5	0.517442
Trees_COI	Trees	Metazoa	2017-2021	4	≤5	0.5625
Trees_COI	Trees	Metazoa	2019-2021	2	≤5	0.575949
Trees_COI	Trees	Metazoa	2000-2002	2	≤5	0.592885
Trees_COI	Trees	Metazoa	2000-2004	4	≤5	0.681818
Trees_COI	Trees	Metazoa	2000-2006	6	≤10	0.669725
Trees_COI	Trees	Metazoa	2000-2008	8	≤10	0.679245
Trees_COI	Trees	Metazoa	2000-2010	10	≤10	0.617925
Trees_COI	Trees	Metazoa	2000-2012	12	≤15	0.631111
Trees_COI	Trees	Metazoa	2000-2014	14	≤15	0.615023
Trees_COI	Trees	Metazoa	2000-2015	15	≤15	0.631579
Trees_COI	Trees	Metazoa	2000-2021	21	≤35	0.759804
Trees_COI	Trees	Metazoa	2002-2004	2	≤5	0.705882
Trees_COI	Trees	Metazoa	2002-2006	4	≤5	0.643172
Trees_COI	Trees	Metazoa	2002-2008	6	≤10	0.675556
Trees_COI	Trees	Metazoa	2002-2010	8	≤10	0.599099
Trees_COI	Trees	Metazoa	2002-2012	10	≤10	0.606838
Trees_COI	Trees	Metazoa	2002-2014	12	≤15	0.645022
Trees_COI	Trees	Metazoa	2002-2015	13	≤15	0.689655
Trees_COI	Trees	Metazoa	2002-2021	19	≤20	0.756881
Trees_COI	Trees	Metazoa	2004-2006	2	≤5	0.719577
Trees_COI	Trees	Metazoa	2004-2008	4	≤5	0.73224
Trees_COI	Trees	Metazoa	2004-2010	6	≤10	0.703704
Trees_COI	Trees	Metazoa	2004-2012	8	≤10	0.731707
Trees_COI	Trees	Metazoa	2004-2014	10	≤10	0.693122
Trees_COI	Trees	Metazoa	2004-2015	11	≤15	0.713514
Trees_COI	Trees	Metazoa	2004-2021	17	≤20	0.786982
Trees_COI	Trees	Metazoa	2006-2008	2	≤5	0.696629
Trees_COI	Trees	Metazoa	2006-2010	4	≤5	0.631285
Trees_COI	Trees	Metazoa	2006-2012	6	≤10	0.638743
Trees_COI	Trees	Metazoa	2006-2014	8	≤10	0.627778
Trees_COI	Trees	Metazoa	2006-2015	9	≤10	0.655367
Trees_COI	Trees	Metazoa	2006-2021	15	≤15	0.734568
Trees_COI	Trees	Metazoa	2008-2010	2	≤5	0.672316
Trees_COI	Trees	Metazoa	2008-2012	4	≤5	0.684211
Trees_COI	Trees	Metazoa	2008-2014	6	≤10	0.690608
Trees_COI	Trees	Metazoa	2008-2015	7	≤10	0.682081
Trees_COI	Trees	Metazoa	2008-2021	13	≤15	0.757962
Trees_COI	Trees	Metazoa	2010-2012	2	≤5	0.64433
Trees_COI	Trees	Metazoa	2010-2014	4	≤5	0.595506
Trees_COI	Trees	Metazoa	2010-2015	5	≤5	0.653631
Trees_COI	Trees	Metazoa	2010-2021	11	≤15	0.7
Trees_COI	Trees	Metazoa	2012-2014	2	≤5	0.605263
Trees_COI	Trees	Metazoa	2012-2015	3	≤5	0.659686
Trees_COI	Trees	Metazoa	2012-2021	9	≤10	0.718391
Trees_COI	Trees	Metazoa	2014-2015	1	≤5	0.619318
Trees_COI	Trees	Metazoa	2014-2021	7	≤10	0.727273
Trees_COI	Trees	Metazoa	2015-2021	6	≤10	0.727848
Trees_COI	Trees	Metazoa	1999-2003	4	≤5	0.628571
Trees_COI	Trees	Metazoa	1999-2005	6	≤10	0.671233
Trees_COI	Trees	Metazoa	1999-2007	8	≤10	0.668639
Trees_COI	Trees	Metazoa	1999-2009	10	≤10	0.674286
Trees_COI	Trees	Metazoa	1999-2011	12	≤15	0.691824
Trees_COI	Trees	Metazoa	1999-2015	16	≤20	0.673203
Trees_COI	Trees	Metazoa	1999-2017	18	≤20	0.724138
Trees_COI	Trees	Metazoa	1999-2019	20	≤20	0.771277
Trees_COI	Trees	Metazoa	1999-2021	22	≤35	0.73125
Trees_COI	Trees	Metazoa	2003-2005	2	≤5	0.666667
Trees_COI	Trees	Metazoa	2003-2007	4	≤5	0.699346
Trees_COI	Trees	Metazoa	2003-2009	6	≤10	0.687898
Trees_COI	Trees	Metazoa	2003-2011	8	≤10	0.681159
Trees_COI	Trees	Metazoa	2003-2015	12	≤15	0.688889
Trees_COI	Trees	Metazoa	2003-2017	14	≤15	0.698324
Trees_COI	Trees	Metazoa	2003-2019	16	≤20	0.71875
Trees_COI	Trees	Metazoa	2003-2021	18	≤20	0.726619
Trees_COI	Trees	Metazoa	2005-2007	2	≤5	0.604167
Trees_COI	Trees	Metazoa	2005-2009	4	≤5	0.649351
Trees_COI	Trees	Metazoa	2005-2011	6	≤10	0.704225
Trees_COI	Trees	Metazoa	2005-2015	10	≤10	0.623077
Trees_COI	Trees	Metazoa	2005-2017	12	≤15	0.672316
Trees_COI	Trees	Metazoa	2005-2019	14	≤15	0.681529
Trees_COI	Trees	Metazoa	2005-2021	16	≤20	0.633588
Trees_COI	Trees	Metazoa	2007-2009	2	≤5	0.560241
Trees_COI	Trees	Metazoa	2007-2011	4	≤5	0.630573
Trees_COI	Trees	Metazoa	2007-2015	8	≤10	0.636364
Trees_COI	Trees	Metazoa	2007-2017	10	≤10	0.649746
Trees_COI	Trees	Metazoa	2007-2019	12	≤15	0.692308
Trees_COI	Trees	Metazoa	2007-2021	14	≤15	0.6875
Trees_COI	Trees	Metazoa	2009-2011	2	≤5	0.62963
Trees_COI	Trees	Metazoa	2009-2015	6	≤10	0.6
Trees_COI	Trees	Metazoa	2009-2017	8	≤10	0.648515
Trees_COI	Trees	Metazoa	2009-2019	10	≤10	0.723958
Trees_COI	Trees	Metazoa	2009-2021	12	≤15	0.692771
Trees_COI	Trees	Metazoa	2011-2015	4	≤5	0.659722
Trees_COI	Trees	Metazoa	2011-2017	6	≤10	0.703125
Trees_COI	Trees	Metazoa	2011-2019	8	≤10	0.729885
Trees_COI	Trees	Metazoa	2011-2021	10	≤10	0.721854
Trees_COI	Trees	Metazoa	2015-2017	2	≤5	0.629213
Trees_COI	Trees	Metazoa	2015-2019	4	≤5	0.698795
Trees_COI	Trees	Metazoa	2015-2021	6	≤10	0.676056
Trees_COI	Trees	Metazoa	2017-2019	2	≤5	0.660099
Trees_COI	Trees	Metazoa	2017-2021	4	≤5	0.659341
Trees_COI	Trees	Metazoa	2019-2021	2	≤5	0.597403
Trees_ITS	Trees	Fungi	1989-1992	3	≤5	0.477273
Trees_ITS	Trees	Fungi	1989-1998	9	≤10	0.477987
Trees_ITS	Trees	Fungi	1989-1999	10	≤10	0.52648
Trees_ITS	Trees	Fungi	1989-2000	11	≤15	0.556634
Trees_ITS	Trees	Fungi	1989-2001	12	≤15	0.588068
Trees_ITS	Trees	Fungi	1989-2002	13	≤15	0.586626
Trees_ITS	Trees	Fungi	1989-2003	14	≤15	0.624204
Trees_ITS	Trees	Fungi	1989-2004	15	≤15	0.611621
Trees_ITS	Trees	Fungi	1989-2005	16	≤20	0.660819
Trees_ITS	Trees	Fungi	1989-2006	17	≤20	0.667614
Trees_ITS	Trees	Fungi	1989-2007	18	≤20	0.631098
Trees_ITS	Trees	Fungi	1989-2008	19	≤20	0.646893
Trees_ITS	Trees	Fungi	1989-2009	20	≤20	0.654639
Trees_ITS	Trees	Fungi	1989-2010	21	≤35	0.681199
Trees_ITS	Trees	Fungi	1989-2011	22	≤35	0.638122
Trees_ITS	Trees	Fungi	1989-2012	23	≤35	0.663609
Trees_ITS	Trees	Fungi	1989-2013	24	≤35	0.66358
Trees_ITS	Trees	Fungi	1989-2014	25	≤35	0.708763
Trees_ITS	Trees	Fungi	1989-2016	27	≤35	0.735941
Trees_ITS	Trees	Fungi	1989-2018	29	≤35	0.725543
Trees_ITS	Trees	Fungi	1989-2020	31	≤35	0.752232
Trees_ITS	Trees	Fungi	1989-2022	33	≤35	0.732394
Trees_ITS	Trees	Fungi	1992-1998	6	≤10	0.506667
Trees_ITS	Trees	Fungi	1992-1999	7	≤10	0.547619
Trees_ITS	Trees	Fungi	1992-2000	8	≤10	0.581522
Trees_ITS	Trees	Fungi	1992-2001	9	≤10	0.560302
Trees_ITS	Trees	Fungi	1992-2002	10	≤10	0.602067
Trees_ITS	Trees	Fungi	1992-2003	11	≤15	0.615804
Trees_ITS	Trees	Fungi	1992-2004	12	≤15	0.630491
Trees_ITS	Trees	Fungi	1992-2005	13	≤15	0.637755
Trees_ITS	Trees	Fungi	1992-2006	14	≤15	0.654321
Trees_ITS	Trees	Fungi	1992-2007	15	≤15	0.636364
Trees_ITS	Trees	Fungi	1992-2008	16	≤20	0.646341
Trees_ITS	Trees	Fungi	1992-2009	17	≤20	0.640909
Trees_ITS	Trees	Fungi	1992-2010	18	≤20	0.676123
Trees_ITS	Trees	Fungi	1992-2011	19	≤20	0.648456
Trees_ITS	Trees	Fungi	1992-2012	20	≤20	0.681234
Trees_ITS	Trees	Fungi	1992-2013	21	≤35	0.660526
Trees_ITS	Trees	Fungi	1992-2014	22	≤35	0.682648
Trees_ITS	Trees	Fungi	1992-2016	24	≤35	0.693833
Trees_ITS	Trees	Fungi	1992-2018	26	≤35	0.711584
Trees_ITS	Trees	Fungi	1992-2020	28	≤35	0.70935
Trees_ITS	Trees	Fungi	1992-2022	30	≤35	0.707617
Trees_ITS	Trees	Fungi	1998-1999	1	≤5	0.396774
Trees_ITS	Trees	Fungi	1998-2000	2	≤5	0.417508
Trees_ITS	Trees	Fungi	1998-2001	3	≤5	0.463127
Trees_ITS	Trees	Fungi	1998-2002	4	≤5	0.490741
Trees_ITS	Trees	Fungi	1998-2003	5	≤5	0.524272
Trees_ITS	Trees	Fungi	1998-2004	6	≤10	0.533742
Trees_ITS	Trees	Fungi	1998-2005	7	≤10	0.552553
Trees_ITS	Trees	Fungi	1998-2006	8	≤10	0.579251
Trees_ITS	Trees	Fungi	1998-2007	9	≤10	0.544615
Trees_ITS	Trees	Fungi	1998-2008	10	≤10	0.583099
Trees_ITS	Trees	Fungi	1998-2009	11	≤15	0.589147
Trees_ITS	Trees	Fungi	1998-2010	12	≤15	0.592798
Trees_ITS	Trees	Fungi	1998-2011	13	≤15	0.555866
Trees_ITS	Trees	Fungi	1998-2012	14	≤15	0.590214
Trees_ITS	Trees	Fungi	1998-2013	15	≤15	0.576324
Trees_ITS	Trees	Fungi	1998-2014	16	≤20	0.618421
Trees_ITS	Trees	Fungi	1998-2016	18	≤20	0.664198
Trees_ITS	Trees	Fungi	1998-2018	20	≤20	0.663957
Trees_ITS	Trees	Fungi	1998-2020	22	≤35	0.713024
Trees_ITS	Trees	Fungi	1998-2022	24	≤35	0.672269
Trees_ITS	Trees	Fungi	1999-2000	1	≤5	0.449324
Trees_ITS	Trees	Fungi	1999-2001	2	≤5	0.445122
Trees_ITS	Trees	Fungi	1999-2002	3	≤5	0.467949
Trees_ITS	Trees	Fungi	1999-2003	4	≤5	0.540984
Trees_ITS	Trees	Fungi	1999-2004	5	≤5	0.53605
Trees_ITS	Trees	Fungi	1999-2005	6	≤10	0.5
Trees_ITS	Trees	Fungi	1999-2006	7	≤10	0.534954
Trees_ITS	Trees	Fungi	1999-2007	8	≤10	0.523962
Trees_ITS	Trees	Fungi	1999-2008	9	≤10	0.573913
Trees_ITS	Trees	Fungi	1999-2009	10	≤10	0.53022
Trees_ITS	Trees	Fungi	1999-2010	11	≤15	0.529586
Trees_ITS	Trees	Fungi	1999-2011	12	≤15	0.545977
Trees_ITS	Trees	Fungi	1999-2012	13	≤15	0.584906
Trees_ITS	Trees	Fungi	1999-2013	14	≤15	0.59306
Trees_ITS	Trees	Fungi	1999-2014	15	≤15	0.591781
Trees_ITS	Trees	Fungi	1999-2016	17	≤20	0.630491
Trees_ITS	Trees	Fungi	1999-2018	19	≤20	0.657382
Trees_ITS	Trees	Fungi	1999-2020	21	≤35	0.697039
Trees_ITS	Trees	Fungi	1999-2022	23	≤35	0.673352
Trees_ITS	Trees	Fungi	2000-2001	1	≤5	0.495327
Trees_ITS	Trees	Fungi	2000-2002	2	≤5	0.511551
Trees_ITS	Trees	Fungi	2000-2003	3	≤5	0.474453
Trees_ITS	Trees	Fungi	2000-2004	4	≤5	0.487973
Trees_ITS	Trees	Fungi	2000-2005	5	≤5	0.534653
Trees_ITS	Trees	Fungi	2000-2006	6	≤10	0.564669
Trees_ITS	Trees	Fungi	2000-2007	7	≤10	0.5
Trees_ITS	Trees	Fungi	2000-2008	8	≤10	0.551402
Trees_ITS	Trees	Fungi	2000-2009	9	≤10	0.584958
Trees_ITS	Trees	Fungi	2000-2010	10	≤10	0.575758
Trees_ITS	Trees	Fungi	2000-2011	11	≤15	0.557229
Trees_ITS	Trees	Fungi	2000-2012	12	≤15	0.556314
Trees_ITS	Trees	Fungi	2000-2013	13	≤15	0.565068
Trees_ITS	Trees	Fungi	2000-2014	14	≤15	0.588406
Trees_ITS	Trees	Fungi	2000-2016	16	≤20	0.662234
Trees_ITS	Trees	Fungi	2000-2018	18	≤20	0.637725
Trees_ITS	Trees	Fungi	2000-2020	20	≤20	0.696172
Trees_ITS	Trees	Fungi	2000-2022	22	≤35	0.641745
Trees_ITS	Trees	Fungi	2001-2002	1	≤5	0.492492
Trees_ITS	Trees	Fungi	2001-2003	2	≤5	0.547988
Trees_ITS	Trees	Fungi	2001-2004	3	≤5	0.572674
Trees_ITS	Trees	Fungi	2001-2005	4	≤5	0.544118
Trees_ITS	Trees	Fungi	2001-2006	5	≤5	0.578652
Trees_ITS	Trees	Fungi	2001-2007	6	≤10	0.553571
Trees_ITS	Trees	Fungi	2001-2008	7	≤10	0.566667
Trees_ITS	Trees	Fungi	2001-2009	8	≤10	0.57398
Trees_ITS	Trees	Fungi	2001-2010	9	≤10	0.576503
Trees_ITS	Trees	Fungi	2001-2011	10	≤10	0.567568
Trees_ITS	Trees	Fungi	2001-2012	11	≤15	0.60177
Trees_ITS	Trees	Fungi	2001-2013	12	≤15	0.617647
Trees_ITS	Trees	Fungi	2001-2014	13	≤15	0.613402
Trees_ITS	Trees	Fungi	2001-2016	15	≤15	0.635468
Trees_ITS	Trees	Fungi	2001-2018	17	≤20	0.654255
Trees_ITS	Trees	Fungi	2001-2020	19	≤20	0.672606
Trees_ITS	Trees	Fungi	2001-2022	21	≤35	0.687332
Trees_ITS	Trees	Fungi	2002-2003	1	≤5	0.518644
Trees_ITS	Trees	Fungi	2002-2004	2	≤5	0.514563
Trees_ITS	Trees	Fungi	2002-2005	3	≤5	0.471947
Trees_ITS	Trees	Fungi	2002-2006	4	≤5	0.490446
Trees_ITS	Trees	Fungi	2002-2007	5	≤5	0.506579
Trees_ITS	Trees	Fungi	2002-2008	6	≤10	0.501548
Trees_ITS	Trees	Fungi	2002-2009	7	≤10	0.481268
Trees_ITS	Trees	Fungi	2002-2010	8	≤10	0.535928
Trees_ITS	Trees	Fungi	2002-2011	9	≤10	0.539589
Trees_ITS	Trees	Fungi	2002-2012	10	≤10	0.531561
Trees_ITS	Trees	Fungi	2002-2013	11	≤15	0.582524
Trees_ITS	Trees	Fungi	2002-2014	12	≤15	0.541787
Trees_ITS	Trees	Fungi	2002-2016	14	≤15	0.585366
Trees_ITS	Trees	Fungi	2002-2018	16	≤20	0.618076
Trees_ITS	Trees	Fungi	2002-2020	18	≤20	0.666667
Trees_ITS	Trees	Fungi	2002-2022	20	≤20	0.649852
Trees_ITS	Trees	Fungi	2003-2004	1	≤5	0.422222
Trees_ITS	Trees	Fungi	2003-2005	2	≤5	0.501742
Trees_ITS	Trees	Fungi	2003-2006	3	≤5	0.5
Trees_ITS	Trees	Fungi	2003-2007	4	≤5	0.440741
Trees_ITS	Trees	Fungi	2003-2008	5	≤5	0.511551
Trees_ITS	Trees	Fungi	2003-2009	6	≤10	0.520958
Trees_ITS	Trees	Fungi	2003-2010	7	≤10	0.538462
Trees_ITS	Trees	Fungi	2003-2011	8	≤10	0.5
Trees_ITS	Trees	Fungi	2003-2012	9	≤10	0.468165
Trees_ITS	Trees	Fungi	2003-2013	10	≤10	0.471698
Trees_ITS	Trees	Fungi	2003-2014	11	≤15	0.557927
Trees_ITS	Trees	Fungi	2003-2016	13	≤15	0.618644
Trees_ITS	Trees	Fungi	2003-2018	15	≤15	0.6
Trees_ITS	Trees	Fungi	2003-2020	17	≤20	0.665829
Trees_ITS	Trees	Fungi	2003-2022	19	≤20	0.588629
Trees_ITS	Trees	Fungi	2004-2005	1	≤5	0.467797
Trees_ITS	Trees	Fungi	2004-2006	2	≤5	0.516026
Trees_ITS	Trees	Fungi	2004-2007	3	≤5	0.461806
Trees_ITS	Trees	Fungi	2004-2008	4	≤5	0.474194
Trees_ITS	Trees	Fungi	2004-2009	5	≤5	0.482353
Trees_ITS	Trees	Fungi	2004-2010	6	≤10	0.542683
Trees_ITS	Trees	Fungi	2004-2011	7	≤10	0.519757
Trees_ITS	Trees	Fungi	2004-2012	8	≤10	0.477032
Trees_ITS	Trees	Fungi	2004-2013	9	≤10	0.496479
Trees_ITS	Trees	Fungi	2004-2014	10	≤10	0.548387
Trees_ITS	Trees	Fungi	2004-2016	12	≤15	0.622642
Trees_ITS	Trees	Fungi	2004-2018	14	≤15	0.584098
Trees_ITS	Trees	Fungi	2004-2020	16	≤20	0.661017
Trees_ITS	Trees	Fungi	2004-2022	18	≤20	0.603774
Trees_ITS	Trees	Fungi	2005-2006	1	≤5	0.422297
Trees_ITS	Trees	Fungi	2005-2007	2	≤5	0.469178
Trees_ITS	Trees	Fungi	2005-2008	3	≤5	0.52322
Trees_ITS	Trees	Fungi	2005-2009	4	≤5	0.479532
Trees_ITS	Trees	Fungi	2005-2010	5	≤5	0.489028
Trees_ITS	Trees	Fungi	2005-2011	6	≤10	0.547337
Trees_ITS	Trees	Fungi	2005-2012	7	≤10	0.505155
Trees_ITS	Trees	Fungi	2005-2013	8	≤10	0.534014
Trees_ITS	Trees	Fungi	2005-2014	9	≤10	0.519288
Trees_ITS	Trees	Fungi	2005-2016	11	≤15	0.600543
Trees_ITS	Trees	Fungi	2005-2018	13	≤15	0.614243
Trees_ITS	Trees	Fungi	2005-2020	15	≤15	0.654589
Trees_ITS	Trees	Fungi	2005-2022	17	≤20	0.629969
Trees_ITS	Trees	Fungi	2006-2007	1	≤5	0.468227
Trees_ITS	Trees	Fungi	2006-2008	2	≤5	0.498462
Trees_ITS	Trees	Fungi	2006-2009	3	≤5	0.456395
Trees_ITS	Trees	Fungi	2006-2010	4	≤5	0.464174
Trees_ITS	Trees	Fungi	2006-2011	5	≤5	0.540698
Trees_ITS	Trees	Fungi	2006-2012	6	≤10	0.556634
Trees_ITS	Trees	Fungi	2006-2013	7	≤10	0.55082
Trees_ITS	Trees	Fungi	2006-2014	8	≤10	0.538682
Trees_ITS	Trees	Fungi	2006-2016	10	≤10	0.593583
Trees_ITS	Trees	Fungi	2006-2018	12	≤15	0.594118
Trees_ITS	Trees	Fungi	2006-2020	14	≤15	0.621359
Trees_ITS	Trees	Fungi	2006-2022	16	≤20	0.629851
Trees_ITS	Trees	Fungi	2007-2008	1	≤5	0.450331
Trees_ITS	Trees	Fungi	2007-2009	2	≤5	0.48368
Trees_ITS	Trees	Fungi	2007-2010	3	≤5	0.493631
Trees_ITS	Trees	Fungi	2007-2011	4	≤5	0.498442
Trees_ITS	Trees	Fungi	2007-2012	5	≤5	0.450909
Trees_ITS	Trees	Fungi	2007-2013	6	≤10	0.471014
Trees_ITS	Trees	Fungi	2007-2014	7	≤10	0.482972
Trees_ITS	Trees	Fungi	2007-2016	9	≤10	0.566572
Trees_ITS	Trees	Fungi	2007-2018	11	≤15	0.564263
Trees_ITS	Trees	Fungi	2007-2020	13	≤15	0.640199
Trees_ITS	Trees	Fungi	2007-2022	15	≤15	0.579288
Trees_ITS	Trees	Fungi	2008-2009	1	≤5	0.431884
Trees_ITS	Trees	Fungi	2008-2010	2	≤5	0.48494
Trees_ITS	Trees	Fungi	2008-2011	3	≤5	0.467066
Trees_ITS	Trees	Fungi	2008-2012	4	≤5	0.438356
Trees_ITS	Trees	Fungi	2008-2013	5	≤5	0.518033
Trees_ITS	Trees	Fungi	2008-2014	6	≤10	0.49711
Trees_ITS	Trees	Fungi	2008-2016	8	≤10	0.55914
Trees_ITS	Trees	Fungi	2008-2018	10	≤10	0.538922
Trees_ITS	Trees	Fungi	2008-2020	12	≤15	0.636792
Trees_ITS	Trees	Fungi	2008-2022	14	≤15	0.556923
Trees_ITS	Trees	Fungi	2009-2010	1	≤5	0.448864
Trees_ITS	Trees	Fungi	2009-2011	2	≤5	0.458333
Trees_ITS	Trees	Fungi	2009-2012	3	≤5	0.501502
Trees_ITS	Trees	Fungi	2009-2013	4	≤5	0.539823
Trees_ITS	Trees	Fungi	2009-2014	5	≤5	0.46594
Trees_ITS	Trees	Fungi	2009-2016	7	≤10	0.530457
Trees_ITS	Trees	Fungi	2009-2018	9	≤10	0.564865
Trees_ITS	Trees	Fungi	2009-2020	11	≤15	0.610738
Trees_ITS	Trees	Fungi	2009-2022	13	≤15	0.589532
Trees_ITS	Trees	Fungi	2010-2011	1	≤5	0.46131
Trees_ITS	Trees	Fungi	2010-2012	2	≤5	0.508091
Trees_ITS	Trees	Fungi	2010-2013	3	≤5	0.535256
Trees_ITS	Trees	Fungi	2010-2014	4	≤5	0.487032
Trees_ITS	Trees	Fungi	2010-2016	6	≤10	0.533875
Trees_ITS	Trees	Fungi	2010-2018	8	≤10	0.611268
Trees_ITS	Trees	Fungi	2010-2020	10	≤10	0.625
Trees_ITS	Trees	Fungi	2010-2022	12	≤15	0.609971
Trees_ITS	Trees	Fungi	2011-2012	1	≤5	0.438538
Trees_ITS	Trees	Fungi	2011-2013	2	≤5	0.462046
Trees_ITS	Trees	Fungi	2011-2014	3	≤5	0.452174
Trees_ITS	Trees	Fungi	2011-2016	5	≤5	0.480663
Trees_ITS	Trees	Fungi	2011-2018	7	≤10	0.573864
Trees_ITS	Trees	Fungi	2011-2020	9	≤10	0.597156
Trees_ITS	Trees	Fungi	2011-2022	11	≤15	0.54955
Trees_ITS	Trees	Fungi	2012-2013	1	≤5	0.45283
Trees_ITS	Trees	Fungi	2012-2014	2	≤5	0.472843
Trees_ITS	Trees	Fungi	2012-2016	4	≤5	0.538462
Trees_ITS	Trees	Fungi	2012-2018	6	≤10	0.542484
Trees_ITS	Trees	Fungi	2012-2020	8	≤10	0.653266
Trees_ITS	Trees	Fungi	2012-2022	10	≤10	0.542662
Trees_ITS	Trees	Fungi	2013-2014	1	≤5	0.490446
Trees_ITS	Trees	Fungi	2013-2016	3	≤5	0.510638
Trees_ITS	Trees	Fungi	2013-2018	5	≤5	0.491468
Trees_ITS	Trees	Fungi	2013-2020	7	≤10	0.585106
Trees_ITS	Trees	Fungi	2013-2022	9	≤10	0.456204
Trees_ITS	Trees	Fungi	2014-2016	2	≤5	0.47541
Trees_ITS	Trees	Fungi	2014-2018	4	≤5	0.526012
Trees_ITS	Trees	Fungi	2014-2020	6	≤10	0.557692
Trees_ITS	Trees	Fungi	2014-2022	8	≤10	0.525526
Trees_ITS	Trees	Fungi	2016-2018	2	≤5	0.538889
Trees_ITS	Trees	Fungi	2016-2020	4	≤5	0.574074
Trees_ITS	Trees	Fungi	2016-2022	6	≤10	0.530435
Trees_ITS	Trees	Fungi	2018-2020	2	≤5	0.547315
Trees_ITS	Trees	Fungi	2018-2022	4	≤5	0.47
Trees_ITS	Trees	Fungi	2020-2022	2	≤5	0.56658
Trees_ITS	Trees	Fungi	1989-1991	2	≤5	0.352941
Trees_ITS	Trees	Fungi	1989-1993	4	≤5	0.502646
Trees_ITS	Trees	Fungi	1989-1997	8	≤10	0.522124
Trees_ITS	Trees	Fungi	1989-1999	10	≤10	0.567251
Trees_ITS	Trees	Fungi	1989-2001	12	≤15	0.62069
Trees_ITS	Trees	Fungi	1989-2003	14	≤15	0.652605
Trees_ITS	Trees	Fungi	1989-2005	16	≤20	0.688144
Trees_ITS	Trees	Fungi	1989-2007	18	≤20	0.757829
Trees_ITS	Trees	Fungi	1989-2009	20	≤20	0.648045
Trees_ITS	Trees	Fungi	1989-2011	22	≤35	0.757322
Trees_ITS	Trees	Fungi	1989-2013	24	≤35	0.725728
Trees_ITS	Trees	Fungi	1989-2015	26	≤35	0.686047
Trees_ITS	Trees	Fungi	1989-2017	28	≤35	0.719794
Trees_ITS	Trees	Fungi	1989-2019	30	≤35	0.712821
Trees_ITS	Trees	Fungi	1989-2021	32	≤35	0.746959
Trees_ITS	Trees	Fungi	1991-1993	2	≤5	0.458015
Trees_ITS	Trees	Fungi	1991-1997	6	≤10	0.505525
Trees_ITS	Trees	Fungi	1991-1999	8	≤10	0.543956
Trees_ITS	Trees	Fungi	1991-2001	10	≤10	0.582278
Trees_ITS	Trees	Fungi	1991-2003	12	≤15	0.618483
Trees_ITS	Trees	Fungi	1991-2005	14	≤15	0.692857
Trees_ITS	Trees	Fungi	1991-2007	16	≤20	0.732535
Trees_ITS	Trees	Fungi	1991-2009	18	≤20	0.631854
Trees_ITS	Trees	Fungi	1991-2011	20	≤20	0.729459
Trees_ITS	Trees	Fungi	1991-2013	22	≤35	0.707094
Trees_ITS	Trees	Fungi	1991-2015	24	≤35	0.673854
Trees_ITS	Trees	Fungi	1991-2017	26	≤35	0.703614
Trees_ITS	Trees	Fungi	1991-2019	28	≤35	0.718676
Trees_ITS	Trees	Fungi	1991-2021	30	≤35	0.744344
Trees_ITS	Trees	Fungi	1993-1997	4	≤5	0.426434
Trees_ITS	Trees	Fungi	1993-1999	6	≤10	0.509615
Trees_ITS	Trees	Fungi	1993-2001	8	≤10	0.488372
Trees_ITS	Trees	Fungi	1993-2003	10	≤10	0.558887
Trees_ITS	Trees	Fungi	1993-2005	12	≤15	0.595604
Trees_ITS	Trees	Fungi	1993-2007	14	≤15	0.621673
Trees_ITS	Trees	Fungi	1993-2009	16	≤20	0.620225
Trees_ITS	Trees	Fungi	1993-2011	18	≤20	0.636535
Trees_ITS	Trees	Fungi	1993-2013	20	≤20	0.6714
Trees_ITS	Trees	Fungi	1993-2015	22	≤35	0.695067
Trees_ITS	Trees	Fungi	1993-2017	24	≤35	0.677895
Trees_ITS	Trees	Fungi	1993-2019	26	≤35	0.658174
Trees_ITS	Trees	Fungi	1993-2021	28	≤35	0.699597
Trees_ITS	Trees	Fungi	1997-1999	2	≤5	0.418803
Trees_ITS	Trees	Fungi	1997-2001	4	≤5	0.431635
Trees_ITS	Trees	Fungi	1997-2003	6	≤10	0.498765
Trees_ITS	Trees	Fungi	1997-2005	8	≤10	0.586207
Trees_ITS	Trees	Fungi	1997-2007	10	≤10	0.63354
Trees_ITS	Trees	Fungi	1997-2009	12	≤15	0.559055
Trees_ITS	Trees	Fungi	1997-2011	14	≤15	0.63843
Trees_ITS	Trees	Fungi	1997-2013	16	≤20	0.646789
Trees_ITS	Trees	Fungi	1997-2015	18	≤20	0.664083
Trees_ITS	Trees	Fungi	1997-2017	20	≤20	0.643373
Trees_ITS	Trees	Fungi	1997-2019	22	≤35	0.65
Trees_ITS	Trees	Fungi	1997-2021	24	≤35	0.672769
Trees_ITS	Trees	Fungi	1999-2001	2	≤5	0.409972
Trees_ITS	Trees	Fungi	1999-2003	4	≤5	0.445312
Trees_ITS	Trees	Fungi	1999-2005	6	≤10	0.530026
Trees_ITS	Trees	Fungi	1999-2007	8	≤10	0.58913
Trees_ITS	Trees	Fungi	1999-2009	10	≤10	0.521978
Trees_ITS	Trees	Fungi	1999-2011	12	≤15	0.588235
Trees_ITS	Trees	Fungi	1999-2013	14	≤15	0.587805
Trees_ITS	Trees	Fungi	1999-2015	16	≤20	0.594444
Trees_ITS	Trees	Fungi	1999-2017	18	≤20	0.616541
Trees_ITS	Trees	Fungi	1999-2019	20	≤20	0.585242
Trees_ITS	Trees	Fungi	1999-2021	22	≤35	0.598522
Trees_ITS	Trees	Fungi	2001-2003	2	≤5	0.412658
Trees_ITS	Trees	Fungi	2001-2005	4	≤5	0.451697
Trees_ITS	Trees	Fungi	2001-2007	6	≤10	0.539785
Trees_ITS	Trees	Fungi	2001-2009	8	≤10	0.456522
Trees_ITS	Trees	Fungi	2001-2011	10	≤10	0.557447
Trees_ITS	Trees	Fungi	2001-2013	12	≤15	0.570423
Trees_ITS	Trees	Fungi	2001-2015	14	≤15	0.593176
Trees_ITS	Trees	Fungi	2001-2017	16	≤20	0.570025
Trees_ITS	Trees	Fungi	2001-2019	18	≤20	0.570732
Trees_ITS	Trees	Fungi	2001-2021	20	≤20	0.613426
Trees_ITS	Trees	Fungi	2003-2005	2	≤5	0.490196
Trees_ITS	Trees	Fungi	2003-2007	4	≤5	0.515856
Trees_ITS	Trees	Fungi	2003-2009	6	≤10	0.460938
Trees_ITS	Trees	Fungi	2003-2011	8	≤10	0.511677
Trees_ITS	Trees	Fungi	2003-2013	10	≤10	0.50237
Trees_ITS	Trees	Fungi	2003-2015	12	≤15	0.54047
Trees_ITS	Trees	Fungi	2003-2017	14	≤15	0.513514
Trees_ITS	Trees	Fungi	2003-2019	16	≤20	0.553444
Trees_ITS	Trees	Fungi	2003-2021	18	≤20	0.529551
Trees_ITS	Trees	Fungi	2005-2007	2	≤5	0.431925
Trees_ITS	Trees	Fungi	2005-2009	4	≤5	0.452778
Trees_ITS	Trees	Fungi	2005-2011	6	≤10	0.466667
Trees_ITS	Trees	Fungi	2005-2013	8	≤10	0.462725
Trees_ITS	Trees	Fungi	2005-2015	10	≤10	0.53352
Trees_ITS	Trees	Fungi	2005-2017	12	≤15	0.513021
Trees_ITS	Trees	Fungi	2005-2019	14	≤15	0.470745
Trees_ITS	Trees	Fungi	2005-2021	16	≤20	0.507614
Trees_ITS	Trees	Fungi	2007-2009	2	≤5	0.504651
Trees_ITS	Trees	Fungi	2007-2011	4	≤5	0.359477
Trees_ITS	Trees	Fungi	2007-2013	6	≤10	0.431193
Trees_ITS	Trees	Fungi	2007-2015	8	≤10	0.598624
Trees_ITS	Trees	Fungi	2007-2017	10	≤10	0.503417
Trees_ITS	Trees	Fungi	2007-2019	12	≤15	0.504525
Trees_ITS	Trees	Fungi	2007-2021	14	≤15	0.515419
Trees_ITS	Trees	Fungi	2009-2011	2	≤5	0.503497
Trees_ITS	Trees	Fungi	2009-2013	4	≤5	0.417127
Trees_ITS	Trees	Fungi	2009-2015	6	≤10	0.447205
Trees_ITS	Trees	Fungi	2009-2017	8	≤10	0.466292
Trees_ITS	Trees	Fungi	2009-2019	10	≤10	0.4375
Trees_ITS	Trees	Fungi	2009-2021	12	≤15	0.510582
Trees_ITS	Trees	Fungi	2011-2013	2	≤5	0.358173
Trees_ITS	Trees	Fungi	2011-2015	4	≤5	0.533654
Trees_ITS	Trees	Fungi	2011-2017	6	≤10	0.403893
Trees_ITS	Trees	Fungi	2011-2019	8	≤10	0.482759
Trees_ITS	Trees	Fungi	2011-2021	10	≤10	0.46697
Trees_ITS	Trees	Fungi	2013-2015	2	≤5	0.484594
Trees_ITS	Trees	Fungi	2013-2017	4	≤5	0.400545
Trees_ITS	Trees	Fungi	2013-2019	6	≤10	0.444737
Trees_ITS	Trees	Fungi	2013-2021	8	≤10	0.414698
Trees_ITS	Trees	Fungi	2015-2017	2	≤5	0.418462
Trees_ITS	Trees	Fungi	2015-2019	4	≤5	0.467456
Trees_ITS	Trees	Fungi	2015-2021	6	≤10	0.456395
Trees_ITS	Trees	Fungi	2017-2019	2	≤5	0.40678
Trees_ITS	Trees	Fungi	2017-2021	4	≤5	0.351429
Trees_ITS	Trees	Fungi	2019-2021	2	≤5	0.399449
Trees_ITS	Trees	Fungi	1992-1998	6	≤10	0.52
Trees_ITS	Trees	Fungi	1992-2000	8	≤10	0.501458
Trees_ITS	Trees	Fungi	1992-2002	10	≤10	0.566667
Trees_ITS	Trees	Fungi	1992-2004	12	≤15	0.620112
Trees_ITS	Trees	Fungi	1992-2006	14	≤15	0.596542
Trees_ITS	Trees	Fungi	1992-2008	16	≤20	0.608451
Trees_ITS	Trees	Fungi	1992-2010	18	≤20	0.639665
Trees_ITS	Trees	Fungi	1992-2012	20	≤20	0.634921
Trees_ITS	Trees	Fungi	1992-2014	22	≤35	0.660891
Trees_ITS	Trees	Fungi	1992-2016	24	≤35	0.667506
Trees_ITS	Trees	Fungi	1992-2018	26	≤35	0.63587
Trees_ITS	Trees	Fungi	1992-2020	28	≤35	0.664083
Trees_ITS	Trees	Fungi	1992-2022	30	≤35	0.648718
Trees_ITS	Trees	Fungi	1998-2000	2	≤5	0.508929
Trees_ITS	Trees	Fungi	1998-2002	4	≤5	0.520588
Trees_ITS	Trees	Fungi	1998-2004	6	≤10	0.597668
Trees_ITS	Trees	Fungi	1998-2006	8	≤10	0.576577
Trees_ITS	Trees	Fungi	1998-2008	10	≤10	0.568452
Trees_ITS	Trees	Fungi	1998-2010	12	≤15	0.567976
Trees_ITS	Trees	Fungi	1998-2012	14	≤15	0.606648
Trees_ITS	Trees	Fungi	1998-2014	16	≤20	0.592
Trees_ITS	Trees	Fungi	1998-2016	18	≤20	0.601626
Trees_ITS	Trees	Fungi	1998-2018	20	≤20	0.645429
Trees_ITS	Trees	Fungi	1998-2020	22	≤35	0.615385
Trees_ITS	Trees	Fungi	1998-2022	24	≤35	0.664935
Trees_ITS	Trees	Fungi	2000-2002	2	≤5	0.533333
Trees_ITS	Trees	Fungi	2000-2004	4	≤5	0.566775
Trees_ITS	Trees	Fungi	2000-2006	6	≤10	0.551839
Trees_ITS	Trees	Fungi	2000-2008	8	≤10	0.557377
Trees_ITS	Trees	Fungi	2000-2010	10	≤10	0.589577
Trees_ITS	Trees	Fungi	2000-2012	12	≤15	0.608434
Trees_ITS	Trees	Fungi	2000-2014	14	≤15	0.647222
Trees_ITS	Trees	Fungi	2000-2016	16	≤20	0.642857
Trees_ITS	Trees	Fungi	2000-2018	18	≤20	0.613003
Trees_ITS	Trees	Fungi	2000-2020	20	≤20	0.61791
Trees_ITS	Trees	Fungi	2000-2022	22	≤35	0.652422
Trees_ITS	Trees	Fungi	2002-2004	2	≤5	0.601266
Trees_ITS	Trees	Fungi	2002-2006	4	≤5	0.596774
Trees_ITS	Trees	Fungi	2002-2008	6	≤10	0.531561
Trees_ITS	Trees	Fungi	2002-2010	8	≤10	0.57377
Trees_ITS	Trees	Fungi	2002-2012	10	≤10	0.589666
Trees_ITS	Trees	Fungi	2002-2014	12	≤15	0.594828
Trees_ITS	Trees	Fungi	2002-2016	14	≤15	0.637143
Trees_ITS	Trees	Fungi	2002-2018	16	≤20	0.611111
Trees_ITS	Trees	Fungi	2002-2020	18	≤20	0.644315
Trees_ITS	Trees	Fungi	2002-2022	20	≤20	0.650568
Trees_ITS	Trees	Fungi	2004-2006	2	≤5	0.6
Trees_ITS	Trees	Fungi	2004-2008	4	≤5	0.566553
Trees_ITS	Trees	Fungi	2004-2010	6	≤10	0.580756
Trees_ITS	Trees	Fungi	2004-2012	8	≤10	0.61442
Trees_ITS	Trees	Fungi	2004-2014	10	≤10	0.634503
Trees_ITS	Trees	Fungi	2004-2016	12	≤15	0.633634
Trees_ITS	Trees	Fungi	2004-2018	14	≤15	0.636943
Trees_ITS	Trees	Fungi	2004-2020	16	≤20	0.624224
Trees_ITS	Trees	Fungi	2004-2022	18	≤20	0.667647
Trees_ITS	Trees	Fungi	2006-2008	2	≤5	0.550877
Trees_ITS	Trees	Fungi	2006-2010	4	≤5	0.528986
Trees_ITS	Trees	Fungi	2006-2012	6	≤10	0.605769
Trees_ITS	Trees	Fungi	2006-2014	8	≤10	0.606061
Trees_ITS	Trees	Fungi	2006-2016	10	≤10	0.582278
Trees_ITS	Trees	Fungi	2006-2018	12	≤15	0.591973
Trees_ITS	Trees	Fungi	2006-2020	14	≤15	0.607029
Trees_ITS	Trees	Fungi	2006-2022	16	≤20	0.597484
Trees_ITS	Trees	Fungi	2008-2010	2	≤5	0.545775
Trees_ITS	Trees	Fungi	2008-2012	4	≤5	0.546053
Trees_ITS	Trees	Fungi	2008-2014	6	≤10	0.597598
Trees_ITS	Trees	Fungi	2008-2016	8	≤10	0.621212
Trees_ITS	Trees	Fungi	2008-2018	10	≤10	0.582781
Trees_ITS	Trees	Fungi	2008-2020	12	≤15	0.570968
Trees_ITS	Trees	Fungi	2008-2022	14	≤15	0.614679
Trees_ITS	Trees	Fungi	2010-2012	2	≤5	0.530405
Trees_ITS	Trees	Fungi	2010-2014	4	≤5	0.501629
Trees_ITS	Trees	Fungi	2010-2016	6	≤10	0.516556
Trees_ITS	Trees	Fungi	2010-2018	8	≤10	0.527972
Trees_ITS	Trees	Fungi	2010-2020	10	≤10	0.556291
Trees_ITS	Trees	Fungi	2010-2022	12	≤15	0.57508
Trees_ITS	Trees	Fungi	2012-2014	2	≤5	0.574344
Trees_ITS	Trees	Fungi	2012-2016	4	≤5	0.567568
Trees_ITS	Trees	Fungi	2012-2018	6	≤10	0.534202
Trees_ITS	Trees	Fungi	2012-2020	8	≤10	0.560372
Trees_ITS	Trees	Fungi	2012-2022	10	≤10	0.551829
Trees_ITS	Trees	Fungi	2014-2016	2	≤5	0.501493
Trees_ITS	Trees	Fungi	2014-2018	4	≤5	0.529412
Trees_ITS	Trees	Fungi	2014-2020	6	≤10	0.537313
Trees_ITS	Trees	Fungi	2014-2022	8	≤10	0.595506
Trees_ITS	Trees	Fungi	2016-2018	2	≤5	0.53481
Trees_ITS	Trees	Fungi	2016-2020	4	≤5	0.463023
Trees_ITS	Trees	Fungi	2016-2022	6	≤10	0.556213
Trees_ITS	Trees	Fungi	2018-2020	2	≤5	0.496667
Trees_ITS	Trees	Fungi	2018-2022	4	≤5	0.483553
Trees_ITS	Trees	Fungi	2020-2022	2	≤5	0.521739
Trees_ITS	Trees	Fungi	1991-1993	2	≤5	0.492105
Trees_ITS	Trees	Fungi	1991-1997	6	≤10	0.526611
Trees_ITS	Trees	Fungi	1991-1998	7	≤10	0.54712
Trees_ITS	Trees	Fungi	1991-1999	8	≤10	0.573913
Trees_ITS	Trees	Fungi	1991-2000	9	≤10	0.56658
Trees_ITS	Trees	Fungi	1991-2001	10	≤10	0.589812
Trees_ITS	Trees	Fungi	1991-2002	11	≤15	0.664384
Trees_ITS	Trees	Fungi	1991-2003	12	≤15	0.670762
Trees_ITS	Trees	Fungi	1991-2004	13	≤15	0.649718
Trees_ITS	Trees	Fungi	1991-2005	14	≤15	0.6625
Trees_ITS	Trees	Fungi	1991-2006	15	≤15	0.649733
Trees_ITS	Trees	Fungi	1991-2007	16	≤20	0.725941
Trees_ITS	Trees	Fungi	1991-2008	17	≤20	0.689826
Trees_ITS	Trees	Fungi	1991-2009	18	≤20	0.711111
Trees_ITS	Trees	Fungi	1991-2010	19	≤20	0.695962
Trees_ITS	Trees	Fungi	1991-2011	20	≤20	0.725301
Trees_ITS	Trees	Fungi	1991-2012	21	≤35	0.701878
Trees_ITS	Trees	Fungi	1991-2013	22	≤35	0.695652
Trees_ITS	Trees	Fungi	1991-2014	23	≤35	0.723356
Trees_ITS	Trees	Fungi	1991-2016	25	≤35	0.712895
Trees_ITS	Trees	Fungi	1991-2018	27	≤35	0.73107
Trees_ITS	Trees	Fungi	1991-2020	29	≤35	0.721698
Trees_ITS	Trees	Fungi	1991-2022	31	≤35	0.714286
Trees_ITS	Trees	Fungi	1993-1997	4	≤5	0.508685
Trees_ITS	Trees	Fungi	1993-1998	5	≤5	0.470874
Trees_ITS	Trees	Fungi	1993-1999	6	≤10	0.564557
Trees_ITS	Trees	Fungi	1993-2000	7	≤10	0.503597
Trees_ITS	Trees	Fungi	1993-2001	8	≤10	0.599068
Trees_ITS	Trees	Fungi	1993-2002	9	≤10	0.627859
Trees_ITS	Trees	Fungi	1993-2003	10	≤10	0.603175
Trees_ITS	Trees	Fungi	1993-2004	11	≤15	0.686461
Trees_ITS	Trees	Fungi	1993-2005	12	≤15	0.659341
Trees_ITS	Trees	Fungi	1993-2006	13	≤15	0.663594
Trees_ITS	Trees	Fungi	1993-2007	14	≤15	0.664062
Trees_ITS	Trees	Fungi	1993-2008	15	≤15	0.697624
Trees_ITS	Trees	Fungi	1993-2009	16	≤20	0.693654
Trees_ITS	Trees	Fungi	1993-2010	17	≤20	0.702703
Trees_ITS	Trees	Fungi	1993-2011	18	≤20	0.733753
Trees_ITS	Trees	Fungi	1993-2012	19	≤20	0.728745
Trees_ITS	Trees	Fungi	1993-2013	20	≤20	0.722707
Trees_ITS	Trees	Fungi	1993-2014	21	≤35	0.721443
Trees_ITS	Trees	Fungi	1993-2016	23	≤35	0.752066
Trees_ITS	Trees	Fungi	1993-2018	25	≤35	0.767033
Trees_ITS	Trees	Fungi	1993-2020	27	≤35	0.751012
Trees_ITS	Trees	Fungi	1993-2022	29	≤35	0.768085
Trees_ITS	Trees	Fungi	1997-1998	1	≤5	0.457672
Trees_ITS	Trees	Fungi	1997-1999	2	≤5	0.404908
Trees_ITS	Trees	Fungi	1997-2000	3	≤5	0.485564
Trees_ITS	Trees	Fungi	1997-2001	4	≤5	0.486339
Trees_ITS	Trees	Fungi	1997-2002	5	≤5	0.547393
Trees_ITS	Trees	Fungi	1997-2003	6	≤10	0.581047
Trees_ITS	Trees	Fungi	1997-2004	7	≤10	0.650667
Trees_ITS	Trees	Fungi	1997-2005	8	≤10	0.571066
Trees_ITS	Trees	Fungi	1997-2006	9	≤10	0.559459
Trees_ITS	Trees	Fungi	1997-2007	10	≤10	0.647558
Trees_ITS	Trees	Fungi	1997-2008	11	≤15	0.630542
Trees_ITS	Trees	Fungi	1997-2009	12	≤15	0.665049
Trees_ITS	Trees	Fungi	1997-2010	13	≤15	0.629454
Trees_ITS	Trees	Fungi	1997-2011	14	≤15	0.683215
Trees_ITS	Trees	Fungi	1997-2012	15	≤15	0.667431
Trees_ITS	Trees	Fungi	1997-2013	16	≤20	0.671605
Trees_ITS	Trees	Fungi	1997-2014	17	≤20	0.674888
Trees_ITS	Trees	Fungi	1997-2016	19	≤20	0.707657
Trees_ITS	Trees	Fungi	1997-2018	21	≤35	0.721393
Trees_ITS	Trees	Fungi	1997-2020	23	≤35	0.704545
Trees_ITS	Trees	Fungi	1997-2022	25	≤35	0.718072
Trees_ITS	Trees	Fungi	1998-1999	1	≤5	0.46648
Trees_ITS	Trees	Fungi	1998-2000	2	≤5	0.417755
Trees_ITS	Trees	Fungi	1998-2001	3	≤5	0.497423
Trees_ITS	Trees	Fungi	1998-2002	4	≤5	0.517321
Trees_ITS	Trees	Fungi	1998-2003	5	≤5	0.512438
Trees_ITS	Trees	Fungi	1998-2004	6	≤10	0.546196
Trees_ITS	Trees	Fungi	1998-2005	7	≤10	0.573494
Trees_ITS	Trees	Fungi	1998-2006	8	≤10	0.513228
Trees_ITS	Trees	Fungi	1998-2007	9	≤10	0.606695
Trees_ITS	Trees	Fungi	1998-2008	10	≤10	0.576642
Trees_ITS	Trees	Fungi	1998-2009	11	≤15	0.598063
Trees_ITS	Trees	Fungi	1998-2010	12	≤15	0.603687
Trees_ITS	Trees	Fungi	1998-2011	13	≤15	0.608076
Trees_ITS	Trees	Fungi	1998-2012	14	≤15	0.644444
Trees_ITS	Trees	Fungi	1998-2013	15	≤15	0.630435
Trees_ITS	Trees	Fungi	1998-2014	16	≤20	0.640351
Trees_ITS	Trees	Fungi	1998-2016	18	≤20	0.671202
Trees_ITS	Trees	Fungi	1998-2018	20	≤20	0.707143
Trees_ITS	Trees	Fungi	1998-2020	22	≤35	0.680617
Trees_ITS	Trees	Fungi	1998-2022	24	≤35	0.683099
Trees_ITS	Trees	Fungi	1999-2000	1	≤5	0.478992
Trees_ITS	Trees	Fungi	1999-2001	2	≤5	0.414634
Trees_ITS	Trees	Fungi	1999-2002	3	≤5	0.519182
Trees_ITS	Trees	Fungi	1999-2003	4	≤5	0.534247
Trees_ITS	Trees	Fungi	1999-2004	5	≤5	0.586826
Trees_ITS	Trees	Fungi	1999-2005	6	≤10	0.550685
Trees_ITS	Trees	Fungi	1999-2006	7	≤10	0.501502
Trees_ITS	Trees	Fungi	1999-2007	8	≤10	0.626424
Trees_ITS	Trees	Fungi	1999-2008	9	≤10	0.589189
Trees_ITS	Trees	Fungi	1999-2009	10	≤10	0.601626
Trees_ITS	Trees	Fungi	1999-2010	11	≤15	0.593264
Trees_ITS	Trees	Fungi	1999-2011	12	≤15	0.620053
Trees_ITS	Trees	Fungi	1999-2012	13	≤15	0.629073
Trees_ITS	Trees	Fungi	1999-2013	14	≤15	0.622951
Trees_ITS	Trees	Fungi	1999-2014	15	≤15	0.657831
Trees_ITS	Trees	Fungi	1999-2016	17	≤20	0.68262
Trees_ITS	Trees	Fungi	1999-2018	19	≤20	0.688525
Trees_ITS	Trees	Fungi	1999-2020	21	≤35	0.666667
Trees_ITS	Trees	Fungi	1999-2022	23	≤35	0.686016
Trees_ITS	Trees	Fungi	2000-2001	1	≤5	0.473545
Trees_ITS	Trees	Fungi	2000-2002	2	≤5	0.534562
Trees_ITS	Trees	Fungi	2000-2003	3	≤5	0.52
Trees_ITS	Trees	Fungi	2000-2004	4	≤5	0.566396
Trees_ITS	Trees	Fungi	2000-2005	5	≤5	0.574209
Trees_ITS	Trees	Fungi	2000-2006	6	≤10	0.501348
Trees_ITS	Trees	Fungi	2000-2007	7	≤10	0.598726
Trees_ITS	Trees	Fungi	2000-2008	8	≤10	0.604819
Trees_ITS	Trees	Fungi	2000-2009	9	≤10	0.599022
Trees_ITS	Trees	Fungi	2000-2010	10	≤10	0.617512
Trees_ITS	Trees	Fungi	2000-2011	11	≤15	0.635294
Trees_ITS	Trees	Fungi	2000-2012	12	≤15	0.64877
Trees_ITS	Trees	Fungi	2000-2013	13	≤15	0.63835
Trees_ITS	Trees	Fungi	2000-2014	14	≤15	0.647577
Trees_ITS	Trees	Fungi	2000-2016	16	≤20	0.672769
Trees_ITS	Trees	Fungi	2000-2018	18	≤20	0.699758
Trees_ITS	Trees	Fungi	2000-2020	20	≤20	0.667416
Trees_ITS	Trees	Fungi	2000-2022	22	≤35	0.684834
Trees_ITS	Trees	Fungi	2001-2002	1	≤5	0.501222
Trees_ITS	Trees	Fungi	2001-2003	2	≤5	0.541026
Trees_ITS	Trees	Fungi	2001-2004	3	≤5	0.586592
Trees_ITS	Trees	Fungi	2001-2005	4	≤5	0.518421
Trees_ITS	Trees	Fungi	2001-2006	5	≤5	0.450581
Trees_ITS	Trees	Fungi	2001-2007	6	≤10	0.584444
Trees_ITS	Trees	Fungi	2001-2008	7	≤10	0.548303
Trees_ITS	Trees	Fungi	2001-2009	8	≤10	0.582474
Trees_ITS	Trees	Fungi	2001-2010	9	≤10	0.575309
Trees_ITS	Trees	Fungi	2001-2011	10	≤10	0.600503
Trees_ITS	Trees	Fungi	2001-2012	11	≤15	0.6
Trees_ITS	Trees	Fungi	2001-2013	12	≤15	0.5953
Trees_ITS	Trees	Fungi	2001-2014	13	≤15	0.635104
Trees_ITS	Trees	Fungi	2001-2016	15	≤15	0.63145
Trees_ITS	Trees	Fungi	2001-2018	17	≤20	0.664935
Trees_ITS	Trees	Fungi	2001-2020	19	≤20	0.633094
Trees_ITS	Trees	Fungi	2001-2022	21	≤35	0.653165
Trees_ITS	Trees	Fungi	2002-2003	1	≤5	0.556322
Trees_ITS	Trees	Fungi	2002-2004	2	≤5	0.604938
Trees_ITS	Trees	Fungi	2002-2005	3	≤5	0.515513
Trees_ITS	Trees	Fungi	2002-2006	4	≤5	0.512563
Trees_ITS	Trees	Fungi	2002-2007	5	≤5	0.537815
Trees_ITS	Trees	Fungi	2002-2008	6	≤10	0.549528
Trees_ITS	Trees	Fungi	2002-2009	7	≤10	0.58042
Trees_ITS	Trees	Fungi	2002-2010	8	≤10	0.557823
Trees_ITS	Trees	Fungi	2002-2011	9	≤10	0.612613
Trees_ITS	Trees	Fungi	2002-2012	10	≤10	0.623656
Trees_ITS	Trees	Fungi	2002-2013	11	≤15	0.611628
Trees_ITS	Trees	Fungi	2002-2014	12	≤15	0.614072
Trees_ITS	Trees	Fungi	2002-2016	14	≤15	0.643172
Trees_ITS	Trees	Fungi	2002-2018	16	≤20	0.697727
Trees_ITS	Trees	Fungi	2002-2020	18	≤20	0.661702
Trees_ITS	Trees	Fungi	2002-2022	20	≤20	0.683742
Trees_ITS	Trees	Fungi	2003-2004	1	≤5	0.580381
Trees_ITS	Trees	Fungi	2003-2005	2	≤5	0.562189
Trees_ITS	Trees	Fungi	2003-2006	3	≤5	0.530831
Trees_ITS	Trees	Fungi	2003-2007	4	≤5	0.597849
Trees_ITS	Trees	Fungi	2003-2008	5	≤5	0.547074
Trees_ITS	Trees	Fungi	2003-2009	6	≤10	0.56962
Trees_ITS	Trees	Fungi	2003-2010	7	≤10	0.587112
Trees_ITS	Trees	Fungi	2003-2011	8	≤10	0.573566
Trees_ITS	Trees	Fungi	2003-2012	9	≤10	0.613953
Trees_ITS	Trees	Fungi	2003-2013	10	≤10	0.603535
Trees_ITS	Trees	Fungi	2003-2014	11	≤15	0.616438
Trees_ITS	Trees	Fungi	2003-2016	13	≤15	0.660422
Trees_ITS	Trees	Fungi	2003-2018	15	≤15	0.65736
Trees_ITS	Trees	Fungi	2003-2020	17	≤20	0.629977
Trees_ITS	Trees	Fungi	2003-2022	19	≤20	0.675545
Trees_ITS	Trees	Fungi	2004-2005	1	≤5	0.577348
Trees_ITS	Trees	Fungi	2004-2006	2	≤5	0.521341
Trees_ITS	Trees	Fungi	2004-2007	3	≤5	0.658314
Trees_ITS	Trees	Fungi	2004-2008	4	≤5	0.531792
Trees_ITS	Trees	Fungi	2004-2009	5	≤5	0.536443
Trees_ITS	Trees	Fungi	2004-2010	6	≤10	0.554645
Trees_ITS	Trees	Fungi	2004-2011	7	≤10	0.498525
Trees_ITS	Trees	Fungi	2004-2012	8	≤10	0.626289
Trees_ITS	Trees	Fungi	2004-2013	9	≤10	0.57971
Trees_ITS	Trees	Fungi	2004-2014	10	≤10	0.607692
Trees_ITS	Trees	Fungi	2004-2016	12	≤15	0.613079
Trees_ITS	Trees	Fungi	2004-2018	14	≤15	0.649275
Trees_ITS	Trees	Fungi	2004-2020	16	≤20	0.658098
Trees_ITS	Trees	Fungi	2004-2022	18	≤20	0.613181
Trees_ITS	Trees	Fungi	2005-2006	1	≤5	0.410557
Trees_ITS	Trees	Fungi	2005-2007	2	≤5	0.514943
Trees_ITS	Trees	Fungi	2005-2008	3	≤5	0.485255
Trees_ITS	Trees	Fungi	2005-2009	4	≤5	0.476839
Trees_ITS	Trees	Fungi	2005-2010	5	≤5	0.516456
Trees_ITS	Trees	Fungi	2005-2011	6	≤10	0.52987
Trees_ITS	Trees	Fungi	2005-2012	7	≤10	0.525
Trees_ITS	Trees	Fungi	2005-2013	8	≤10	0.533512
Trees_ITS	Trees	Fungi	2005-2014	9	≤10	0.496241
Trees_ITS	Trees	Fungi	2005-2016	11	≤15	0.59204
Trees_ITS	Trees	Fungi	2005-2018	13	≤15	0.623684
Trees_ITS	Trees	Fungi	2005-2020	15	≤15	0.604819
Trees_ITS	Trees	Fungi	2005-2022	17	≤20	0.619898
Trees_ITS	Trees	Fungi	2006-2007	1	≤5	0.512077
Trees_ITS	Trees	Fungi	2006-2008	2	≤5	0.458213
Trees_ITS	Trees	Fungi	2006-2009	3	≤5	0.453216
Trees_ITS	Trees	Fungi	2006-2010	4	≤5	0.493225
Trees_ITS	Trees	Fungi	2006-2011	5	≤5	0.485876
Trees_ITS	Trees	Fungi	2006-2012	6	≤10	0.541667
Trees_ITS	Trees	Fungi	2006-2013	7	≤10	0.492711
Trees_ITS	Trees	Fungi	2006-2014	8	≤10	0.534704
Trees_ITS	Trees	Fungi	2006-2016	10	≤10	0.570667
Trees_ITS	Trees	Fungi	2006-2018	12	≤15	0.583333
Trees_ITS	Trees	Fungi	2006-2020	14	≤15	0.559055
Trees_ITS	Trees	Fungi	2006-2022	16	≤20	0.596154
Trees_ITS	Trees	Fungi	2007-2008	1	≤5	0.507009
Trees_ITS	Trees	Fungi	2007-2009	2	≤5	0.444717
Trees_ITS	Trees	Fungi	2007-2010	3	≤5	0.526786
Trees_ITS	Trees	Fungi	2007-2011	4	≤5	0.535469
Trees_ITS	Trees	Fungi	2007-2012	5	≤5	0.550218
Trees_ITS	Trees	Fungi	2007-2013	6	≤10	0.578947
Trees_ITS	Trees	Fungi	2007-2014	7	≤10	0.53159
Trees_ITS	Trees	Fungi	2007-2016	9	≤10	0.542141
Trees_ITS	Trees	Fungi	2007-2018	11	≤15	0.658427
Trees_ITS	Trees	Fungi	2007-2020	13	≤15	0.61945
Trees_ITS	Trees	Fungi	2007-2022	15	≤15	0.683084
Trees_ITS	Trees	Fungi	2008-2009	1	≤5	0.390671
Trees_ITS	Trees	Fungi	2008-2010	2	≤5	0.439353
Trees_ITS	Trees	Fungi	2008-2011	3	≤5	0.429775
Trees_ITS	Trees	Fungi	2008-2012	4	≤5	0.481771
Trees_ITS	Trees	Fungi	2008-2013	5	≤5	0.425656
Trees_ITS	Trees	Fungi	2008-2014	6	≤10	0.483376
Trees_ITS	Trees	Fungi	2008-2016	8	≤10	0.517241
Trees_ITS	Trees	Fungi	2008-2018	10	≤10	0.542373
Trees_ITS	Trees	Fungi	2008-2020	12	≤15	0.525773
Trees_ITS	Trees	Fungi	2008-2022	14	≤15	0.556757
Trees_ITS	Trees	Fungi	2009-2010	1	≤5	0.408333
Trees_ITS	Trees	Fungi	2009-2011	2	≤5	0.378299
Trees_ITS	Trees	Fungi	2009-2012	3	≤5	0.485564
Trees_ITS	Trees	Fungi	2009-2013	4	≤5	0.443149
Trees_ITS	Trees	Fungi	2009-2014	5	≤5	0.455263
Trees_ITS	Trees	Fungi	2009-2016	7	≤10	0.468144
Trees_ITS	Trees	Fungi	2009-2018	9	≤10	0.551136
Trees_ITS	Trees	Fungi	2009-2020	11	≤15	0.537468
Trees_ITS	Trees	Fungi	2009-2022	13	≤15	0.565217
Trees_ITS	Trees	Fungi	2010-2011	1	≤5	0.461538
Trees_ITS	Trees	Fungi	2010-2012	2	≤5	0.467005
Trees_ITS	Trees	Fungi	2010-2013	3	≤5	0.445983
Trees_ITS	Trees	Fungi	2010-2014	4	≤5	0.449495
Trees_ITS	Trees	Fungi	2010-2016	6	≤10	0.497409
Trees_ITS	Trees	Fungi	2010-2018	8	≤10	0.560322
Trees_ITS	Trees	Fungi	2010-2020	10	≤10	0.546569
Trees_ITS	Trees	Fungi	2010-2022	12	≤15	0.569588
Trees_ITS	Trees	Fungi	2011-2012	1	≤5	0.502564
Trees_ITS	Trees	Fungi	2011-2013	2	≤5	0.431884
Trees_ITS	Trees	Fungi	2011-2014	3	≤5	0.48855
Trees_ITS	Trees	Fungi	2011-2016	5	≤5	0.494624
Trees_ITS	Trees	Fungi	2011-2018	7	≤10	0.527066
Trees_ITS	Trees	Fungi	2011-2020	9	≤10	0.515544
Trees_ITS	Trees	Fungi	2011-2022	11	≤15	0.550136
Trees_ITS	Trees	Fungi	2012-2013	1	≤5	0.477089
Trees_ITS	Trees	Fungi	2012-2014	2	≤5	0.455
Trees_ITS	Trees	Fungi	2012-2016	4	≤5	0.517766
Trees_ITS	Trees	Fungi	2012-2018	6	≤10	0.56117
Trees_ITS	Trees	Fungi	2012-2020	8	≤10	0.53317
Trees_ITS	Trees	Fungi	2012-2022	10	≤10	0.58481
Trees_ITS	Trees	Fungi	2013-2014	1	≤5	0.474801
Trees_ITS	Trees	Fungi	2013-2016	3	≤5	0.476056
Trees_ITS	Trees	Fungi	2013-2018	5	≤5	0.453416
Trees_ITS	Trees	Fungi	2013-2020	7	≤10	0.473829
Trees_ITS	Trees	Fungi	2013-2022	9	≤10	0.508671
Trees_ITS	Trees	Fungi	2014-2016	2	≤5	0.476923
Trees_ITS	Trees	Fungi	2014-2018	4	≤5	0.561358
Trees_ITS	Trees	Fungi	2014-2020	6	≤10	0.519512
Trees_ITS	Trees	Fungi	2014-2022	8	≤10	0.573935
Trees_ITS	Trees	Fungi	2016-2018	2	≤5	0.527066
Trees_ITS	Trees	Fungi	2016-2020	4	≤5	0.484127
Trees_ITS	Trees	Fungi	2016-2022	6	≤10	0.518006
Trees_ITS	Trees	Fungi	2018-2020	2	≤5	0.468208
Trees_ITS	Trees	Fungi	2018-2022	4	≤5	0.481481
Trees_ITS	Trees	Fungi	2020-2022	2	≤5	0.473538
Trees_ITS	Trees	Fungi	2001-2003	2	≤5	0.430518
Trees_ITS	Trees	Fungi	2001-2005	4	≤5	0.446701
Trees_ITS	Trees	Fungi	2001-2007	6	≤10	0.501139
Trees_ITS	Trees	Fungi	2001-2009	8	≤10	0.49354
Trees_ITS	Trees	Fungi	2001-2011	10	≤10	0.566893
Trees_ITS	Trees	Fungi	2001-2013	12	≤15	0.577982
Trees_ITS	Trees	Fungi	2001-2015	14	≤15	0.587629
Trees_ITS	Trees	Fungi	2001-2017	16	≤20	0.592506
Trees_ITS	Trees	Fungi	2001-2019	18	≤20	0.616253
Trees_ITS	Trees	Fungi	2001-2021	20	≤20	0.654867
Trees_ITS	Trees	Fungi	2003-2005	2	≤5	0.457584
Trees_ITS	Trees	Fungi	2003-2007	4	≤5	0.541761
Trees_ITS	Trees	Fungi	2003-2009	6	≤10	0.520725
Trees_ITS	Trees	Fungi	2003-2011	8	≤10	0.571429
Trees_ITS	Trees	Fungi	2003-2013	10	≤10	0.559242
Trees_ITS	Trees	Fungi	2003-2015	12	≤15	0.53951
Trees_ITS	Trees	Fungi	2003-2017	14	≤15	0.563415
Trees_ITS	Trees	Fungi	2003-2019	16	≤20	0.592506
[truncated: 8,849 more rows]

## Sheet: Figure_4C
data	sample_type	tax_group	year	pair_location	year_group	Spatial β-diversity
Trees_16S	Trees	Bacteria	1999	Bayerischer_Wald-Belauer_See	≥1991	0.802548
Trees_16S	Trees	Bacteria	1999	Bayerischer_Wald-Harz	≥1991	0.648889
Trees_16S	Trees	Bacteria	1999	Bayerischer_Wald-Solling	≥1991	0.671429
Trees_16S	Trees	Bacteria	1999	Belauer_See-Harz	≥1991	0.743837
Trees_16S	Trees	Bacteria	1999	Belauer_See-Solling	≥1991	0.685451
Trees_16S	Trees	Bacteria	1999	Harz-Solling	≥1991	0.612484
Trees_16S	Trees	Bacteria	2000	Bayerischer_Wald-Berchtesgaden	≥1991	0.752688
Trees_16S	Trees	Bacteria	2000	Bayerischer_Wald-Harz	≥1991	0.756674
Trees_16S	Trees	Bacteria	2000	Bayerischer_Wald-Scheyern	≥1991	0.79646
Trees_16S	Trees	Bacteria	2000	Berchtesgaden-Harz	≥1991	0.661034
Trees_16S	Trees	Bacteria	2000	Berchtesgaden-Scheyern	≥1991	0.660099
Trees_16S	Trees	Bacteria	2000	Harz-Scheyern	≥1991	0.651917
Trees_16S	Trees	Bacteria	2001	Bayerischer_Wald-Belauer_See	≥1991	0.808287
Trees_16S	Trees	Bacteria	2001	Bayerischer_Wald-Harz	≥1991	0.7032
Trees_16S	Trees	Bacteria	2001	Bayerischer_Wald-Pfaelzerwald	≥1991	0.756296
Trees_16S	Trees	Bacteria	2001	Bayerischer_Wald-Solling	≥1991	0.728885
Trees_16S	Trees	Bacteria	2001	Belauer_See-Harz	≥1991	0.668269
Trees_16S	Trees	Bacteria	2001	Belauer_See-Pfaelzerwald	≥1991	0.707237
Trees_16S	Trees	Bacteria	2001	Belauer_See-Solling	≥1991	0.660312
Trees_16S	Trees	Bacteria	2001	Harz-Pfaelzerwald	≥1991	0.663092
Trees_16S	Trees	Bacteria	2001	Harz-Solling	≥1991	0.589251
Trees_16S	Trees	Bacteria	2001	Pfaelzerwald-Solling	≥1991	0.652344
Trees_16S	Trees	Bacteria	2002	Bayerischer_Wald-Berchtesgaden	≥2002	0.657109
Trees_16S	Trees	Bacteria	2002	Bayerischer_Wald-Harz	≥2002	0.64578
Trees_16S	Trees	Bacteria	2002	Bayerischer_Wald-Scheyern	≥2002	0.748764
Trees_16S	Trees	Bacteria	2002	Berchtesgaden-Harz	≥2002	0.621551
Trees_16S	Trees	Bacteria	2002	Berchtesgaden-Scheyern	≥2002	0.662234
Trees_16S	Trees	Bacteria	2002	Harz-Scheyern	≥2002	0.689655
Trees_16S	Trees	Bacteria	2003	Bayerischer_Wald-Belauer_See	≥2002	0.835749
Trees_16S	Trees	Bacteria	2003	Bayerischer_Wald-Harz	≥2002	0.710808
Trees_16S	Trees	Bacteria	2003	Bayerischer_Wald-Pfaelzerwald	≥2002	0.783761
Trees_16S	Trees	Bacteria	2003	Bayerischer_Wald-Solling	≥2002	0.730496
Trees_16S	Trees	Bacteria	2003	Belauer_See-Harz	≥2002	0.747631
Trees_16S	Trees	Bacteria	2003	Belauer_See-Pfaelzerwald	≥2002	0.69551
Trees_16S	Trees	Bacteria	2003	Belauer_See-Solling	≥2002	0.734675
Trees_16S	Trees	Bacteria	2003	Harz-Pfaelzerwald	≥2002	0.702988
Trees_16S	Trees	Bacteria	2003	Harz-Solling	≥2002	0.682341
Trees_16S	Trees	Bacteria	2003	Pfaelzerwald-Solling	≥2002	0.655502
Trees_16S	Trees	Bacteria	2004	Bayerischer_Wald-Berchtesgaden	≥2002	0.747525
Trees_16S	Trees	Bacteria	2004	Bayerischer_Wald-Harz	≥2002	0.691023
Trees_16S	Trees	Bacteria	2004	Bayerischer_Wald-Scheyern	≥2002	0.73516
Trees_16S	Trees	Bacteria	2004	Berchtesgaden-Harz	≥2002	0.696755
Trees_16S	Trees	Bacteria	2004	Berchtesgaden-Scheyern	≥2002	0.710383
Trees_16S	Trees	Bacteria	2004	Harz-Scheyern	≥2002	0.673277
Trees_16S	Trees	Bacteria	2005	Bayerischer_Wald-Belauer_See	≥2002	0.814476
Trees_16S	Trees	Bacteria	2005	Bayerischer_Wald-Harz	≥2002	0.708787
Trees_16S	Trees	Bacteria	2005	Bayerischer_Wald-Pfaelzerwald	≥2002	0.729068
Trees_16S	Trees	Bacteria	2005	Bayerischer_Wald-Solling	≥2002	0.72899
Trees_16S	Trees	Bacteria	2005	Belauer_See-Harz	≥2002	0.718919
Trees_16S	Trees	Bacteria	2005	Belauer_See-Pfaelzerwald	≥2002	0.75793
Trees_16S	Trees	Bacteria	2005	Belauer_See-Solling	≥2002	0.731884
Trees_16S	Trees	Bacteria	2005	Harz-Pfaelzerwald	≥2002	0.620275
Trees_16S	Trees	Bacteria	2005	Harz-Solling	≥2002	0.572795
Trees_16S	Trees	Bacteria	2005	Pfaelzerwald-Solling	≥2002	0.641273
Trees_16S	Trees	Bacteria	2006	Bayerischer_Wald-Berchtesgaden	≥2006	0.720049
Trees_16S	Trees	Bacteria	2006	Bayerischer_Wald-Harz	≥2006	0.722222
Trees_16S	Trees	Bacteria	2006	Bayerischer_Wald-Scheyern	≥2006	0.769153
Trees_16S	Trees	Bacteria	2006	Berchtesgaden-Harz	≥2006	0.669222
Trees_16S	Trees	Bacteria	2006	Berchtesgaden-Scheyern	≥2006	0.633846
Trees_16S	Trees	Bacteria	2006	Harz-Scheyern	≥2006	0.665706
Trees_16S	Trees	Bacteria	2007	Bayerischer_Wald-Belauer_See	≥2006	0.830622
Trees_16S	Trees	Bacteria	2007	Bayerischer_Wald-Harz	≥2006	0.713592
Trees_16S	Trees	Bacteria	2007	Bayerischer_Wald-Pfaelzerwald	≥2006	0.686631
Trees_16S	Trees	Bacteria	2007	Bayerischer_Wald-Solling	≥2006	0.660754
Trees_16S	Trees	Bacteria	2007	Belauer_See-Harz	≥2006	0.716651
Trees_16S	Trees	Bacteria	2007	Belauer_See-Pfaelzerwald	≥2006	0.745894
Trees_16S	Trees	Bacteria	2007	Belauer_See-Solling	≥2006	0.753171
Trees_16S	Trees	Bacteria	2007	Harz-Pfaelzerwald	≥2006	0.645068
Trees_16S	Trees	Bacteria	2007	Harz-Solling	≥2006	0.599391
Trees_16S	Trees	Bacteria	2007	Pfaelzerwald-Solling	≥2006	0.581215
Trees_16S	Trees	Bacteria	2009	Bayerischer_Wald-Belauer_See	≥2006	0.753514
Trees_16S	Trees	Bacteria	2009	Bayerischer_Wald-Pfaelzerwald	≥2006	0.676647
Trees_16S	Trees	Bacteria	2009	Bayerischer_Wald-Solling	≥2006	0.628889
Trees_16S	Trees	Bacteria	2009	Belauer_See-Pfaelzerwald	≥2006	0.706915
Trees_16S	Trees	Bacteria	2009	Belauer_See-Solling	≥2006	0.686432
Trees_16S	Trees	Bacteria	2009	Pfaelzerwald-Solling	≥2006	0.586981
Trees_16S	Trees	Bacteria	2011	Bayerischer_Wald-Belauer_See	≥2010	0.825024
Trees_16S	Trees	Bacteria	2011	Bayerischer_Wald-Pfaelzerwald	≥2010	0.662528
Trees_16S	Trees	Bacteria	2011	Bayerischer_Wald-Solling	≥2010	0.635309
Trees_16S	Trees	Bacteria	2011	Belauer_See-Pfaelzerwald	≥2010	0.738513
Trees_16S	Trees	Bacteria	2011	Belauer_See-Solling	≥2010	0.746377
Trees_16S	Trees	Bacteria	2011	Pfaelzerwald-Solling	≥2010	0.571429
Trees_16S	Trees	Bacteria	2013	Bayerischer_Wald-Belauer_See	≥2010	0.872617
Trees_16S	Trees	Bacteria	2013	Bayerischer_Wald-Pfaelzerwald	≥2010	0.824885
Trees_16S	Trees	Bacteria	2013	Bayerischer_Wald-Solling	≥2010	0.773131
Trees_16S	Trees	Bacteria	2013	Belauer_See-Pfaelzerwald	≥2010	0.641287
Trees_16S	Trees	Bacteria	2013	Belauer_See-Solling	≥2010	0.704475
Trees_16S	Trees	Bacteria	2013	Pfaelzerwald-Solling	≥2010	0.58215
Trees_16S	Trees	Bacteria	2014	Bayerischer_Wald-Berchtesgaden	≥2014	0.740548
Trees_16S	Trees	Bacteria	2014	Bayerischer_Wald-Harz	≥2014	0.689098
Trees_16S	Trees	Bacteria	2014	Bayerischer_Wald-Scheyern	≥2014	0.732614
Trees_16S	Trees	Bacteria	2014	Berchtesgaden-Harz	≥2014	0.65731
Trees_16S	Trees	Bacteria	2014	Berchtesgaden-Scheyern	≥2014	0.700106
Trees_16S	Trees	Bacteria	2014	Harz-Scheyern	≥2014	0.587229
Trees_16S	Trees	Bacteria	2015	Belauer_See-Pfaelzerwald	≥2014	0.681869
Trees_16S	Trees	Bacteria	2015	Belauer_See-Scheyern	≥2014	0.66002
Trees_16S	Trees	Bacteria	2015	Belauer_See-Solling	≥2014	0.658613
Trees_16S	Trees	Bacteria	2015	Pfaelzerwald-Scheyern	≥2014	0.544196
Trees_16S	Trees	Bacteria	2015	Pfaelzerwald-Solling	≥2014	0.531073
Trees_16S	Trees	Bacteria	2015	Scheyern-Solling	≥2014	0.549702
Trees_16S	Trees	Bacteria	2017	Belauer_See-Pfaelzerwald	≥2014	0.654966
Trees_16S	Trees	Bacteria	2017	Belauer_See-Scheyern	≥2014	0.675699
Trees_16S	Trees	Bacteria	2017	Belauer_See-Solling	≥2014	0.65144
Trees_16S	Trees	Bacteria	2017	Pfaelzerwald-Scheyern	≥2014	0.558095
Trees_16S	Trees	Bacteria	2017	Pfaelzerwald-Solling	≥2014	0.550214
Trees_16S	Trees	Bacteria	2017	Scheyern-Solling	≥2014	0.644792
Trees_COI	Trees	Metazoa	1999	Bayerischer_Wald-Belauer_See	≥1991	0.873626
Trees_COI	Trees	Metazoa	1999	Bayerischer_Wald-Harz	≥1991	0.79085
Trees_COI	Trees	Metazoa	1999	Bayerischer_Wald-Solling	≥1991	0.820513
Trees_COI	Trees	Metazoa	1999	Belauer_See-Harz	≥1991	0.817734
Trees_COI	Trees	Metazoa	1999	Belauer_See-Solling	≥1991	0.810945
Trees_COI	Trees	Metazoa	1999	Harz-Solling	≥1991	0.688623
Trees_COI	Trees	Metazoa	2000	Bayerischer_Wald-Berchtesgaden	≥1991	0.708861
Trees_COI	Trees	Metazoa	2000	Bayerischer_Wald-Harz	≥1991	0.792746
Trees_COI	Trees	Metazoa	2000	Bayerischer_Wald-Scheyern	≥1991	0.804545
Trees_COI	Trees	Metazoa	2000	Berchtesgaden-Harz	≥1991	0.68254
Trees_COI	Trees	Metazoa	2000	Berchtesgaden-Scheyern	≥1991	0.702326
Trees_COI	Trees	Metazoa	2000	Harz-Scheyern	≥1991	0.742857
Trees_COI	Trees	Metazoa	2002	Bayerischer_Wald-Berchtesgaden	≥2002	0.708333
Trees_COI	Trees	Metazoa	2002	Bayerischer_Wald-Harz	≥2002	0.856383
Trees_COI	Trees	Metazoa	2002	Bayerischer_Wald-Scheyern	≥2002	0.867841
Trees_COI	Trees	Metazoa	2002	Berchtesgaden-Harz	≥2002	0.776596
Trees_COI	Trees	Metazoa	2002	Berchtesgaden-Scheyern	≥2002	0.791111
Trees_COI	Trees	Metazoa	2002	Harz-Scheyern	≥2002	0.737643
Trees_COI	Trees	Metazoa	2003	Bayerischer_Wald-Belauer_See	≥2002	0.873016
Trees_COI	Trees	Metazoa	2003	Bayerischer_Wald-Harz	≥2002	0.842105
Trees_COI	Trees	Metazoa	2003	Bayerischer_Wald-Pfaelzerwald	≥2002	0.839161
Trees_COI	Trees	Metazoa	2003	Bayerischer_Wald-Solling	≥2002	0.795276
Trees_COI	Trees	Metazoa	2003	Belauer_See-Harz	≥2002	0.791262
Trees_COI	Trees	Metazoa	2003	Belauer_See-Pfaelzerwald	≥2002	0.805
Trees_COI	Trees	Metazoa	2003	Belauer_See-Solling	≥2002	0.784946
Trees_COI	Trees	Metazoa	2003	Harz-Pfaelzerwald	≥2002	0.775758
Trees_COI	Trees	Metazoa	2003	Harz-Solling	≥2002	0.65
Trees_COI	Trees	Metazoa	2003	Pfaelzerwald-Solling	≥2002	0.739437
Trees_COI	Trees	Metazoa	2004	Bayerischer_Wald-Berchtesgaden	≥2002	0.741935
Trees_COI	Trees	Metazoa	2004	Bayerischer_Wald-Harz	≥2002	0.794326
Trees_COI	Trees	Metazoa	2004	Bayerischer_Wald-Scheyern	≥2002	0.829412
Trees_COI	Trees	Metazoa	2004	Berchtesgaden-Harz	≥2002	0.819444
Trees_COI	Trees	Metazoa	2004	Berchtesgaden-Scheyern	≥2002	0.829412
Trees_COI	Trees	Metazoa	2004	Harz-Scheyern	≥2002	0.739645
Trees_COI	Trees	Metazoa	2005	Bayerischer_Wald-Belauer_See	≥2002	0.87963
Trees_COI	Trees	Metazoa	2005	Bayerischer_Wald-Harz	≥2002	0.836735
Trees_COI	Trees	Metazoa	2005	Bayerischer_Wald-Pfaelzerwald	≥2002	0.838323
Trees_COI	Trees	Metazoa	2005	Bayerischer_Wald-Solling	≥2002	0.811594
Trees_COI	Trees	Metazoa	2005	Belauer_See-Harz	≥2002	0.752
Trees_COI	Trees	Metazoa	2005	Belauer_See-Pfaelzerwald	≥2002	0.769912
Trees_COI	Trees	Metazoa	2005	Belauer_See-Solling	≥2002	0.813397
Trees_COI	Trees	Metazoa	2005	Harz-Pfaelzerwald	≥2002	0.699507
Trees_COI	Trees	Metazoa	2005	Harz-Solling	≥2002	0.677966
Trees_COI	Trees	Metazoa	2005	Pfaelzerwald-Solling	≥2002	0.701299
Trees_COI	Trees	Metazoa	2007	Bayerischer_Wald-Belauer_See	≥2006	0.894472
Trees_COI	Trees	Metazoa	2007	Bayerischer_Wald-Harz	≥2006	0.842105
Trees_COI	Trees	Metazoa	2007	Bayerischer_Wald-Pfaelzerwald	≥2006	0.8125
Trees_COI	Trees	Metazoa	2007	Bayerischer_Wald-Solling	≥2006	0.790419
Trees_COI	Trees	Metazoa	2007	Belauer_See-Harz	≥2006	0.764977
Trees_COI	Trees	Metazoa	2007	Belauer_See-Pfaelzerwald	≥2006	0.799065
Trees_COI	Trees	Metazoa	2007	Belauer_See-Solling	≥2006	0.792271
Trees_COI	Trees	Metazoa	2007	Harz-Pfaelzerwald	≥2006	0.715
Trees_COI	Trees	Metazoa	2007	Harz-Solling	≥2006	0.655914
Trees_COI	Trees	Metazoa	2007	Pfaelzerwald-Solling	≥2006	0.679558
Trees_COI	Trees	Metazoa	2010	Bayerischer_Wald-Berchtesgaden	≥2010	0.751553
Trees_COI	Trees	Metazoa	2010	Bayerischer_Wald-Harz	≥2010	0.763441
Trees_COI	Trees	Metazoa	2010	Bayerischer_Wald-Scheyern	≥2010	0.812834
Trees_COI	Trees	Metazoa	2010	Berchtesgaden-Harz	≥2010	0.687151
Trees_COI	Trees	Metazoa	2010	Berchtesgaden-Scheyern	≥2010	0.680233
Trees_COI	Trees	Metazoa	2010	Harz-Scheyern	≥2010	0.680412
Trees_COI	Trees	Metazoa	2013	Bayerischer_Wald-Belauer_See	≥2010	0.821429
Trees_COI	Trees	Metazoa	2013	Bayerischer_Wald-Harz	≥2010	0.764706
Trees_COI	Trees	Metazoa	2013	Bayerischer_Wald-Pfaelzerwald	≥2010	0.868421
Trees_COI	Trees	Metazoa	2013	Belauer_See-Harz	≥2010	0.772152
Trees_COI	Trees	Metazoa	2013	Belauer_See-Pfaelzerwald	≥2010	0.791837
Trees_COI	Trees	Metazoa	2013	Harz-Pfaelzerwald	≥2010	0.732719
Trees_COI	Trees	Metazoa	2009	Belauer_See-Harz	≥2006	0.755102
Trees_COI	Trees	Metazoa	2009	Belauer_See-Pfaelzerwald	≥2006	0.777778
Trees_COI	Trees	Metazoa	2009	Belauer_See-Solling	≥2006	0.770833
Trees_COI	Trees	Metazoa	2009	Harz-Pfaelzerwald	≥2006	0.659794
Trees_COI	Trees	Metazoa	2009	Harz-Solling	≥2006	0.663158
Trees_COI	Trees	Metazoa	2009	Pfaelzerwald-Solling	≥2006	0.707692
Trees_COI	Trees	Metazoa	2011	Belauer_See-Harz	≥2010	0.772321
Trees_COI	Trees	Metazoa	2011	Belauer_See-Pfaelzerwald	≥2010	0.822967
Trees_COI	Trees	Metazoa	2011	Belauer_See-Solling	≥2010	0.82243
Trees_COI	Trees	Metazoa	2011	Harz-Pfaelzerwald	≥2010	0.69697
Trees_COI	Trees	Metazoa	2011	Harz-Solling	≥2010	0.627329
Trees_COI	Trees	Metazoa	2011	Pfaelzerwald-Solling	≥2010	0.76129
Trees_COI	Trees	Metazoa	2015	Belauer_See-Pfaelzerwald	≥2014	0.778846
Trees_COI	Trees	Metazoa	2015	Belauer_See-Scheyern	≥2014	0.807692
Trees_COI	Trees	Metazoa	2015	Belauer_See-Solling	≥2014	0.796791
Trees_COI	Trees	Metazoa	2015	Pfaelzerwald-Scheyern	≥2014	0.716578
Trees_COI	Trees	Metazoa	2015	Pfaelzerwald-Solling	≥2014	0.715976
Trees_COI	Trees	Metazoa	2015	Scheyern-Solling	≥2014	0.794286
Trees_COI	Trees	Metazoa	2021	Belauer_See-Pfaelzerwald	≥2014	0.782407
Trees_COI	Trees	Metazoa	2021	Belauer_See-Scheyern	≥2014	0.856481
Trees_COI	Trees	Metazoa	2021	Belauer_See-Solling	≥2014	0.799065
Trees_COI	Trees	Metazoa	2021	Pfaelzerwald-Scheyern	≥2014	0.722222
Trees_COI	Trees	Metazoa	2021	Pfaelzerwald-Solling	≥2014	0.671233
Trees_COI	Trees	Metazoa	2021	Scheyern-Solling	≥2014	0.763889
Trees_ITS	Trees	Fungi	1999	Bayerischer_Wald-Belauer_See	≥1991	0.8322
Trees_ITS	Trees	Fungi	1999	Bayerischer_Wald-Harz	≥1991	0.60745
Trees_ITS	Trees	Fungi	1999	Bayerischer_Wald-Solling	≥1991	0.653333
Trees_ITS	Trees	Fungi	1999	Belauer_See-Harz	≥1991	0.753027
Trees_ITS	Trees	Fungi	1999	Belauer_See-Solling	≥1991	0.731591
Trees_ITS	Trees	Fungi	1999	Harz-Solling	≥1991	0.478916
Trees_ITS	Trees	Fungi	2000	Bayerischer_Wald-Berchtesgaden	≥1991	0.668657
Trees_ITS	Trees	Fungi	2000	Bayerischer_Wald-Harz	≥1991	0.620321
Trees_ITS	Trees	Fungi	2000	Bayerischer_Wald-Scheyern	≥1991	0.702703
Trees_ITS	Trees	Fungi	2000	Berchtesgaden-Harz	≥1991	0.697789
Trees_ITS	Trees	Fungi	2000	Berchtesgaden-Scheyern	≥1991	0.697115
Trees_ITS	Trees	Fungi	2000	Harz-Scheyern	≥1991	0.686695
Trees_ITS	Trees	Fungi	2001	Bayerischer_Wald-Belauer_See	≥1991	0.838776
Trees_ITS	Trees	Fungi	2001	Bayerischer_Wald-Harz	≥1991	0.626263
Trees_ITS	Trees	Fungi	2001	Bayerischer_Wald-Pfaelzerwald	≥1991	0.727891
Trees_ITS	Trees	Fungi	2001	Bayerischer_Wald-Solling	≥1991	0.6621
Trees_ITS	Trees	Fungi	2001	Belauer_See-Harz	≥1991	0.74946
Trees_ITS	Trees	Fungi	2001	Belauer_See-Pfaelzerwald	≥1991	0.781186
Trees_ITS	Trees	Fungi	2001	Belauer_See-Solling	≥1991	0.727459
Trees_ITS	Trees	Fungi	2001	Harz-Pfaelzerwald	≥1991	0.624096
Trees_ITS	Trees	Fungi	2001	Harz-Solling	≥1991	0.494949
Trees_ITS	Trees	Fungi	2001	Pfaelzerwald-Solling	≥1991	0.554245
Trees_ITS	Trees	Fungi	2002	Bayerischer_Wald-Berchtesgaden	≥2002	0.650289
Trees_ITS	Trees	Fungi	2002	Bayerischer_Wald-Harz	≥2002	0.646919
Trees_ITS	Trees	Fungi	2002	Bayerischer_Wald-Scheyern	≥2002	0.715596
Trees_ITS	Trees	Fungi	2002	Berchtesgaden-Harz	≥2002	0.754386
Trees_ITS	Trees	Fungi	2002	Berchtesgaden-Scheyern	≥2002	0.739819
Trees_ITS	Trees	Fungi	2002	Harz-Scheyern	≥2002	0.653768
Trees_ITS	Trees	Fungi	2003	Bayerischer_Wald-Belauer_See	≥2002	0.804989
Trees_ITS	Trees	Fungi	2003	Bayerischer_Wald-Harz	≥2002	0.657609
Trees_ITS	Trees	Fungi	2003	Bayerischer_Wald-Pfaelzerwald	≥2002	0.71618
Trees_ITS	Trees	Fungi	2003	Bayerischer_Wald-Solling	≥2002	0.61442
Trees_ITS	Trees	Fungi	2003	Belauer_See-Harz	≥2002	0.775794
Trees_ITS	Trees	Fungi	2003	Belauer_See-Pfaelzerwald	≥2002	0.783567
Trees_ITS	Trees	Fungi	2003	Belauer_See-Solling	≥2002	0.727477
Trees_ITS	Trees	Fungi	2003	Harz-Pfaelzerwald	≥2002	0.658879
Trees_ITS	Trees	Fungi	2003	Harz-Solling	≥2002	0.596306
Trees_ITS	Trees	Fungi	2003	Pfaelzerwald-Solling	≥2002	0.585366
Trees_ITS	Trees	Fungi	2004	Bayerischer_Wald-Berchtesgaden	≥2002	0.700599
Trees_ITS	Trees	Fungi	2004	Bayerischer_Wald-Harz	≥2002	0.63964
Trees_ITS	Trees	Fungi	2004	Bayerischer_Wald-Scheyern	≥2002	0.697051
Trees_ITS	Trees	Fungi	2004	Berchtesgaden-Harz	≥2002	0.780556
Trees_ITS	Trees	Fungi	2004	Berchtesgaden-Scheyern	≥2002	0.724324
Trees_ITS	Trees	Fungi	2004	Harz-Scheyern	≥2002	0.616901
Trees_ITS	Trees	Fungi	2005	Bayerischer_Wald-Belauer_See	≥2002	0.833708
Trees_ITS	Trees	Fungi	2005	Bayerischer_Wald-Harz	≥2002	0.664935
Trees_ITS	Trees	Fungi	2005	Bayerischer_Wald-Pfaelzerwald	≥2002	0.744828
Trees_ITS	Trees	Fungi	2005	Bayerischer_Wald-Solling	≥2002	0.682692
Trees_ITS	Trees	Fungi	2005	Belauer_See-Harz	≥2002	0.77234
Trees_ITS	Trees	Fungi	2005	Belauer_See-Pfaelzerwald	≥2002	0.812865
Trees_ITS	Trees	Fungi	2005	Belauer_See-Solling	≥2002	0.763158
Trees_ITS	Trees	Fungi	2005	Harz-Pfaelzerwald	≥2002	0.608295
Trees_ITS	Trees	Fungi	2005	Harz-Solling	≥2002	0.481203
Trees_ITS	Trees	Fungi	2005	Pfaelzerwald-Solling	≥2002	0.613043
Trees_ITS	Trees	Fungi	2006	Bayerischer_Wald-Berchtesgaden	≥2006	0.688427
Trees_ITS	Trees	Fungi	2006	Bayerischer_Wald-Harz	≥2006	0.665768
Trees_ITS	Trees	Fungi	2006	Bayerischer_Wald-Scheyern	≥2006	0.701005
Trees_ITS	Trees	Fungi	2006	Berchtesgaden-Harz	≥2006	0.717877
Trees_ITS	Trees	Fungi	2006	Berchtesgaden-Scheyern	≥2006	0.696477
Trees_ITS	Trees	Fungi	2006	Harz-Scheyern	≥2006	0.641221
Trees_ITS	Trees	Fungi	2007	Bayerischer_Wald-Belauer_See	≥2006	0.851638
Trees_ITS	Trees	Fungi	2007	Bayerischer_Wald-Harz	≥2006	0.672018
Trees_ITS	Trees	Fungi	2007	Bayerischer_Wald-Pfaelzerwald	≥2006	0.724289
Trees_ITS	Trees	Fungi	2007	Bayerischer_Wald-Solling	≥2006	0.689655
Trees_ITS	Trees	Fungi	2007	Belauer_See-Harz	≥2006	0.771667
Trees_ITS	Trees	Fungi	2007	Belauer_See-Pfaelzerwald	≥2006	0.789216
Trees_ITS	Trees	Fungi	2007	Belauer_See-Solling	≥2006	0.7422
Trees_ITS	Trees	Fungi	2007	Harz-Pfaelzerwald	≥2006	0.656772
Trees_ITS	Trees	Fungi	2007	Harz-Solling	≥2006	0.458848
Trees_ITS	Trees	Fungi	2007	Pfaelzerwald-Solling	≥2006	0.633394
Trees_ITS	Trees	Fungi	2008	Bayerischer_Wald-Berchtesgaden	≥2006	0.696023
Trees_ITS	Trees	Fungi	2008	Bayerischer_Wald-Harz	≥2006	0.656489
Trees_ITS	Trees	Fungi	2008	Bayerischer_Wald-Scheyern	≥2006	0.689904
Trees_ITS	Trees	Fungi	2008	Berchtesgaden-Harz	≥2006	0.726562
Trees_ITS	Trees	Fungi	2008	Berchtesgaden-Scheyern	≥2006	0.695876
Trees_ITS	Trees	Fungi	2008	Harz-Scheyern	≥2006	0.607748
Trees_ITS	Trees	Fungi	2009	Bayerischer_Wald-Belauer_See	≥2006	0.820296
Trees_ITS	Trees	Fungi	2009	Bayerischer_Wald-Harz	≥2006	0.673709
Trees_ITS	Trees	Fungi	2009	Bayerischer_Wald-Pfaelzerwald	≥2006	0.728665
Trees_ITS	Trees	Fungi	2009	Bayerischer_Wald-Solling	≥2006	0.700201
Trees_ITS	Trees	Fungi	2009	Belauer_See-Harz	≥2006	0.746512
Trees_ITS	Trees	Fungi	2009	Belauer_See-Pfaelzerwald	≥2006	0.777533
Trees_ITS	Trees	Fungi	2009	Belauer_See-Solling	≥2006	0.702929
Trees_ITS	Trees	Fungi	2009	Harz-Pfaelzerwald	≥2006	0.55527
Trees_ITS	Trees	Fungi	2009	Harz-Solling	≥2006	0.463235
Trees_ITS	Trees	Fungi	2009	Pfaelzerwald-Solling	≥2006	0.608225
Trees_ITS	Trees	Fungi	2010	Bayerischer_Wald-Berchtesgaden	≥2010	0.712676
Trees_ITS	Trees	Fungi	2010	Bayerischer_Wald-Harz	≥2010	0.684086
Trees_ITS	Trees	Fungi	2010	Bayerischer_Wald-Scheyern	≥2010	0.715177
Trees_ITS	Trees	Fungi	2010	Berchtesgaden-Harz	≥2010	0.745636
Trees_ITS	Trees	Fungi	2010	Berchtesgaden-Scheyern	≥2010	0.737194
Trees_ITS	Trees	Fungi	2010	Harz-Scheyern	≥2010	0.599156
Trees_ITS	Trees	Fungi	2011	Bayerischer_Wald-Belauer_See	≥2010	0.833942
Trees_ITS	Trees	Fungi	2011	Bayerischer_Wald-Harz	≥2010	0.645885
Trees_ITS	Trees	Fungi	2011	Bayerischer_Wald-Pfaelzerwald	≥2010	0.747917
Trees_ITS	Trees	Fungi	2011	Bayerischer_Wald-Solling	≥2010	0.656388
Trees_ITS	Trees	Fungi	2011	Belauer_See-Harz	≥2010	0.780669
Trees_ITS	Trees	Fungi	2011	Belauer_See-Pfaelzerwald	≥2010	0.787776
Trees_ITS	Trees	Fungi	2011	Belauer_See-Solling	≥2010	0.713523
Trees_ITS	Trees	Fungi	2011	Harz-Pfaelzerwald	≥2010	0.562791
Trees_ITS	Trees	Fungi	2011	Harz-Solling	≥2010	0.478155
Trees_ITS	Trees	Fungi	2011	Pfaelzerwald-Solling	≥2010	0.590535
Trees_ITS	Trees	Fungi	2012	Bayerischer_Wald-Berchtesgaden	≥2010	0.697329
Trees_ITS	Trees	Fungi	2012	Bayerischer_Wald-Harz	≥2010	0.640957
Trees_ITS	Trees	Fungi	2012	Bayerischer_Wald-Scheyern	≥2010	0.737209
Trees_ITS	Trees	Fungi	2012	Berchtesgaden-Harz	≥2010	0.699029
Trees_ITS	Trees	Fungi	2012	Berchtesgaden-Scheyern	≥2010	0.712018
Trees_ITS	Trees	Fungi	2012	Harz-Scheyern	≥2010	0.561798
Trees_ITS	Trees	Fungi	2013	Bayerischer_Wald-Belauer_See	≥2010	0.819444
Trees_ITS	Trees	Fungi	2013	Bayerischer_Wald-Harz	≥2010	0.623145
Trees_ITS	Trees	Fungi	2013	Bayerischer_Wald-Pfaelzerwald	≥2010	0.719128
Trees_ITS	Trees	Fungi	2013	Bayerischer_Wald-Solling	≥2010	0.630372
Trees_ITS	Trees	Fungi	2013	Belauer_See-Harz	≥2010	0.732143
Trees_ITS	Trees	Fungi	2013	Belauer_See-Pfaelzerwald	≥2010	0.791985
Trees_ITS	Trees	Fungi	2013	Belauer_See-Solling	≥2010	0.734783
Trees_ITS	Trees	Fungi	2013	Harz-Pfaelzerwald	≥2010	0.625293
Trees_ITS	Trees	Fungi	2013	Harz-Solling	≥2010	0.464183
Trees_ITS	Trees	Fungi	2013	Pfaelzerwald-Solling	≥2010	0.627854
Trees_ITS	Trees	Fungi	2014	Bayerischer_Wald-Berchtesgaden	≥2014	0.693069
Trees_ITS	Trees	Fungi	2014	Bayerischer_Wald-Harz	≥2014	0.645833
Trees_ITS	Trees	Fungi	2014	Bayerischer_Wald-Scheyern	≥2014	0.713235
Trees_ITS	Trees	Fungi	2014	Berchtesgaden-Harz	≥2014	0.728285
Trees_ITS	Trees	Fungi	2014	Berchtesgaden-Scheyern	≥2014	0.706329
Trees_ITS	Trees	Fungi	2014	Harz-Scheyern	≥2014	0.590571
Trees_ITS	Trees	Fungi	2015	Belauer_See-Pfaelzerwald	≥2014	0.748718
Trees_ITS	Trees	Fungi	2015	Belauer_See-Scheyern	≥2014	0.69437
Trees_ITS	Trees	Fungi	2015	Belauer_See-Solling	≥2014	0.70398
Trees_ITS	Trees	Fungi	2015	Pfaelzerwald-Scheyern	≥2014	0.595568
Trees_ITS	Trees	Fungi	2015	Pfaelzerwald-Solling	≥2014	0.594805
Trees_ITS	Trees	Fungi	2015	Scheyern-Solling	≥2014	0.567639
Trees_ITS	Trees	Fungi	2017	Belauer_See-Pfaelzerwald	≥2014	0.777083
Trees_ITS	Trees	Fungi	2017	Belauer_See-Scheyern	≥2014	0.693396
Trees_ITS	Trees	Fungi	2017	Belauer_See-Solling	≥2014	0.686499
Trees_ITS	Trees	Fungi	2017	Pfaelzerwald-Scheyern	≥2014	0.613365
Trees_ITS	Trees	Fungi	2017	Pfaelzerwald-Solling	≥2014	0.608796
Trees_ITS	Trees	Fungi	2017	Scheyern-Solling	≥2014	0.604423
Trees_ITS	Trees	Fungi	2019	Belauer_See-Pfaelzerwald	≥2014	0.764344
Trees_ITS	Trees	Fungi	2019	Belauer_See-Scheyern	≥2014	0.689487
Trees_ITS	Trees	Fungi	2019	Belauer_See-Solling	≥2014	0.705596
Trees_ITS	Trees	Fungi	2019	Pfaelzerwald-Scheyern	≥2014	0.60049
Trees_ITS	Trees	Fungi	2019	Pfaelzerwald-Solling	≥2014	0.546154
Trees_ITS	Trees	Fungi	2019	Scheyern-Solling	≥2014	0.554913
Trees_ITS	Trees	Fungi	2021	Belauer_See-Pfaelzerwald	≥2014	0.778
Trees_ITS	Trees	Fungi	2021	Belauer_See-Scheyern	≥2014	0.710526
Trees_ITS	Trees	Fungi	2021	Belauer_See-Solling	≥2014	0.711268
Trees_ITS	Trees	Fungi	2021	Pfaelzerwald-Scheyern	≥2014	0.618721
Trees_ITS	Trees	Fungi	2021	Pfaelzerwald-Solling	≥2014	0.602469
Trees_ITS	Trees	Fungi	2021	Scheyern-Solling	≥2014	0.611253
Bladderwrack_16S	Bladderwrack	Bacteria	1998	Eckw-Ostsee	≥1998	0.866541
Bladderwrack_16S	Bladderwrack	Bacteria	1998	Eckw-Sylt	≥1998	0.702033
Bladderwrack_16S	Bladderwrack	Bacteria	1998	Ostsee-Sylt	≥1998	0.858136
Bladderwrack_16S	Bladderwrack	Bacteria	1999	Eckw-Ostsee	≥1998	0.884882
Bladderwrack_16S	Bladderwrack	Bacteria	1999	Eckw-Sylt	≥1998	0.718973
Bladderwrack_16S	Bladderwrack	Bacteria	1999	Ostsee-Sylt	≥1998	0.892782
Bladderwrack_16S	Bladderwrack	Bacteria	2000	Eckw-Ostsee	≥1998	0.850208
Bladderwrack_16S	Bladderwrack	Bacteria	2000	Eckw-Sylt	≥1998	0.712049
Bladderwrack_16S	Bladderwrack	Bacteria	2000	Ostsee-Sylt	≥1998	0.851661
Bladderwrack_16S	Bladderwrack	Bacteria	2001	Eckw-Ostsee	≥2001	0.859613
Bladderwrack_16S	Bladderwrack	Bacteria	2001	Eckw-Sylt	≥2001	0.695387
Bladderwrack_16S	Bladderwrack	Bacteria	2001	Ostsee-Sylt	≥2001	0.865385
Bladderwrack_16S	Bladderwrack	Bacteria	2002	Eckw-Ostsee	≥2001	0.875095
Bladderwrack_16S	Bladderwrack	Bacteria	2002	Eckw-Sylt	≥2001	0.677818
Bladderwrack_16S	Bladderwrack	Bacteria	2002	Ostsee-Sylt	≥2001	0.871118
Bladderwrack_16S	Bladderwrack	Bacteria	2003	Eckw-Ostsee	≥2001	0.85662
Bladderwrack_16S	Bladderwrack	Bacteria	2003	Eckw-Sylt	≥2001	0.692745
Bladderwrack_16S	Bladderwrack	Bacteria	2003	Ostsee-Sylt	≥2001	0.850515
Bladderwrack_16S	Bladderwrack	Bacteria	2004	Eckw-Ostsee	≥2004	0.860499
Bladderwrack_16S	Bladderwrack	Bacteria	2004	Eckw-Sylt	≥2004	0.706052
Bladderwrack_16S	Bladderwrack	Bacteria	2004	Ostsee-Sylt	≥2004	0.855756
Bladderwrack_16S	Bladderwrack	Bacteria	2005	Eckw-Ostsee	≥2004	0.860331
Bladderwrack_16S	Bladderwrack	Bacteria	2005	Eckw-Sylt	≥2004	0.722222
Bladderwrack_16S	Bladderwrack	Bacteria	2005	Ostsee-Sylt	≥2004	0.845151
Bladderwrack_16S	Bladderwrack	Bacteria	2006	Eckw-Ostsee	≥2004	0.864148
Bladderwrack_16S	Bladderwrack	Bacteria	2006	Eckw-Sylt	≥2004	0.695051
Bladderwrack_16S	Bladderwrack	Bacteria	2006	Ostsee-Sylt	≥2004	0.866032
Bladderwrack_16S	Bladderwrack	Bacteria	2007	Eckw-Ostsee	≥2007	0.852984
Bladderwrack_16S	Bladderwrack	Bacteria	2007	Eckw-Sylt	≥2007	0.645286
Bladderwrack_16S	Bladderwrack	Bacteria	2007	Ostsee-Sylt	≥2007	0.848996
Bladderwrack_16S	Bladderwrack	Bacteria	2008	Eckw-Ostsee	≥2007	0.838137
Bladderwrack_16S	Bladderwrack	Bacteria	2008	Eckw-Sylt	≥2007	0.659864
Bladderwrack_16S	Bladderwrack	Bacteria	2008	Ostsee-Sylt	≥2007	0.853806
Bladderwrack_16S	Bladderwrack	Bacteria	2009	Eckw-Ostsee	≥2007	0.875633
Bladderwrack_16S	Bladderwrack	Bacteria	2009	Eckw-Sylt	≥2007	0.713092
Bladderwrack_16S	Bladderwrack	Bacteria	2009	Ostsee-Sylt	≥2007	0.865512
Bladderwrack_16S	Bladderwrack	Bacteria	2010	Eckw-Ostsee	≥2010	0.892781
Bladderwrack_16S	Bladderwrack	Bacteria	2010	Eckw-Sylt	≥2010	0.726891
Bladderwrack_16S	Bladderwrack	Bacteria	2010	Ostsee-Sylt	≥2010	0.883631
Bladderwrack_16S	Bladderwrack	Bacteria	2011	Eckw-Ostsee	≥2010	0.855691
Bladderwrack_16S	Bladderwrack	Bacteria	2011	Eckw-Sylt	≥2010	0.726448
Bladderwrack_16S	Bladderwrack	Bacteria	2011	Ostsee-Sylt	≥2010	0.859281
Bladderwrack_18S	Bladderwrack	Metazoa	1998	Eckw-Ostsee	≥1998	0.924242
Bladderwrack_18S	Bladderwrack	Metazoa	1998	Eckw-Sylt	≥1998	0.754386
Bladderwrack_18S	Bladderwrack	Metazoa	1998	Ostsee-Sylt	≥1998	0.915663
Bladderwrack_18S	Bladderwrack	Metazoa	1999	Eckw-Ostsee	≥1998	0.945652
Bladderwrack_18S	Bladderwrack	Metazoa	1999	Eckw-Sylt	≥1998	0.796117
Bladderwrack_18S	Bladderwrack	Metazoa	1999	Ostsee-Sylt	≥1998	0.932773
Bladderwrack_18S	Bladderwrack	Metazoa	2000	Eckw-Ostsee	≥1998	0.906667
Bladderwrack_18S	Bladderwrack	Metazoa	2000	Eckw-Sylt	≥1998	0.825688
Bladderwrack_18S	Bladderwrack	Metazoa	2000	Ostsee-Sylt	≥1998	0.96124
Bladderwrack_18S	Bladderwrack	Metazoa	2001	Eckw-Ostsee	≥2001	0.87037
Bladderwrack_18S	Bladderwrack	Metazoa	2001	Eckw-Sylt	≥2001	0.886792
Bladderwrack_18S	Bladderwrack	Metazoa	2001	Ostsee-Sylt	≥2001	0.941667
Bladderwrack_18S	Bladderwrack	Metazoa	2002	Eckw-Ostsee	≥2001	0.951807
Bladderwrack_18S	Bladderwrack	Metazoa	2002	Eckw-Sylt	≥2001	0.828571
Bladderwrack_18S	Bladderwrack	Metazoa	2002	Ostsee-Sylt	≥2001	0.931298
Bladderwrack_18S	Bladderwrack	Metazoa	2003	Eckw-Ostsee	≥2001	0.958333
Bladderwrack_18S	Bladderwrack	Metazoa	2003	Eckw-Sylt	≥2001	0.756757
Bladderwrack_18S	Bladderwrack	Metazoa	2003	Ostsee-Sylt	≥2001	0.939655
Bladderwrack_18S	Bladderwrack	Metazoa	2004	Eckw-Ostsee	≥2004	0.97619
Bladderwrack_18S	Bladderwrack	Metazoa	2004	Eckw-Sylt	≥2004	0.824
Bladderwrack_18S	Bladderwrack	Metazoa	2004	Ostsee-Sylt	≥2004	0.983193
Bladderwrack_18S	Bladderwrack	Metazoa	2005	Eckw-Ostsee	≥2004	0.983607
Bladderwrack_18S	Bladderwrack	Metazoa	2005	Eckw-Sylt	≥2004	0.873418
Bladderwrack_18S	Bladderwrack	Metazoa	2005	Ostsee-Sylt	≥2004	0.959596
Bladderwrack_18S	Bladderwrack	Metazoa	2006	Eckw-Ostsee	≥2004	0.947368
Bladderwrack_18S	Bladderwrack	Metazoa	2006	Eckw-Sylt	≥2004	0.861111
Bladderwrack_18S	Bladderwrack	Metazoa	2006	Ostsee-Sylt	≥2004	0.934783
Bladderwrack_18S	Bladderwrack	Metazoa	2008	Eckw-Ostsee	≥2007	0.963415
Bladderwrack_18S	Bladderwrack	Metazoa	2008	Eckw-Sylt	≥2007	0.849462
Bladderwrack_18S	Bladderwrack	Metazoa	2008	Ostsee-Sylt	≥2007	0.948276
Bladderwrack_18S	Bladderwrack	Metazoa	2009	Eckw-Ostsee	≥2007	0.916667
Bladderwrack_18S	Bladderwrack	Metazoa	2009	Eckw-Sylt	≥2007	0.898148
Bladderwrack_18S	Bladderwrack	Metazoa	2009	Ostsee-Sylt	≥2007	0.915094
Bladderwrack_18S	Bladderwrack	Metazoa	2010	Eckw-Ostsee	≥2010	0.963415
Bladderwrack_18S	Bladderwrack	Metazoa	2010	Eckw-Sylt	≥2010	0.840336
Bladderwrack_18S	Bladderwrack	Metazoa	2010	Ostsee-Sylt	≥2010	0.943262
Bladderwrack_18S	Bladderwrack	Metazoa	2011	Eckw-Ostsee	≥2010	0.913043
Bladderwrack_18S	Bladderwrack	Metazoa	2011	Eckw-Sylt	≥2010	0.842975
Bladderwrack_18S	Bladderwrack	Metazoa	2011	Ostsee-Sylt	≥2010	0.956204
Bladderwrack_18S	Bladderwrack	Metazoa	2012	Eckw-Ostsee	≥2010	0.971014
Bladderwrack_18S	Bladderwrack	Metazoa	2012	Eckw-Sylt	≥2010	0.774775
Bladderwrack_18S	Bladderwrack	Metazoa	2012	Ostsee-Sylt	≥2010	0.982301
Blue_Mussel_16S	Blue	Bacteria	1992	Eckw-Ostsee	≥1992	0.926645
Blue_Mussel_16S	Blue	Bacteria	1992	Eckw-Sylt	≥1992	0.732565
Blue_Mussel_16S	Blue	Bacteria	1992	Ostsee-Sylt	≥1992	0.924316
Blue_Mussel_16S	Blue	Bacteria	1993	Eckw-Ostsee	≥1992	0.925966
Blue_Mussel_16S	Blue	Bacteria	1993	Eckw-Sylt	≥1992	0.708502
Blue_Mussel_16S	Blue	Bacteria	1993	Ostsee-Sylt	≥1992	0.917742
Blue_Mussel_16S	Blue	Bacteria	1994	Eckw-Ostsee	≥1992	0.9255
Blue_Mussel_16S	Blue	Bacteria	1994	Eckw-Sylt	≥1992	0.708808
Blue_Mussel_16S	Blue	Bacteria	1994	Ostsee-Sylt	≥1992	0.909727
Blue_Mussel_16S	Blue	Bacteria	1995	Eckw-Ostsee	≥1992	0.926293
Blue_Mussel_16S	Blue	Bacteria	1995	Eckw-Sylt	≥1992	0.697401
Blue_Mussel_16S	Blue	Bacteria	1995	Ostsee-Sylt	≥1992	0.914187
Blue_Mussel_16S	Blue	Bacteria	1998	Eckw-Ostsee	≥1992	0.913893
Blue_Mussel_16S	Blue	Bacteria	1998	Eckw-Sylt	≥1992	0.673281
Blue_Mussel_16S	Blue	Bacteria	1998	Ostsee-Sylt	≥1992	0.915329
Blue_Mussel_16S	Blue	Bacteria	1999	Eckw-Ostsee	≥1999	0.904474
Blue_Mussel_16S	Blue	Bacteria	1999	Eckw-Sylt	≥1999	0.675202
Blue_Mussel_16S	Blue	Bacteria	1999	Ostsee-Sylt	≥1999	0.878493
Blue_Mussel_16S	Blue	Bacteria	2000	Eckw-Ostsee	≥1999	0.90117
Blue_Mussel_16S	Blue	Bacteria	2000	Eckw-Sylt	≥1999	0.687104
Blue_Mussel_16S	Blue	Bacteria	2000	Ostsee-Sylt	≥1999	0.891406
Blue_Mussel_16S	Blue	Bacteria	2001	Eckw-Ostsee	≥1999	0.912513
Blue_Mussel_16S	Blue	Bacteria	2001	Eckw-Sylt	≥1999	0.704036
Blue_Mussel_16S	Blue	Bacteria	2001	Ostsee-Sylt	≥1999	0.920635
Blue_Mussel_16S	Blue	Bacteria	2002	Eckw-Ostsee	≥1999	0.916667
Blue_Mussel_16S	Blue	Bacteria	2002	Eckw-Sylt	≥1999	0.686747
Blue_Mussel_16S	Blue	Bacteria	2002	Ostsee-Sylt	≥1999	0.921125
Blue_Mussel_16S	Blue	Bacteria	2003	Eckw-Ostsee	≥1999	0.90888
Blue_Mussel_16S	Blue	Bacteria	2003	Eckw-Sylt	≥1999	0.737624
Blue_Mussel_16S	Blue	Bacteria	2003	Ostsee-Sylt	≥1999	0.926847
Blue_Mussel_16S	Blue	Bacteria	2004	Eckw-Ostsee	≥2004	0.918012
Blue_Mussel_16S	Blue	Bacteria	2004	Eckw-Sylt	≥2004	0.682199
Blue_Mussel_16S	Blue	Bacteria	2004	Ostsee-Sylt	≥2004	0.897347
Blue_Mussel_16S	Blue	Bacteria	2005	Eckw-Ostsee	≥2004	0.91909
Blue_Mussel_16S	Blue	Bacteria	2005	Eckw-Sylt	≥2004	0.73258
Blue_Mussel_16S	Blue	Bacteria	2005	Ostsee-Sylt	≥2004	0.922374
Blue_Mussel_16S	Blue	Bacteria	2006	Eckw-Ostsee	≥2004	0.922509
Blue_Mussel_16S	Blue	Bacteria	2006	Eckw-Sylt	≥2004	0.696728
Blue_Mussel_16S	Blue	Bacteria	2006	Ostsee-Sylt	≥2004	0.899525
Blue_Mussel_16S	Blue	Bacteria	2007	Eckw-Ostsee	≥2004	0.91454
Blue_Mussel_16S	Blue	Bacteria	2007	Eckw-Sylt	≥2004	0.669708
Blue_Mussel_16S	Blue	Bacteria	2007	Ostsee-Sylt	≥2004	0.911609
Blue_Mussel_16S	Blue	Bacteria	2008	Eckw-Ostsee	≥2004	0.918341
Blue_Mussel_16S	Blue	Bacteria	2008	Eckw-Sylt	≥2004	0.676012
Blue_Mussel_16S	Blue	Bacteria	2008	Ostsee-Sylt	≥2004	0.918639
Blue_Mussel_16S	Blue	Bacteria	2009	Eckw-Ostsee	≥2009	0.907289
Blue_Mussel_16S	Blue	Bacteria	2009	Eckw-Sylt	≥2009	0.661258
Blue_Mussel_16S	Blue	Bacteria	2009	Ostsee-Sylt	≥2009	0.909972
Blue_Mussel_16S	Blue	Bacteria	2010	Eckw-Ostsee	≥2009	0.900412
Blue_Mussel_16S	Blue	Bacteria	2010	Eckw-Sylt	≥2009	0.647423
Blue_Mussel_16S	Blue	Bacteria	2010	Ostsee-Sylt	≥2009	0.892395
Blue_Mussel_16S	Blue	Bacteria	2011	Eckw-Ostsee	≥2009	0.919065
Blue_Mussel_16S	Blue	Bacteria	2011	Eckw-Sylt	≥2009	0.679967
Blue_Mussel_16S	Blue	Bacteria	2011	Ostsee-Sylt	≥2009	0.907744
Blue_Mussel_16S	Blue	Bacteria	2012	Eckw-Ostsee	≥2009	0.91475
Blue_Mussel_16S	Blue	Bacteria	2012	Eckw-Sylt	≥2009	0.659729
Blue_Mussel_16S	Blue	Bacteria	2012	Ostsee-Sylt	≥2009	0.897081
Blue_Mussel_16S	Blue	Bacteria	2013	Eckw-Ostsee	≥2009	0.901565
Blue_Mussel_16S	Blue	Bacteria	2013	Eckw-Sylt	≥2009	0.729789
Blue_Mussel_16S	Blue	Bacteria	2013	Ostsee-Sylt	≥2009	0.896845
Blue_Mussel_16S	Blue	Bacteria	2014	Eckw-Ostsee	≥2014	0.899013
Blue_Mussel_16S	Blue	Bacteria	2014	Eckw-Sylt	≥2014	0.691406
Blue_Mussel_16S	Blue	Bacteria	2014	Ostsee-Sylt	≥2014	0.87525
Blue_Mussel_16S	Blue	Bacteria	2015	Eckw-Ostsee	≥2014	0.910106
Blue_Mussel_16S	Blue	Bacteria	2015	Eckw-Sylt	≥2014	0.649667
Blue_Mussel_16S	Blue	Bacteria	2015	Ostsee-Sylt	≥2014	0.898409
Blue_Mussel_16S	Blue	Bacteria	2017	Eckw-Ostsee	≥2014	0.888404
Blue_Mussel_16S	Blue	Bacteria	2017	Eckw-Sylt	≥2014	0.687595
Blue_Mussel_16S	Blue	Bacteria	2017	Ostsee-Sylt	≥2014	0.887408
Blue_Mussel_16S	Blue	Bacteria	2019	Eckw-Ostsee	≥2014	0.894863
Blue_Mussel_16S	Blue	Bacteria	2019	Eckw-Sylt	≥2014	0.677037
Blue_Mussel_16S	Blue	Bacteria	2019	Ostsee-Sylt	≥2014	0.893358
Blue_Mussel_18S	Blue	Algae/Protozoa	1992	Eckw-Ostsee	≥1992	0.941476
Blue_Mussel_18S	Blue	Algae/Protozoa	1992	Eckw-Sylt	≥1992	0.810458
Blue_Mussel_18S	Blue	Algae/Protozoa	1992	Ostsee-Sylt	≥1992	0.896825
Blue_Mussel_18S	Blue	Algae/Protozoa	1993	Eckw-Ostsee	≥1992	0.948949
Blue_Mussel_18S	Blue	Algae/Protozoa	1993	Eckw-Sylt	≥1992	0.819588
Blue_Mussel_18S	Blue	Algae/Protozoa	1993	Ostsee-Sylt	≥1992	0.896907
Blue_Mussel_18S	Blue	Algae/Protozoa	1994	Eckw-Ostsee	≥1992	0.94533
Blue_Mussel_18S	Blue	Algae/Protozoa	1994	Eckw-Sylt	≥1992	0.777108
Blue_Mussel_18S	Blue	Algae/Protozoa	1994	Ostsee-Sylt	≥1992	0.860558
Blue_Mussel_18S	Blue	Algae/Protozoa	1995	Eckw-Ostsee	≥1992	0.9202
Blue_Mussel_18S	Blue	Algae/Protozoa	1995	Eckw-Sylt	≥1992	0.773305
Blue_Mussel_18S	Blue	Algae/Protozoa	1995	Ostsee-Sylt	≥1992	0.868347
Blue_Mussel_18S	Blue	Algae/Protozoa	1998	Eckw-Ostsee	≥1992	0.921376
Blue_Mussel_18S	Blue	Algae/Protozoa	1998	Eckw-Sylt	≥1992	0.792531
Blue_Mussel_18S	Blue	Algae/Protozoa	1998	Ostsee-Sylt	≥1992	0.879213
Blue_Mussel_18S	Blue	Algae/Protozoa	1999	Eckw-Ostsee	≥1999	0.873106
Blue_Mussel_18S	Blue	Algae/Protozoa	1999	Eckw-Sylt	≥1999	0.744
Blue_Mussel_18S	Blue	Algae/Protozoa	1999	Ostsee-Sylt	≥1999	0.864362
Blue_Mussel_18S	Blue	Algae/Protozoa	2000	Eckw-Ostsee	≥1999	0.884
Blue_Mussel_18S	Blue	Algae/Protozoa	2000	Eckw-Sylt	≥1999	0.754717
Blue_Mussel_18S	Blue	Algae/Protozoa	2000	Ostsee-Sylt	≥1999	0.862471
Blue_Mussel_18S	Blue	Algae/Protozoa	2001	Eckw-Ostsee	≥1999	0.912568
Blue_Mussel_18S	Blue	Algae/Protozoa	2001	Eckw-Sylt	≥1999	0.768856
Blue_Mussel_18S	Blue	Algae/Protozoa	2001	Ostsee-Sylt	≥1999	0.897059
Blue_Mussel_18S	Blue	Algae/Protozoa	2002	Eckw-Ostsee	≥1999	0.909739
Blue_Mussel_18S	Blue	Algae/Protozoa	2002	Eckw-Sylt	≥1999	0.777778
Blue_Mussel_18S	Blue	Algae/Protozoa	2002	Ostsee-Sylt	≥1999	0.88024
Blue_Mussel_18S	Blue	Algae/Protozoa	2003	Eckw-Ostsee	≥1999	0.922246
Blue_Mussel_18S	Blue	Algae/Protozoa	2003	Eckw-Sylt	≥1999	0.781377
Blue_Mussel_18S	Blue	Algae/Protozoa	2003	Ostsee-Sylt	≥1999	0.884181
Blue_Mussel_18S	Blue	Algae/Protozoa	2004	Eckw-Ostsee	≥2004	0.917874
Blue_Mussel_18S	Blue	Algae/Protozoa	2004	Eckw-Sylt	≥2004	0.803653
Blue_Mussel_18S	Blue	Algae/Protozoa	2004	Ostsee-Sylt	≥2004	0.880259
Blue_Mussel_18S	Blue	Algae/Protozoa	2005	Eckw-Ostsee	≥2004	0.907692
Blue_Mussel_18S	Blue	Algae/Protozoa	2005	Eckw-Sylt	≥2004	0.799486
Blue_Mussel_18S	Blue	Algae/Protozoa	2005	Ostsee-Sylt	≥2004	0.897849
Blue_Mussel_18S	Blue	Algae/Protozoa	2006	Eckw-Ostsee	≥2004	0.921776
Blue_Mussel_18S	Blue	Algae/Protozoa	2006	Eckw-Sylt	≥2004	0.777778
Blue_Mussel_18S	Blue	Algae/Protozoa	2006	Ostsee-Sylt	≥2004	0.887435
Blue_Mussel_18S	Blue	Algae/Protozoa	2007	Eckw-Ostsee	≥2004	0.902083
Blue_Mussel_18S	Blue	Algae/Protozoa	2007	Eckw-Sylt	≥2004	0.783838
Blue_Mussel_18S	Blue	Algae/Protozoa	2007	Ostsee-Sylt	≥2004	0.897311
Blue_Mussel_18S	Blue	Algae/Protozoa	2008	Eckw-Ostsee	≥2004	0.927007
Blue_Mussel_18S	Blue	Algae/Protozoa	2008	Eckw-Sylt	≥2004	0.829949
Blue_Mussel_18S	Blue	Algae/Protozoa	2008	Ostsee-Sylt	≥2004	0.891892
Blue_Mussel_18S	Blue	Algae/Protozoa	2009	Eckw-Ostsee	≥2009	0.911111
Blue_Mussel_18S	Blue	Algae/Protozoa	2009	Eckw-Sylt	≥2009	0.774194
Blue_Mussel_18S	Blue	Algae/Protozoa	2009	Ostsee-Sylt	≥2009	0.873112
Blue_Mussel_18S	Blue	Algae/Protozoa	2010	Eckw-Ostsee	≥2009	0.914712
Blue_Mussel_18S	Blue	Algae/Protozoa	2010	Eckw-Sylt	≥2009	0.791583
Blue_Mussel_18S	Blue	Algae/Protozoa	2010	Ostsee-Sylt	≥2009	0.874693
Blue_Mussel_18S	Blue	Algae/Protozoa	2011	Eckw-Ostsee	≥2009	0.89834
Blue_Mussel_18S	Blue	Algae/Protozoa	2011	Eckw-Sylt	≥2009	0.803468
Blue_Mussel_18S	Blue	Algae/Protozoa	2011	Ostsee-Sylt	≥2009	0.876712
Blue_Mussel_18S	Blue	Algae/Protozoa	2012	Eckw-Ostsee	≥2009	0.910412
Blue_Mussel_18S	Blue	Algae/Protozoa	2012	Eckw-Sylt	≥2009	0.748466
Blue_Mussel_18S	Blue	Algae/Protozoa	2012	Ostsee-Sylt	≥2009	0.890756
Blue_Mussel_18S	Blue	Algae/Protozoa	2013	Eckw-Ostsee	≥2009	0.9217
Blue_Mussel_18S	Blue	Algae/Protozoa	2013	Eckw-Sylt	≥2009	0.773438
Blue_Mussel_18S	Blue	Algae/Protozoa	2013	Ostsee-Sylt	≥2009	0.905213
Blue_Mussel_18S	Blue	Algae/Protozoa	2014	Eckw-Ostsee	≥2014	0.920833
Blue_Mussel_18S	Blue	Algae/Protozoa	2014	Eckw-Sylt	≥2014	0.770961
Blue_Mussel_18S	Blue	Algae/Protozoa	2014	Ostsee-Sylt	≥2014	0.883905
Blue_Mussel_18S	Blue	Algae/Protozoa	2015	Eckw-Ostsee	≥2014	0.908088
Blue_Mussel_18S	Blue	Algae/Protozoa	2015	Eckw-Sylt	≥2014	0.791045
Blue_Mussel_18S	Blue	Algae/Protozoa	2015	Ostsee-Sylt	≥2014	0.867257
Blue_Mussel_18S	Blue	Algae/Protozoa	2017	Eckw-Ostsee	≥2014	0.895981
Blue_Mussel_18S	Blue	Algae/Protozoa	2017	Eckw-Sylt	≥2014	0.740343
Blue_Mussel_18S	Blue	Algae/Protozoa	2017	Ostsee-Sylt	≥2014	0.893827
Blue_Mussel_18S	Blue	Algae/Protozoa	2019	Eckw-Ostsee	≥2014	0.924386
Blue_Mussel_18S	Blue	Algae/Protozoa	2019	Eckw-Sylt	≥2014	0.7853
Blue_Mussel_18S	Blue	Algae/Protozoa	2019	Ostsee-Sylt	≥2014	0.897727
Trees_16S	Trees	Bacteria	1991	Gesamtgebiet_Leipzig-Saartal	≥1991	0.599534
Trees_16S	Trees	Bacteria	1993	Gesamtgebiet_Leipzig-Saartal	≥1991	0.653895
Trees_16S	Trees	Bacteria	1994	Gesamtgebiet_Leipzig-Saartal	≥1991	0.69126
Trees_16S	Trees	Bacteria	1995	Gesamtgebiet_Leipzig-Saartal	≥1991	0.640788
Trees_16S	Trees	Bacteria	1997	Gesamtgebiet_Leipzig-Saartal	≥1991	0.607872
Trees_16S	Trees	Bacteria	1998	Gesamtgebiet_Leipzig-Saartal	≥1991	0.597035
Trees_16S	Trees	Bacteria	1999	Gesamtgebiet_Leipzig-Saartal	≥1991	0.638655
Trees_16S	Trees	Bacteria	2002	Gesamtgebiet_Leipzig-Saartal	≥2002	0.651132
Trees_16S	Trees	Bacteria	2003	Gesamtgebiet_Leipzig-Saartal	≥2002	0.708241
Trees_16S	Trees	Bacteria	2004	Gesamtgebiet_Leipzig-Saartal	≥2002	0.571922
Trees_16S	Trees	Bacteria	2005	Gesamtgebiet_Leipzig-Saartal	≥2002	0.540842
Trees_16S	Trees	Bacteria	2006	Gesamtgebiet_Leipzig-Saartal	≥2006	0.609183
Trees_16S	Trees	Bacteria	2007	Gesamtgebiet_Leipzig-Saartal	≥2006	0.69526
Trees_16S	Trees	Bacteria	2009	Gesamtgebiet_Leipzig-Saartal	≥2006	0.668704
Trees_16S	Trees	Bacteria	2010	Gesamtgebiet_Leipzig-Saartal	≥2010	0.525242
Trees_16S	Trees	Bacteria	2011	Gesamtgebiet_Leipzig-Saartal	≥2010	0.562914
Trees_16S	Trees	Bacteria	2012	Gesamtgebiet_Leipzig-Saartal	≥2010	0.625154
Trees_16S	Trees	Bacteria	2013	Gesamtgebiet_Leipzig-Saartal	≥2010	0.501921
Trees_16S	Trees	Bacteria	2014	Gesamtgebiet_Leipzig-Saartal	≥2014	0.548518
Trees_COI	Trees	Metazoa	1991	Gesamtgebiet_Leipzig-Saartal	≥1991	0.833333
Trees_COI	Trees	Metazoa	1993	Gesamtgebiet_Leipzig-Saartal	≥1991	0.785714
Trees_COI	Trees	Metazoa	1994	Gesamtgebiet_Leipzig-Saartal	≥1991	0.80198
Trees_COI	Trees	Metazoa	1995	Gesamtgebiet_Leipzig-Saartal	≥1991	0.763158
Trees_COI	Trees	Metazoa	1997	Gesamtgebiet_Leipzig-Saartal	≥1991	0.747899
Trees_COI	Trees	Metazoa	1998	Gesamtgebiet_Leipzig-Saartal	≥1991	0.776978
Trees_COI	Trees	Metazoa	1999	Gesamtgebiet_Leipzig-Saartal	≥1991	0.751773
Trees_COI	Trees	Metazoa	2000	Gesamtgebiet_Leipzig-Saartal	≥1991	0.860656
Trees_COI	Trees	Metazoa	2002	Gesamtgebiet_Leipzig-Saartal	≥2002	0.798658
Trees_COI	Trees	Metazoa	2003	Gesamtgebiet_Leipzig-Saartal	≥2002	0.880597
Trees_COI	Trees	Metazoa	2004	Gesamtgebiet_Leipzig-Saartal	≥2002	0.816327
Trees_COI	Trees	Metazoa	2005	Gesamtgebiet_Leipzig-Saartal	≥2002	0.80531
Trees_COI	Trees	Metazoa	2006	Gesamtgebiet_Leipzig-Saartal	≥2006	0.794872
Trees_COI	Trees	Metazoa	2007	Gesamtgebiet_Leipzig-Saartal	≥2006	0.813725
Trees_COI	Trees	Metazoa	2008	Gesamtgebiet_Leipzig-Saartal	≥2006	0.728916
Trees_COI	Trees	Metazoa	2009	Gesamtgebiet_Leipzig-Saartal	≥2006	0.759494
Trees_COI	Trees	Metazoa	2010	Gesamtgebiet_Leipzig-Saartal	≥2010	0.669014
Trees_COI	Trees	Metazoa	2011	Gesamtgebiet_Leipzig-Saartal	≥2010	0.707006
Trees_COI	Trees	Metazoa	2012	Gesamtgebiet_Leipzig-Saartal	≥2010	0.853933
Trees_COI	Trees	Metazoa	2013	Gesamtgebiet_Leipzig-Saartal	≥2010	0.77037
Trees_COI	Trees	Metazoa	2014	Gesamtgebiet_Leipzig-Saartal	≥2014	0.786325
Trees_COI	Trees	Metazoa	2016	Gesamtgebiet_Leipzig-Saartal	≥2014	0.816176
Trees_COI	Trees	Metazoa	2018	Gesamtgebiet_Leipzig-Saartal	≥2014	0.753425
Trees_ITS	Trees	Fungi	1991	Gesamtgebiet_Leipzig-Saartal	≥1991	0.712195
Trees_ITS	Trees	Fungi	1993	Gesamtgebiet_Leipzig-Saartal	≥1991	0.683544
Trees_ITS	Trees	Fungi	1994	Gesamtgebiet_Leipzig-Saartal	≥1991	0.718519
Trees_ITS	Trees	Fungi	1995	Gesamtgebiet_Leipzig-Saartal	≥1991	0.694545
Trees_ITS	Trees	Fungi	1997	Gesamtgebiet_Leipzig-Saartal	≥1991	0.554502
Trees_ITS	Trees	Fungi	1998	Gesamtgebiet_Leipzig-Saartal	≥1991	0.603571
Trees_ITS	Trees	Fungi	1999	Gesamtgebiet_Leipzig-Saartal	≥1991	0.579592
Trees_ITS	Trees	Fungi	2000	Gesamtgebiet_Leipzig-Saartal	≥1991	0.698113
Trees_ITS	Trees	Fungi	2001	Gesamtgebiet_Leipzig-Saartal	≥1991	0.680851
Trees_ITS	Trees	Fungi	2002	Gesamtgebiet_Leipzig-Saartal	≥2002	0.603113
Trees_ITS	Trees	Fungi	2003	Gesamtgebiet_Leipzig-Saartal	≥2002	0.68543
Trees_ITS	Trees	Fungi	2004	Gesamtgebiet_Leipzig-Saartal	≥2002	0.605678
Trees_ITS	Trees	Fungi	2005	Gesamtgebiet_Leipzig-Saartal	≥2002	0.53271
Trees_ITS	Trees	Fungi	2006	Gesamtgebiet_Leipzig-Saartal	≥2006	0.591696
Trees_ITS	Trees	Fungi	2007	Gesamtgebiet_Leipzig-Saartal	≥2006	0.630058
Trees_ITS	Trees	Fungi	2008	Gesamtgebiet_Leipzig-Saartal	≥2006	0.619565
Trees_ITS	Trees	Fungi	2009	Gesamtgebiet_Leipzig-Saartal	≥2006	0.614286
Trees_ITS	Trees	Fungi	2010	Gesamtgebiet_Leipzig-Saartal	≥2010	0.508475
Trees_ITS	Trees	Fungi	2011	Gesamtgebiet_Leipzig-Saartal	≥2010	0.492126
Trees_ITS	Trees	Fungi	2012	Gesamtgebiet_Leipzig-Saartal	≥2010	0.596273
Trees_ITS	Trees	Fungi	2013	Gesamtgebiet_Leipzig-Saartal	≥2010	0.589744
Trees_ITS	Trees	Fungi	2014	Gesamtgebiet_Leipzig-Saartal	≥2014	0.548173
Trees_ITS	Trees	Fungi	2016	Gesamtgebiet_Leipzig-Saartal	≥2014	0.549153
Trees_ITS	Trees	Fungi	2018	Gesamtgebiet_Leipzig-Saartal	≥2014	0.703008
Trees_COI	Trees	Metazoa	1999	Bayerischer_Wald-Belauer_See	≥1991	0.832335
Trees_COI	Trees	Metazoa	1999	Bayerischer_Wald-Harz	≥1991	0.763314
Trees_COI	Trees	Metazoa	1999	Bayerischer_Wald-Solling	≥1991	0.772455
Trees_COI	Trees	Metazoa	1999	Belauer_See-Harz	≥1991	0.79602
Trees_COI	Trees	Metazoa	1999	Belauer_See-Solling	≥1991	0.727273
Trees_COI	Trees	Metazoa	1999	Harz-Solling	≥1991	0.694301
Trees_COI	Trees	Metazoa	2000	Bayerischer_Wald-Berchtesgaden	≥1991	0.742718
Trees_COI	Trees	Metazoa	2000	Bayerischer_Wald-Harz	≥1991	0.746193
Trees_COI	Trees	Metazoa	2000	Bayerischer_Wald-Scheyern	≥1991	0.835616
Trees_COI	Trees	Metazoa	2000	Berchtesgaden-Harz	≥1991	0.741117
Trees_COI	Trees	Metazoa	2000	Berchtesgaden-Scheyern	≥1991	0.83105
Trees_COI	Trees	Metazoa	2000	Harz-Scheyern	≥1991	0.832536
Trees_COI	Trees	Metazoa	2001	Bayerischer_Wald-Belauer_See	≥1991	0.844444
Trees_COI	Trees	Metazoa	2001	Bayerischer_Wald-Harz	≥1991	0.730337
Trees_COI	Trees	Metazoa	2001	Bayerischer_Wald-Pfaelzerwald	≥1991	0.8659
Trees_COI	Trees	Metazoa	2001	Bayerischer_Wald-Solling	≥1991	0.79235
Trees_COI	Trees	Metazoa	2001	Belauer_See-Harz	≥1991	0.766169
Trees_COI	Trees	Metazoa	2001	Belauer_See-Pfaelzerwald	≥1991	0.762646
Trees_COI	Trees	Metazoa	2001	Belauer_See-Solling	≥1991	0.693548
Trees_COI	Trees	Metazoa	2001	Harz-Pfaelzerwald	≥1991	0.795699
Trees_COI	Trees	Metazoa	2001	Harz-Solling	≥1991	0.647668
Trees_COI	Trees	Metazoa	2001	Pfaelzerwald-Solling	≥1991	0.7603
Trees_COI	Trees	Metazoa	2002	Bayerischer_Wald-Berchtesgaden	≥2002	0.741784
Trees_COI	Trees	Metazoa	2002	Bayerischer_Wald-Harz	≥2002	0.745098
Trees_COI	Trees	Metazoa	2002	Bayerischer_Wald-Scheyern	≥2002	0.817391
Trees_COI	Trees	Metazoa	2002	Berchtesgaden-Harz	≥2002	0.741071
Trees_COI	Trees	Metazoa	2002	Berchtesgaden-Scheyern	≥2002	0.758333
Trees_COI	Trees	Metazoa	2002	Harz-Scheyern	≥2002	0.761905
Trees_COI	Trees	Metazoa	2003	Bayerischer_Wald-Belauer_See	≥2002	0.884211
Trees_COI	Trees	Metazoa	2003	Bayerischer_Wald-Harz	≥2002	0.804124
Trees_COI	Trees	Metazoa	2003	Bayerischer_Wald-Pfaelzerwald	≥2002	0.881857
Trees_COI	Trees	Metazoa	2003	Bayerischer_Wald-Solling	≥2002	0.850267
Trees_COI	Trees	Metazoa	2003	Belauer_See-Harz	≥2002	0.78341
Trees_COI	Trees	Metazoa	2003	Belauer_See-Pfaelzerwald	≥2002	0.685841
Trees_COI	Trees	Metazoa	2003	Belauer_See-Solling	≥2002	0.7
Trees_COI	Trees	Metazoa	2003	Harz-Pfaelzerwald	≥2002	0.747036
Trees_COI	Trees	Metazoa	2003	Harz-Solling	≥2002	0.61658
Trees_COI	Trees	Metazoa	2003	Pfaelzerwald-Solling	≥2002	0.684211
Trees_COI	Trees	Metazoa	2004	Bayerischer_Wald-Berchtesgaden	≥2002	0.729858
Trees_COI	Trees	Metazoa	2004	Bayerischer_Wald-Harz	≥2002	0.742105
Trees_COI	Trees	Metazoa	2004	Bayerischer_Wald-Scheyern	≥2002	0.803279
Trees_COI	Trees	Metazoa	2004	Berchtesgaden-Harz	≥2002	0.802419
Trees_COI	Trees	Metazoa	2004	Berchtesgaden-Scheyern	≥2002	0.806034
Trees_COI	Trees	Metazoa	2004	Harz-Scheyern	≥2002	0.813397
Trees_COI	Trees	Metazoa	2005	Bayerischer_Wald-Belauer_See	≥2002	0.85782
Trees_COI	Trees	Metazoa	2005	Bayerischer_Wald-Harz	≥2002	0.762136
Trees_COI	Trees	Metazoa	2005	Bayerischer_Wald-Pfaelzerwald	≥2002	0.826087
Trees_COI	Trees	Metazoa	2005	Bayerischer_Wald-Solling	≥2002	0.794258
Trees_COI	Trees	Metazoa	2005	Belauer_See-Harz	≥2002	0.80543
Trees_COI	Trees	Metazoa	2005	Belauer_See-Pfaelzerwald	≥2002	0.792208
Trees_COI	Trees	Metazoa	2005	Belauer_See-Solling	≥2002	0.757143
Trees_COI	Trees	Metazoa	2005	Harz-Pfaelzerwald	≥2002	0.784232
Trees_COI	Trees	Metazoa	2005	Harz-Solling	≥2002	0.696682
Trees_COI	Trees	Metazoa	2005	Pfaelzerwald-Solling	≥2002	0.72807
Trees_COI	Trees	Metazoa	2006	Bayerischer_Wald-Berchtesgaden	≥2006	0.747475
Trees_COI	Trees	Metazoa	2006	Bayerischer_Wald-Harz	≥2006	0.751351
Trees_COI	Trees	Metazoa	2006	Bayerischer_Wald-Scheyern	≥2006	0.830508
Trees_COI	Trees	Metazoa	2006	Berchtesgaden-Harz	≥2006	0.804348
Trees_COI	Trees	Metazoa	2006	Berchtesgaden-Scheyern	≥2006	0.763547
Trees_COI	Trees	Metazoa	2006	Harz-Scheyern	≥2006	0.8
Trees_COI	Trees	Metazoa	2007	Bayerischer_Wald-Belauer_See	≥2006	0.822727
Trees_COI	Trees	Metazoa	2007	Bayerischer_Wald-Harz	≥2006	0.757426
Trees_COI	Trees	Metazoa	2007	Bayerischer_Wald-Pfaelzerwald	≥2006	0.807175
Trees_COI	Trees	Metazoa	2007	Bayerischer_Wald-Solling	≥2006	0.771028
Trees_COI	Trees	Metazoa	2007	Belauer_See-Harz	≥2006	0.756522
Trees_COI	Trees	Metazoa	2007	Belauer_See-Pfaelzerwald	≥2006	0.729958
Trees_COI	Trees	Metazoa	2007	Belauer_See-Solling	≥2006	0.773663
Trees_COI	Trees	Metazoa	2007	Harz-Pfaelzerwald	≥2006	0.763713
Trees_COI	Trees	Metazoa	2007	Harz-Solling	≥2006	0.651163
Trees_COI	Trees	Metazoa	2007	Pfaelzerwald-Solling	≥2006	0.794466
Trees_COI	Trees	Metazoa	2008	Bayerischer_Wald-Berchtesgaden	≥2006	0.73399
Trees_COI	Trees	Metazoa	2008	Bayerischer_Wald-Harz	≥2006	0.712766
Trees_COI	Trees	Metazoa	2008	Bayerischer_Wald-Scheyern	≥2006	0.8
Trees_COI	Trees	Metazoa	2008	Berchtesgaden-Harz	≥2006	0.779736
Trees_COI	Trees	Metazoa	2008	Berchtesgaden-Scheyern	≥2006	0.725118
Trees_COI	Trees	Metazoa	2008	Harz-Scheyern	≥2006	0.73
Trees_COI	Trees	Metazoa	2009	Bayerischer_Wald-Belauer_See	≥2006	0.861905
Trees_COI	Trees	Metazoa	2009	Bayerischer_Wald-Harz	≥2006	0.663043
Trees_COI	Trees	Metazoa	2009	Bayerischer_Wald-Pfaelzerwald	≥2006	0.840183
Trees_COI	Trees	Metazoa	2009	Bayerischer_Wald-Solling	≥2006	0.802083
Trees_COI	Trees	Metazoa	2009	Belauer_See-Harz	≥2006	0.780591
Trees_COI	Trees	Metazoa	2009	Belauer_See-Pfaelzerwald	≥2006	0.703057
Trees_COI	Trees	Metazoa	2009	Belauer_See-Solling	≥2006	0.764706
Trees_COI	Trees	Metazoa	2009	Harz-Pfaelzerwald	≥2006	0.769231
Trees_COI	Trees	Metazoa	2009	Harz-Solling	≥2006	0.660287
Trees_COI	Trees	Metazoa	2009	Pfaelzerwald-Solling	≥2006	0.763948
Trees_COI	Trees	Metazoa	2010	Bayerischer_Wald-Berchtesgaden	≥2010	0.716
Trees_COI	Trees	Metazoa	2010	Bayerischer_Wald-Harz	≥2010	0.722222
Trees_COI	Trees	Metazoa	2010	Bayerischer_Wald-Scheyern	≥2010	0.772926
Trees_COI	Trees	Metazoa	2010	Berchtesgaden-Harz	≥2010	0.735395
Trees_COI	Trees	Metazoa	2010	Berchtesgaden-Scheyern	≥2010	0.763251
Trees_COI	Trees	Metazoa	2010	Harz-Scheyern	≥2010	0.780669
Trees_COI	Trees	Metazoa	2011	Bayerischer_Wald-Belauer_See	≥2010	0.805825
Trees_COI	Trees	Metazoa	2011	Bayerischer_Wald-Harz	≥2010	0.655914
Trees_COI	Trees	Metazoa	2011	Bayerischer_Wald-Pfaelzerwald	≥2010	0.811245
Trees_COI	Trees	Metazoa	2011	Bayerischer_Wald-Solling	≥2010	0.743842
Trees_COI	Trees	Metazoa	2011	Belauer_See-Harz	≥2010	0.739336
Trees_COI	Trees	Metazoa	2011	Belauer_See-Pfaelzerwald	≥2010	0.694561
Trees_COI	Trees	Metazoa	2011	Belauer_See-Solling	≥2010	0.733645
Trees_COI	Trees	Metazoa	2011	Harz-Pfaelzerwald	≥2010	0.770428
Trees_COI	Trees	Metazoa	2011	Harz-Solling	≥2010	0.61809
Trees_COI	Trees	Metazoa	2011	Pfaelzerwald-Solling	≥2010	0.721116
Trees_COI	Trees	Metazoa	2012	Bayerischer_Wald-Berchtesgaden	≥2010	0.700483
Trees_COI	Trees	Metazoa	2012	Bayerischer_Wald-Harz	≥2010	0.739726
Trees_COI	Trees	Metazoa	2012	Bayerischer_Wald-Scheyern	≥2010	0.786458
Trees_COI	Trees	Metazoa	2012	Berchtesgaden-Harz	≥2010	0.753906
Trees_COI	Trees	Metazoa	2012	Berchtesgaden-Scheyern	≥2010	0.789474
Trees_COI	Trees	Metazoa	2012	Harz-Scheyern	≥2010	0.780172
Trees_COI	Trees	Metazoa	2013	Bayerischer_Wald-Belauer_See	≥2010	0.823529
Trees_COI	Trees	Metazoa	2013	Bayerischer_Wald-Harz	≥2010	0.73822
Trees_COI	Trees	Metazoa	2013	Bayerischer_Wald-Solling	≥2010	0.753927
Trees_COI	Trees	Metazoa	2013	Belauer_See-Harz	≥2010	0.802691
Trees_COI	Trees	Metazoa	2013	Belauer_See-Solling	≥2010	0.748815
Trees_COI	Trees	Metazoa	2013	Harz-Solling	≥2010	0.70098
Trees_COI	Trees	Metazoa	2014	Bayerischer_Wald-Berchtesgaden	≥2014	0.714286
Trees_COI	Trees	Metazoa	2014	Bayerischer_Wald-Harz	≥2014	0.75463
Trees_COI	Trees	Metazoa	2014	Bayerischer_Wald-Scheyern	≥2014	0.747191
Trees_COI	Trees	Metazoa	2014	Berchtesgaden-Harz	≥2014	0.756458
Trees_COI	Trees	Metazoa	2014	Berchtesgaden-Scheyern	≥2014	0.729258
Trees_COI	Trees	Metazoa	2014	Harz-Scheyern	≥2014	0.781513
Trees_COI	Trees	Metazoa	2015	Belauer_See-Pfaelzerwald	≥2014	0.697115
Trees_COI	Trees	Metazoa	2015	Belauer_See-Scheyern	≥2014	0.755274
Trees_COI	Trees	Metazoa	2015	Belauer_See-Solling	≥2014	0.704225
Trees_COI	Trees	Metazoa	2015	Pfaelzerwald-Scheyern	≥2014	0.714286
Trees_COI	Trees	Metazoa	2015	Pfaelzerwald-Solling	≥2014	0.683486
Trees_COI	Trees	Metazoa	2015	Scheyern-Solling	≥2014	0.709544
Trees_COI	Trees	Metazoa	2017	Belauer_See-Pfaelzerwald	≥2014	0.705882
Trees_COI	Trees	Metazoa	2017	Belauer_See-Scheyern	≥2014	0.772727
Trees_COI	Trees	Metazoa	2017	Belauer_See-Solling	≥2014	0.676856
Trees_COI	Trees	Metazoa	2017	Pfaelzerwald-Scheyern	≥2014	0.721116
Trees_COI	Trees	Metazoa	2017	Pfaelzerwald-Solling	≥2014	0.717647
Trees_COI	Trees	Metazoa	2017	Scheyern-Solling	≥2014	0.748936
Trees_ITS	Trees	Fungi	1999	Bayerischer_Wald-Belauer_See	≥1991	0.805616
Trees_ITS	Trees	Fungi	1999	Bayerischer_Wald-Harz	≥1991	0.548193
Trees_ITS	Trees	Fungi	1999	Bayerischer_Wald-Solling	≥1991	0.609195
Trees_ITS	Trees	Fungi	1999	Belauer_See-Harz	≥1991	0.776151
Trees_ITS	Trees	Fungi	1999	Belauer_See-Solling	≥1991	0.732181
Trees_ITS	Trees	Fungi	1999	Harz-Solling	≥1991	0.464286
Trees_ITS	Trees	Fungi	2000	Bayerischer_Wald-Berchtesgaden	≥1991	0.6725
Trees_ITS	Trees	Fungi	2000	Bayerischer_Wald-Harz	≥1991	0.587258
Trees_ITS	Trees	Fungi	2000	Bayerischer_Wald-Scheyern	≥1991	0.724609
Trees_ITS	Trees	Fungi	2000	Berchtesgaden-Harz	≥1991	0.707809
Trees_ITS	Trees	Fungi	2000	Berchtesgaden-Scheyern	≥1991	0.740883
Trees_ITS	Trees	Fungi	2000	Harz-Scheyern	≥1991	0.714575
Trees_ITS	Trees	Fungi	2001	Bayerischer_Wald-Belauer_See	≥1991	0.796499
Trees_ITS	Trees	Fungi	2001	Bayerischer_Wald-Harz	≥1991	0.568627
Trees_ITS	Trees	Fungi	2001	Bayerischer_Wald-Pfaelzerwald	≥1991	0.758315
Trees_ITS	Trees	Fungi	2001	Bayerischer_Wald-Solling	≥1991	0.631579
Trees_ITS	Trees	Fungi	2001	Belauer_See-Harz	≥1991	0.756592
Trees_ITS	Trees	Fungi	2001	Belauer_See-Pfaelzerwald	≥1991	0.681275
Trees_ITS	Trees	Fungi	2001	Belauer_See-Solling	≥1991	0.679406
Trees_ITS	Trees	Fungi	2001	Harz-Pfaelzerwald	≥1991	0.738866
Trees_ITS	Trees	Fungi	2001	Harz-Solling	≥1991	0.49354
Trees_ITS	Trees	Fungi	2001	Pfaelzerwald-Solling	≥1991	0.649573
Trees_ITS	Trees	Fungi	2002	Bayerischer_Wald-Berchtesgaden	≥2002	0.691919
Trees_ITS	Trees	Fungi	2002	Bayerischer_Wald-Harz	≥2002	0.53168
Trees_ITS	Trees	Fungi	2002	Bayerischer_Wald-Scheyern	≥2002	0.712831
Trees_ITS	Trees	Fungi	2002	Berchtesgaden-Harz	≥2002	0.73201
Trees_ITS	Trees	Fungi	2002	Berchtesgaden-Scheyern	≥2002	0.747433
Trees_ITS	Trees	Fungi	2002	Harz-Scheyern	≥2002	0.713992
Trees_ITS	Trees	Fungi	2003	Bayerischer_Wald-Belauer_See	≥2002	0.818391
Trees_ITS	Trees	Fungi	2003	Bayerischer_Wald-Harz	≥2002	0.564327
Trees_ITS	Trees	Fungi	2003	Bayerischer_Wald-Pfaelzerwald	≥2002	0.777542
Trees_ITS	Trees	Fungi	2003	Bayerischer_Wald-Solling	≥2002	0.660428
Trees_ITS	Trees	Fungi	2003	Belauer_See-Harz	≥2002	0.75378
Trees_ITS	Trees	Fungi	2003	Belauer_See-Pfaelzerwald	≥2002	0.707602
Trees_ITS	Trees	Fungi	2003	Belauer_See-Solling	≥2002	0.698448
Trees_ITS	Trees	Fungi	2003	Harz-Pfaelzerwald	≥2002	0.709677
Trees_ITS	Trees	Fungi	2003	Harz-Solling	≥2002	0.479784
Trees_ITS	Trees	Fungi	2003	Pfaelzerwald-Solling	≥2002	0.673469
Trees_ITS	Trees	Fungi	2004	Bayerischer_Wald-Berchtesgaden	≥2002	0.711584
Trees_ITS	Trees	Fungi	2004	Bayerischer_Wald-Harz	≥2002	0.594086
Trees_ITS	Trees	Fungi	2004	Bayerischer_Wald-Scheyern	≥2002	0.739229
Trees_ITS	Trees	Fungi	2004	Berchtesgaden-Harz	≥2002	0.726852
Trees_ITS	Trees	Fungi	2004	Berchtesgaden-Scheyern	≥2002	0.75693
Trees_ITS	Trees	Fungi	2004	Harz-Scheyern	≥2002	0.727891
Trees_ITS	Trees	Fungi	2005	Bayerischer_Wald-Belauer_See	≥2002	0.816193
Trees_ITS	Trees	Fungi	2005	Bayerischer_Wald-Harz	≥2002	0.6
Trees_ITS	Trees	Fungi	2005	Bayerischer_Wald-Pfaelzerwald	≥2002	0.771368
Trees_ITS	Trees	Fungi	2005	Bayerischer_Wald-Solling	≥2002	0.643357
Trees_ITS	Trees	Fungi	2005	Belauer_See-Harz	≥2002	0.753715
Trees_ITS	Trees	Fungi	2005	Belauer_See-Pfaelzerwald	≥2002	0.721992
Trees_ITS	Trees	Fungi	2005	Belauer_See-Solling	≥2002	0.751503
Trees_ITS	Trees	Fungi	2005	Harz-Pfaelzerwald	≥2002	0.703549
Trees_ITS	Trees	Fungi	2005	Harz-Solling	≥2002	0.486747
Trees_ITS	Trees	Fungi	2005	Pfaelzerwald-Solling	≥2002	0.667343
Trees_ITS	Trees	Fungi	2006	Bayerischer_Wald-Berchtesgaden	≥2006	0.665761
Trees_ITS	Trees	Fungi	2006	Bayerischer_Wald-Harz	≥2006	0.531856
Trees_ITS	Trees	Fungi	2006	Bayerischer_Wald-Scheyern	≥2006	0.738532
Trees_ITS	Trees	Fungi	2006	Berchtesgaden-Harz	≥2006	0.730952
Trees_ITS	Trees	Fungi	2006	Berchtesgaden-Scheyern	≥2006	0.737443
Trees_ITS	Trees	Fungi	2006	Harz-Scheyern	≥2006	0.73774
Trees_ITS	Trees	Fungi	2007	Bayerischer_Wald-Belauer_See	≥2006	0.803313
Trees_ITS	Trees	Fungi	2007	Bayerischer_Wald-Harz	≥2006	0.6075
Trees_ITS	Trees	Fungi	2007	Bayerischer_Wald-Pfaelzerwald	≥2006	0.78245
Trees_ITS	Trees	Fungi	2007	Bayerischer_Wald-Solling	≥2006	0.65
Trees_ITS	Trees	Fungi	2007	Belauer_See-Harz	≥2006	0.764244
Trees_ITS	Trees	Fungi	2007	Belauer_See-Pfaelzerwald	≥2006	0.723183
Trees_ITS	Trees	Fungi	2007	Belauer_See-Solling	≥2006	0.734653
Trees_ITS	Trees	Fungi	2007	Harz-Pfaelzerwald	≥2006	0.733216
Trees_ITS	Trees	Fungi	2007	Harz-Solling	≥2006	0.49635
Trees_ITS	Trees	Fungi	2007	Pfaelzerwald-Solling	≥2006	0.715548
Trees_ITS	Trees	Fungi	2008	Bayerischer_Wald-Berchtesgaden	≥2006	0.672372
Trees_ITS	Trees	Fungi	2008	Bayerischer_Wald-Harz	≥2006	0.517157
Trees_ITS	Trees	Fungi	2008	Bayerischer_Wald-Scheyern	≥2006	0.756989
Trees_ITS	Trees	Fungi	2008	Berchtesgaden-Harz	≥2006	0.715232
Trees_ITS	Trees	Fungi	2008	Berchtesgaden-Scheyern	≥2006	0.741497
Trees_ITS	Trees	Fungi	2008	Harz-Scheyern	≥2006	0.735656
Trees_ITS	Trees	Fungi	2009	Bayerischer_Wald-Belauer_See	≥2006	0.811563
Trees_ITS	Trees	Fungi	2009	Bayerischer_Wald-Harz	≥2006	0.574468
Trees_ITS	Trees	Fungi	2009	Bayerischer_Wald-Pfaelzerwald	≥2006	0.771186
Trees_ITS	Trees	Fungi	2009	Bayerischer_Wald-Solling	≥2006	0.620513
Trees_ITS	Trees	Fungi	2009	Belauer_See-Harz	≥2006	0.793878
Trees_ITS	Trees	Fungi	2009	Belauer_See-Pfaelzerwald	≥2006	0.727455
Trees_ITS	Trees	Fungi	2009	Belauer_See-Solling	≥2006	0.702407
Trees_ITS	Trees	Fungi	2009	Harz-Pfaelzerwald	≥2006	0.758065
Trees_ITS	Trees	Fungi	2009	Harz-Solling	≥2006	0.535714
Trees_ITS	Trees	Fungi	2009	Pfaelzerwald-Solling	≥2006	0.690678
Trees_ITS	Trees	Fungi	2010	Bayerischer_Wald-Berchtesgaden	≥2010	0.631188
Trees_ITS	Trees	Fungi	2010	Bayerischer_Wald-Harz	≥2010	0.510152
Trees_ITS	Trees	Fungi	2010	Bayerischer_Wald-Scheyern	≥2010	0.728033
Trees_ITS	Trees	Fungi	2010	Berchtesgaden-Harz	≥2010	0.709534
Trees_ITS	Trees	Fungi	2010	Berchtesgaden-Scheyern	≥2010	0.751553
Trees_ITS	Trees	Fungi	2010	Harz-Scheyern	≥2010	0.731076
Trees_ITS	Trees	Fungi	2011	Bayerischer_Wald-Belauer_See	≥2010	0.841463
Trees_ITS	Trees	Fungi	2011	Bayerischer_Wald-Harz	≥2010	0.609948
Trees_ITS	Trees	Fungi	2011	Bayerischer_Wald-Pfaelzerwald	≥2010	0.808333
Trees_ITS	Trees	Fungi	2011	Bayerischer_Wald-Solling	≥2010	0.698565
Trees_ITS	Trees	Fungi	2011	Belauer_See-Harz	≥2010	0.769556
Trees_ITS	Trees	Fungi	2011	Belauer_See-Pfaelzerwald	≥2010	0.778431
Trees_ITS	Trees	Fungi	2011	Belauer_See-Solling	≥2010	0.723176
Trees_ITS	Trees	Fungi	2011	Harz-Pfaelzerwald	≥2010	0.74954
Trees_ITS	Trees	Fungi	2011	Harz-Solling	≥2010	0.52381
Trees_ITS	Trees	Fungi	2011	Pfaelzerwald-Solling	≥2010	0.70412
Trees_ITS	Trees	Fungi	2012	Bayerischer_Wald-Berchtesgaden	≥2010	0.651399
Trees_ITS	Trees	Fungi	2012	Bayerischer_Wald-Harz	≥2010	0.616228
Trees_ITS	Trees	Fungi	2012	Bayerischer_Wald-Scheyern	≥2010	0.725664
Trees_ITS	Trees	Fungi	2012	Berchtesgaden-Harz	≥2010	0.731373
Trees_ITS	Trees	Fungi	2012	Berchtesgaden-Scheyern	≥2010	0.707424
Trees_ITS	Trees	Fungi	2012	Harz-Scheyern	≥2010	0.68
Trees_ITS	Trees	Fungi	2013	Bayerischer_Wald-Belauer_See	≥2010	0.817227
Trees_ITS	Trees	Fungi	2013	Bayerischer_Wald-Harz	≥2010	0.544757
Trees_ITS	Trees	Fungi	2013	Bayerischer_Wald-Pfaelzerwald	≥2010	0.789062
Trees_ITS	Trees	Fungi	2013	Bayerischer_Wald-Solling	≥2010	0.63789
Trees_ITS	Trees	Fungi	2013	Belauer_See-Harz	≥2010	0.758491
Trees_ITS	Trees	Fungi	2013	Belauer_See-Pfaelzerwald	≥2010	0.733929
Trees_ITS	Trees	Fungi	2013	Belauer_See-Solling	≥2010	0.678068
Trees_ITS	Trees	Fungi	2013	Harz-Pfaelzerwald	≥2010	0.754355
Trees_ITS	Trees	Fungi	2013	Harz-Solling	≥2010	0.486301
Trees_ITS	Trees	Fungi	2013	Pfaelzerwald-Solling	≥2010	0.6875
Trees_ITS	Trees	Fungi	2014	Bayerischer_Wald-Berchtesgaden	≥2014	0.681234
Trees_ITS	Trees	Fungi	2014	Bayerischer_Wald-Harz	≥2014	0.56168
Trees_ITS	Trees	Fungi	2014	Bayerischer_Wald-Scheyern	≥2014	0.715847
Trees_ITS	Trees	Fungi	2014	Berchtesgaden-Harz	≥2014	0.714592
Trees_ITS	Trees	Fungi	2014	Berchtesgaden-Scheyern	≥2014	0.776995
Trees_ITS	Trees	Fungi	2014	Harz-Scheyern	≥2014	0.700935
Trees_ITS	Trees	Fungi	2015	Belauer_See-Pfaelzerwald	≥2014	0.738878
Trees_ITS	Trees	Fungi	2015	Belauer_See-Scheyern	≥2014	0.640371
Trees_ITS	Trees	Fungi	2015	Belauer_See-Solling	≥2014	0.677755
Trees_ITS	Trees	Fungi	2015	Pfaelzerwald-Scheyern	≥2014	0.710317
Trees_ITS	Trees	Fungi	2015	Pfaelzerwald-Solling	≥2014	0.646035
Trees_ITS	Trees	Fungi	2015	Scheyern-Solling	≥2014	0.659619
Trees_ITS	Trees	Fungi	2017	Belauer_See-Pfaelzerwald	≥2014	0.715254
Trees_ITS	Trees	Fungi	2017	Belauer_See-Scheyern	≥2014	0.664671
Trees_ITS	Trees	Fungi	2017	Belauer_See-Solling	≥2014	0.649485
Trees_ITS	Trees	Fungi	2017	Pfaelzerwald-Scheyern	≥2014	0.707516
Trees_ITS	Trees	Fungi	2017	Pfaelzerwald-Solling	≥2014	0.664948
Trees_ITS	Trees	Fungi	2017	Scheyern-Solling	≥2014	0.645669
Trees_ITS	Trees	Fungi	2019	Belauer_See-Pfaelzerwald	≥2014	0.763668
Trees_ITS	Trees	Fungi	2019	Belauer_See-Scheyern	≥2014	0.680171
Trees_ITS	Trees	Fungi	2019	Belauer_See-Solling	≥2014	0.714844
Trees_ITS	Trees	Fungi	2019	Pfaelzerwald-Scheyern	≥2014	0.695811
Trees_ITS	Trees	Fungi	2019	Pfaelzerwald-Solling	≥2014	0.696028
Trees_ITS	Trees	Fungi	2019	Scheyern-Solling	≥2014	0.634888
Trees_ITS	Trees	Fungi	2021	Belauer_See-Pfaelzerwald	≥2014	0.717584
Trees_ITS	Trees	Fungi	2021	Belauer_See-Scheyern	≥2014	0.661088
Trees_ITS	Trees	Fungi	2021	Belauer_See-Solling	≥2014	0.674651
Trees_ITS	Trees	Fungi	2021	Pfaelzerwald-Scheyern	≥2014	0.644195
Trees_ITS	Trees	Fungi	2021	Pfaelzerwald-Solling	≥2014	0.632541
Trees_ITS	Trees	Fungi	2021	Scheyern-Solling	≥2014	0.62963
Zebramussel_16S	Zebramussel	Bacteria	2004	Jochenstein-Ulm	≥2002	0.788849
Zebramussel_16S	Zebramussel	Bacteria	2004	Blankenese-Jochenstein	≥2002	0.782878
Zebramussel_16S	Zebramussel	Bacteria	2004	Jochenstein-Prossen	≥2002	0.867295
Zebramussel_16S	Zebramussel	Bacteria	2004	Jochenstein-Zehren	≥2002	0.812895
Zebramussel_16S	Zebramussel	Bacteria	2004	Bimmen-Jochenstein	≥2002	0.71189
Zebramussel_16S	Zebramussel	Bacteria	2004	Jochenstein-Rehlingen	≥2002	0.755814
Zebramussel_16S	Zebramussel	Bacteria	2004	Blankenese-Ulm	≥2002	0.778986
Zebramussel_16S	Zebramussel	Bacteria	2004	Prossen-Ulm	≥2002	0.847989
Zebramussel_16S	Zebramussel	Bacteria	2004	Ulm-Zehren	≥2002	0.824482
Zebramussel_16S	Zebramussel	Bacteria	2004	Bimmen-Ulm	≥2002	0.805911
Zebramussel_16S	Zebramussel	Bacteria	2004	Rehlingen-Ulm	≥2002	0.780328
Zebramussel_16S	Zebramussel	Bacteria	2004	Blankenese-Prossen	≥2002	0.789435
Zebramussel_16S	Zebramussel	Bacteria	2004	Blankenese-Zehren	≥2002	0.752709
Zebramussel_16S	Zebramussel	Bacteria	2004	Bimmen-Blankenese	≥2002	0.761099
Zebramussel_16S	Zebramussel	Bacteria	2004	Blankenese-Rehlingen	≥2002	0.686203
Zebramussel_16S	Zebramussel	Bacteria	2004	Prossen-Zehren	≥2002	0.677632
Zebramussel_16S	Zebramussel	Bacteria	2004	Bimmen-Prossen	≥2002	0.865918
Zebramussel_16S	Zebramussel	Bacteria	2004	Prossen-Rehlingen	≥2002	0.843393
Zebramussel_16S	Zebramussel	Bacteria	2004	Bimmen-Zehren	≥2002	0.827801
Zebramussel_16S	Zebramussel	Bacteria	2004	Rehlingen-Zehren	≥2002	0.751208
Zebramussel_16S	Zebramussel	Bacteria	2004	Bimmen-Rehlingen	≥2002	0.780804
Zebramussel_16S	Zebramussel	Bacteria	2006	Jochenstein-Ulm	≥2006	0.745335
Zebramussel_16S	Zebramussel	Bacteria	2006	Blankenese-Jochenstein	≥2006	0.754989
Zebramussel_16S	Zebramussel	Bacteria	2006	Cumlosen-Jochenstein	≥2006	0.702864
Zebramussel_16S	Zebramussel	Bacteria	2006	Jochenstein-Prossen	≥2006	0.860594
Zebramussel_16S	Zebramussel	Bacteria	2006	Jochenstein-Zehren	≥2006	0.781925
Zebramussel_16S	Zebramussel	Bacteria	2006	Jochenstein-Rehlingen	≥2006	0.749133
Zebramussel_16S	Zebramussel	Bacteria	2006	Blankenese-Ulm	≥2006	0.814745
Zebramussel_16S	Zebramussel	Bacteria	2006	Cumlosen-Ulm	≥2006	0.754601
Zebramussel_16S	Zebramussel	Bacteria	2006	Prossen-Ulm	≥2006	0.864245
Zebramussel_16S	Zebramussel	Bacteria	2006	Ulm-Zehren	≥2006	0.768194
Zebramussel_16S	Zebramussel	Bacteria	2006	Rehlingen-Ulm	≥2006	0.749485
Zebramussel_16S	Zebramussel	Bacteria	2006	Blankenese-Cumlosen	≥2006	0.64938
Zebramussel_16S	Zebramussel	Bacteria	2006	Blankenese-Prossen	≥2006	0.79727
Zebramussel_16S	Zebramussel	Bacteria	2006	Blankenese-Zehren	≥2006	0.721854
Zebramussel_16S	Zebramussel	Bacteria	2006	Blankenese-Rehlingen	≥2006	0.71444
Zebramussel_16S	Zebramussel	Bacteria	2006	Cumlosen-Prossen	≥2006	0.788772
Zebramussel_16S	Zebramussel	Bacteria	2006	Cumlosen-Zehren	≥2006	0.664975
Zebramussel_16S	Zebramussel	Bacteria	2006	Cumlosen-Rehlingen	≥2006	0.708705
Zebramussel_16S	Zebramussel	Bacteria	2006	Prossen-Zehren	≥2006	0.718281
Zebramussel_16S	Zebramussel	Bacteria	2006	Prossen-Rehlingen	≥2006	0.832429
Zebramussel_16S	Zebramussel	Bacteria	2006	Rehlingen-Zehren	≥2006	0.699106
Zebramussel_16S	Zebramussel	Bacteria	2007	Jochenstein-Ulm	≥2006	0.706058
Zebramussel_16S	Zebramussel	Bacteria	2007	Blankenese-Jochenstein	≥2006	0.74669
Zebramussel_16S	Zebramussel	Bacteria	2007	Jochenstein-Prossen	≥2006	0.833122
Zebramussel_16S	Zebramussel	Bacteria	2007	Jochenstein-Zehren	≥2006	0.780695
Zebramussel_16S	Zebramussel	Bacteria	2007	Jochenstein-Rehlingen	≥2006	0.714607
Zebramussel_16S	Zebramussel	Bacteria	2007	Blankenese-Ulm	≥2006	0.732735
Zebramussel_16S	Zebramussel	Bacteria	2007	Prossen-Ulm	≥2006	0.845621
Zebramussel_16S	Zebramussel	Bacteria	2007	Ulm-Zehren	≥2006	0.770915
Zebramussel_16S	Zebramussel	Bacteria	2007	Rehlingen-Ulm	≥2006	0.728188
Zebramussel_16S	Zebramussel	Bacteria	2007	Blankenese-Prossen	≥2006	0.806491
Zebramussel_16S	Zebramussel	Bacteria	2007	Blankenese-Zehren	≥2006	0.740492
Zebramussel_16S	Zebramussel	Bacteria	2007	Blankenese-Rehlingen	≥2006	0.685535
Zebramussel_16S	Zebramussel	Bacteria	2007	Prossen-Zehren	≥2006	0.647851
Zebramussel_16S	Zebramussel	Bacteria	2007	Prossen-Rehlingen	≥2006	0.84061
Zebramussel_16S	Zebramussel	Bacteria	2007	Rehlingen-Zehren	≥2006	0.750663
Zebramussel_16S	Zebramussel	Bacteria	2008	Jochenstein-Ulm	≥2006	0.749734
Zebramussel_16S	Zebramussel	Bacteria	2008	Blankenese-Jochenstein	≥2006	0.772563
Zebramussel_16S	Zebramussel	Bacteria	2008	Jochenstein-Prossen	≥2006	0.842767
Zebramussel_16S	Zebramussel	Bacteria	2008	Jochenstein-Zehren	≥2006	0.812395
Zebramussel_16S	Zebramussel	Bacteria	2008	Jochenstein-Rehlingen	≥2006	0.739027
Zebramussel_16S	Zebramussel	Bacteria	2008	Blankenese-Ulm	≥2006	0.804959
Zebramussel_16S	Zebramussel	Bacteria	2008	Prossen-Ulm	≥2006	0.869376
Zebramussel_16S	Zebramussel	Bacteria	2008	Ulm-Zehren	≥2006	0.832298
Zebramussel_16S	Zebramussel	Bacteria	2008	Rehlingen-Ulm	≥2006	0.740132
Zebramussel_16S	Zebramussel	Bacteria	2008	Blankenese-Prossen	≥2006	0.812798
Zebramussel_16S	Zebramussel	Bacteria	2008	Blankenese-Zehren	≥2006	0.78592
Zebramussel_16S	Zebramussel	Bacteria	2008	Blankenese-Rehlingen	≥2006	0.74412
Zebramussel_16S	Zebramussel	Bacteria	2008	Prossen-Zehren	≥2006	0.697977
Zebramussel_16S	Zebramussel	Bacteria	2008	Prossen-Rehlingen	≥2006	0.846093
Zebramussel_16S	Zebramussel	Bacteria	2008	Rehlingen-Zehren	≥2006	0.812447
Zebramussel_16S	Zebramussel	Bacteria	2017	Blankenese-Jochenstein	≥2014	0.721116
Zebramussel_16S	Zebramussel	Bacteria	2017	Jochenstein-Prossen	≥2014	0.853448
Zebramussel_16S	Zebramussel	Bacteria	2017	Bimmen-Jochenstein	≥2014	0.776316
Zebramussel_16S	Zebramussel	Bacteria	2017	Jochenstein-Koblenz	≥2014	0.792737
Zebramussel_16S	Zebramussel	Bacteria	2017	Blankenese-Prossen	≥2014	0.792146
Zebramussel_16S	Zebramussel	Bacteria	2017	Bimmen-Blankenese	≥2014	0.738355
Zebramussel_16S	Zebramussel	Bacteria	2017	Blankenese-Koblenz	≥2014	0.761285
Zebramussel_16S	Zebramussel	Bacteria	2017	Bimmen-Prossen	≥2014	0.83953
Zebramussel_16S	Zebramussel	Bacteria	2017	Koblenz-Prossen	≥2014	0.754647
Zebramussel_16S	Zebramussel	Bacteria	2017	Bimmen-Koblenz	≥2014	0.77314
Zebramussel_16S	Zebramussel	Bacteria	2003	Blankenese-Ulm	≥2002	0.799145
Zebramussel_16S	Zebramussel	Bacteria	2003	Prossen-Ulm	≥2002	0.8581
Zebramussel_16S	Zebramussel	Bacteria	2003	Ulm-Zehren	≥2002	0.819843
Zebramussel_16S	Zebramussel	Bacteria	2003	Rehlingen-Ulm	≥2002	0.76046
Zebramussel_16S	Zebramussel	Bacteria	2003	Blankenese-Prossen	≥2002	0.774869
Zebramussel_16S	Zebramussel	Bacteria	2003	Blankenese-Zehren	≥2002	0.736695
Zebramussel_16S	Zebramussel	Bacteria	2003	Blankenese-Rehlingen	≥2002	0.715217
Zebramussel_16S	Zebramussel	Bacteria	2003	Prossen-Zehren	≥2002	0.708009
Zebramussel_16S	Zebramussel	Bacteria	2003	Prossen-Rehlingen	≥2002	0.83662
Zebramussel_16S	Zebramussel	Bacteria	2003	Rehlingen-Zehren	≥2002	0.752203
Zebramussel_16S	Zebramussel	Bacteria	2005	Cumlosen-Ulm	≥2002	0.790268
Zebramussel_16S	Zebramussel	Bacteria	2005	Ulm-Zehren	≥2002	0.853784
Zebramussel_16S	Zebramussel	Bacteria	2005	Rehlingen-Ulm	≥2002	0.792727
Zebramussel_16S	Zebramussel	Bacteria	2005	Cumlosen-Zehren	≥2002	0.714419
Zebramussel_16S	Zebramussel	Bacteria	2005	Cumlosen-Rehlingen	≥2002	0.737651
Zebramussel_16S	Zebramussel	Bacteria	2005	Rehlingen-Zehren	≥2002	0.762927
Zebramussel_16S	Zebramussel	Bacteria	2009	Blankenese-Ulm	≥2009	0.828137
Zebramussel_16S	Zebramussel	Bacteria	2009	Prossen-Ulm	≥2009	0.877618
Zebramussel_16S	Zebramussel	Bacteria	2009	Ulm-Zehren	≥2009	0.835411
Zebramussel_16S	Zebramussel	Bacteria	2009	Rehlingen-Ulm	≥2009	0.722394
Zebramussel_16S	Zebramussel	Bacteria	2009	Blankenese-Prossen	≥2009	0.797753
Zebramussel_16S	Zebramussel	Bacteria	2009	Blankenese-Zehren	≥2009	0.754139
Zebramussel_16S	Zebramussel	Bacteria	2009	Blankenese-Rehlingen	≥2009	0.715789
Zebramussel_16S	Zebramussel	Bacteria	2009	Prossen-Zehren	≥2009	0.709345
Zebramussel_16S	Zebramussel	Bacteria	2009	Prossen-Rehlingen	≥2009	0.831865
Zebramussel_16S	Zebramussel	Bacteria	2009	Rehlingen-Zehren	≥2009	0.763795
Zebramussel_16S	Zebramussel	Bacteria	2012	Prossen-Ulm	≥2009	0.868397
Zebramussel_16S	Zebramussel	Bacteria	2012	Ulm-Zehren	≥2009	0.870196
Zebramussel_16S	Zebramussel	Bacteria	2012	Rehlingen-Ulm	≥2009	0.804979
Zebramussel_16S	Zebramussel	Bacteria	2012	Prossen-Zehren	≥2009	0.691534
Zebramussel_16S	Zebramussel	Bacteria	2012	Prossen-Rehlingen	≥2009	0.793103
Zebramussel_16S	Zebramussel	Bacteria	2012	Rehlingen-Zehren	≥2009	0.829804
Zebramussel_16S	Zebramussel	Bacteria	2013	Cumlosen-Ulm	≥2009	0.760917
Zebramussel_16S	Zebramussel	Bacteria	2013	Prossen-Ulm	≥2009	0.831502
Zebramussel_16S	Zebramussel	Bacteria	2013	Ulm-Zehren	≥2009	0.810831
Zebramussel_16S	Zebramussel	Bacteria	2013	Cumlosen-Prossen	≥2009	0.718974
Zebramussel_16S	Zebramussel	Bacteria	2013	Cumlosen-Zehren	≥2009	0.703892
Zebramussel_16S	Zebramussel	Bacteria	2013	Prossen-Zehren	≥2009	0.693989
Zebramussel_16S	Zebramussel	Bacteria	2014	Cumlosen-Ulm	≥2014	0.824427
Zebramussel_16S	Zebramussel	Bacteria	2014	Prossen-Ulm	≥2014	0.835577
Zebramussel_16S	Zebramussel	Bacteria	2014	Ulm-Zehren	≥2014	0.858113
Zebramussel_16S	Zebramussel	Bacteria	2014	Cumlosen-Prossen	≥2014	0.798806
Zebramussel_16S	Zebramussel	Bacteria	2014	Cumlosen-Zehren	≥2014	0.815097
Zebramussel_16S	Zebramussel	Bacteria	2014	Prossen-Zehren	≥2014	0.668977
Zebramussel_16S	Zebramussel	Bacteria	2016	Blankenese-Ulm	≥2014	0.834465
Zebramussel_16S	Zebramussel	Bacteria	2016	Cumlosen-Ulm	≥2014	0.802698
Zebramussel_16S	Zebramussel	Bacteria	2016	Prossen-Ulm	≥2014	0.833589
Zebramussel_16S	Zebramussel	Bacteria	2016	Ulm-Zehren	≥2014	0.858427
Zebramussel_16S	Zebramussel	Bacteria	2016	Bimmen-Ulm	≥2014	0.78796
Zebramussel_16S	Zebramussel	Bacteria	2016	Koblenz-Ulm	≥2014	0.82605
Zebramussel_16S	Zebramussel	Bacteria	2016	Blankenese-Cumlosen	≥2014	0.818026
Zebramussel_16S	Zebramussel	Bacteria	2016	Blankenese-Prossen	≥2014	0.810941
Zebramussel_16S	Zebramussel	Bacteria	2016	Blankenese-Zehren	≥2014	0.861477
Zebramussel_16S	Zebramussel	Bacteria	2016	Bimmen-Blankenese	≥2014	0.700498
Zebramussel_16S	Zebramussel	Bacteria	2016	Blankenese-Koblenz	≥2014	0.783468
Zebramussel_16S	Zebramussel	Bacteria	2016	Cumlosen-Prossen	≥2014	0.81323
Zebramussel_16S	Zebramussel	Bacteria	2016	Cumlosen-Zehren	≥2014	0.834574
Zebramussel_16S	Zebramussel	Bacteria	2016	Bimmen-Cumlosen	≥2014	0.779982
Zebramussel_16S	Zebramussel	Bacteria	2016	Cumlosen-Koblenz	≥2014	0.754667
Zebramussel_16S	Zebramussel	Bacteria	2016	Prossen-Zehren	≥2014	0.696156
Zebramussel_16S	Zebramussel	Bacteria	2016	Bimmen-Prossen	≥2014	0.816924
Zebramussel_16S	Zebramussel	Bacteria	2016	Koblenz-Prossen	≥2014	0.721702
Zebramussel_16S	Zebramussel	Bacteria	2016	Bimmen-Zehren	≥2014	0.86153
Zebramussel_16S	Zebramussel	Bacteria	2016	Koblenz-Zehren	≥2014	0.782214
Zebramussel_16S	Zebramussel	Bacteria	2016	Bimmen-Koblenz	≥2014	0.748824
Zebramussel_16S	Zebramussel	Bacteria	1995	Bimmen-Blankenese	≥1995	0.711454
Zebramussel_16S	Zebramussel	Bacteria	1995	Blankenese-Koblenz	≥1995	0.72992
Zebramussel_16S	Zebramussel	Bacteria	1995	Blankenese-Rehlingen	≥1995	0.707768
Zebramussel_16S	Zebramussel	Bacteria	1995	Bimmen-Koblenz	≥1995	0.508571
Zebramussel_16S	Zebramussel	Bacteria	1995	Bimmen-Rehlingen	≥1995	0.727485
Zebramussel_16S	Zebramussel	Bacteria	1995	Koblenz-Rehlingen	≥1995	0.762552
Zebramussel_16S	Zebramussel	Bacteria	1999	Blankenese-Cumlosen	≥1995	0.686869
Zebramussel_16S	Zebramussel	Bacteria	1999	Bimmen-Blankenese	≥1995	0.807656
Zebramussel_16S	Zebramussel	Bacteria	1999	Blankenese-Rehlingen	≥1995	0.737628
Zebramussel_16S	Zebramussel	Bacteria	1999	Bimmen-Cumlosen	≥1995	0.786697
Zebramussel_16S	Zebramussel	Bacteria	1999	Cumlosen-Rehlingen	≥1995	0.741622
Zebramussel_16S	Zebramussel	Bacteria	1999	Bimmen-Rehlingen	≥1995	0.793103
Zebramussel_16S	Zebramussel	Bacteria	2001	Cumlosen-Prossen	≥1995	0.692955
Zebramussel_16S	Zebramussel	Bacteria	2001	Bimmen-Cumlosen	≥1995	0.713656
Zebramussel_16S	Zebramussel	Bacteria	2001	Cumlosen-Koblenz	≥1995	0.744792
Zebramussel_16S	Zebramussel	Bacteria	2001	Cumlosen-Rehlingen	≥1995	0.668287
Zebramussel_16S	Zebramussel	Bacteria	2001	Bimmen-Prossen	≥1995	0.754867
Zebramussel_16S	Zebramussel	Bacteria	2001	Koblenz-Prossen	≥1995	0.798202
Zebramussel_16S	Zebramussel	Bacteria	2001	Prossen-Rehlingen	≥1995	0.71139
Zebramussel_16S	Zebramussel	Bacteria	2001	Bimmen-Koblenz	≥1995	0.598758
Zebramussel_16S	Zebramussel	Bacteria	2001	Bimmen-Rehlingen	≥1995	0.701031
Zebramussel_16S	Zebramussel	Bacteria	2001	Koblenz-Rehlingen	≥1995	0.764912
Zebramussel_16S	Zebramussel	Bacteria	2002	Cumlosen-Prossen	≥2002	0.752381
Zebramussel_16S	Zebramussel	Bacteria	2002	Cumlosen-Zehren	≥2002	0.621911
Zebramussel_16S	Zebramussel	Bacteria	2002	Cumlosen-Rehlingen	≥2002	0.594106
Zebramussel_16S	Zebramussel	Bacteria	2002	Prossen-Zehren	≥2002	0.635202
Zebramussel_16S	Zebramussel	Bacteria	2002	Prossen-Rehlingen	≥2002	0.749819
Zebramussel_16S	Zebramussel	Bacteria	2002	Rehlingen-Zehren	≥2002	0.643599
Zebramussel_18S_Algae	Zebramussel	Algae/Protozoa	2004	Jochenstein-Ulm	≥2002	0.781544
Zebramussel_18S_Algae	Zebramussel	Algae/Protozoa	2004	Blankenese-Jochenstein	≥2002	0.766423
Zebramussel_18S_Algae	Zebramussel	Algae/Protozoa	2004	Jochenstein-Prossen	≥2002	0.775194
Zebramussel_18S_Algae	Zebramussel	Algae/Protozoa	2004	Jochenstein-Zehren	≥2002	0.753571
Zebramussel_18S_Algae	Zebramussel	Algae/Protozoa	2004	Bimmen-Jochenstein	≥2002	0.756813
Zebramussel_18S_Algae	Zebramussel	Algae/Protozoa	2004	Jochenstein-Rehlingen	≥2002	0.78852
Zebramussel_18S_Algae	Zebramussel	Algae/Protozoa	2004	Blankenese-Ulm	≥2002	0.803571
Zebramussel_18S_Algae	Zebramussel	Algae/Protozoa	2004	Prossen-Ulm	≥2002	0.813163
Zebramussel_18S_Algae	Zebramussel	Algae/Protozoa	2004	Ulm-Zehren	≥2002	0.798077
Zebramussel_18S_Algae	Zebramussel	Algae/Protozoa	2004	Bimmen-Ulm	≥2002	0.818182
Zebramussel_18S_Algae	Zebramussel	Algae/Protozoa	2004	Rehlingen-Ulm	≥2002	0.802956
Zebramussel_18S_Algae	Zebramussel	Algae/Protozoa	2004	Blankenese-Prossen	≥2002	0.732759
Zebramussel_18S_Algae	Zebramussel	Algae/Protozoa	2004	Blankenese-Zehren	≥2002	0.725146
Zebramussel_18S_Algae	Zebramussel	Algae/Protozoa	2004	Bimmen-Blankenese	≥2002	0.826923
Zebramussel_18S_Algae	Zebramussel	Algae/Protozoa	2004	Blankenese-Rehlingen	≥2002	0.765472
Zebramussel_18S_Algae	Zebramussel	Algae/Protozoa	2004	Prossen-Zehren	≥2002	0.679654
Zebramussel_18S_Algae	Zebramussel	Algae/Protozoa	2004	Bimmen-Prossen	≥2002	0.822844
Zebramussel_18S_Algae	Zebramussel	Algae/Protozoa	2004	Prossen-Rehlingen	≥2002	0.791878
Zebramussel_18S_Algae	Zebramussel	Algae/Protozoa	2004	Bimmen-Zehren	≥2002	0.82268
Zebramussel_18S_Algae	Zebramussel	Algae/Protozoa	2004	Rehlingen-Zehren	≥2002	0.745981
Zebramussel_18S_Algae	Zebramussel	Algae/Protozoa	2004	Bimmen-Rehlingen	≥2002	0.82199
Zebramussel_18S_Algae	Zebramussel	Algae/Protozoa	2006	Jochenstein-Ulm	≥2006	0.793307
Zebramussel_18S_Algae	Zebramussel	Algae/Protozoa	2006	Blankenese-Jochenstein	≥2006	0.865455
Zebramussel_18S_Algae	Zebramussel	Algae/Protozoa	2006	Cumlosen-Jochenstein	≥2006	0.84265
Zebramussel_18S_Algae	Zebramussel	Algae/Protozoa	2006	Jochenstein-Prossen	≥2006	0.867841
Zebramussel_18S_Algae	Zebramussel	Algae/Protozoa	2006	Jochenstein-Zehren	≥2006	0.835317
Zebramussel_18S_Algae	Zebramussel	Algae/Protozoa	2006	Jochenstein-Rehlingen	≥2006	0.805556
Zebramussel_18S_Algae	Zebramussel	Algae/Protozoa	2006	Blankenese-Ulm	≥2006	0.828054
Zebramussel_18S_Algae	Zebramussel	Algae/Protozoa	2006	Cumlosen-Ulm	≥2006	0.805369
Zebramussel_18S_Algae	Zebramussel	Algae/Protozoa	2006	Prossen-Ulm	≥2006	0.846021
Zebramussel_18S_Algae	Zebramussel	Algae/Protozoa	2006	Ulm-Zehren	≥2006	0.812199
Zebramussel_18S_Algae	Zebramussel	Algae/Protozoa	2006	Rehlingen-Ulm	≥2006	0.779817
Zebramussel_18S_Algae	Zebramussel	Algae/Protozoa	2006	Blankenese-Cumlosen	≥2006	0.653631
Zebramussel_18S_Algae	Zebramussel	Algae/Protozoa	2006	Blankenese-Prossen	≥2006	0.711027
Zebramussel_18S_Algae	Zebramussel	Algae/Protozoa	2006	Blankenese-Zehren	≥2006	0.675485
Zebramussel_18S_Algae	Zebramussel	Algae/Protozoa	2006	Blankenese-Rehlingen	≥2006	0.741835
Zebramussel_18S_Algae	Zebramussel	Algae/Protozoa	2006	Cumlosen-Prossen	≥2006	0.687366
Zebramussel_18S_Algae	Zebramussel	Algae/Protozoa	2006	Cumlosen-Zehren	≥2006	0.614141
Zebramussel_18S_Algae	Zebramussel	Algae/Protozoa	2006	Cumlosen-Rehlingen	≥2006	0.741117
Zebramussel_18S_Algae	Zebramussel	Algae/Protozoa	2006	Prossen-Zehren	≥2006	0.63617
Zebramussel_18S_Algae	Zebramussel	Algae/Protozoa	2006	Prossen-Rehlingen	≥2006	0.767196
Zebramussel_18S_Algae	Zebramussel	Algae/Protozoa	2006	Rehlingen-Zehren	≥2006	0.713333
Zebramussel_18S_Algae	Zebramussel	Algae/Protozoa	2007	Jochenstein-Ulm	≥2006	0.808967
Zebramussel_18S_Algae	Zebramussel	Algae/Protozoa	2007	Blankenese-Jochenstein	≥2006	0.842576
Zebramussel_18S_Algae	Zebramussel	Algae/Protozoa	2007	Jochenstein-Prossen	≥2006	0.88125
Zebramussel_18S_Algae	Zebramussel	Algae/Protozoa	2007	Jochenstein-Zehren	≥2006	0.842576
Zebramussel_18S_Algae	Zebramussel	Algae/Protozoa	2007	Jochenstein-Rehlingen	≥2006	0.827288
Zebramussel_18S_Algae	Zebramussel	Algae/Protozoa	2007	Blankenese-Ulm	≥2006	0.833625
Zebramussel_18S_Algae	Zebramussel	Algae/Protozoa	2007	Prossen-Ulm	≥2006	0.876768
Zebramussel_18S_Algae	Zebramussel	Algae/Protozoa	2007	Ulm-Zehren	≥2006	0.825397
Zebramussel_18S_Algae	Zebramussel	Algae/Protozoa	2007	Rehlingen-Ulm	≥2006	0.818951
Zebramussel_18S_Algae	Zebramussel	Algae/Protozoa	2007	Blankenese-Prossen	≥2006	0.769231
Zebramussel_18S_Algae	Zebramussel	Algae/Protozoa	2007	Blankenese-Zehren	≥2006	0.711927
Zebramussel_18S_Algae	Zebramussel	Algae/Protozoa	2007	Blankenese-Rehlingen	≥2006	0.790774
Zebramussel_18S_Algae	Zebramussel	Algae/Protozoa	2007	Prossen-Zehren	≥2006	0.678571
Zebramussel_18S_Algae	Zebramussel	Algae/Protozoa	2007	Prossen-Rehlingen	≥2006	0.840149
Zebramussel_18S_Algae	Zebramussel	Algae/Protozoa	2007	Rehlingen-Zehren	≥2006	0.770519
Zebramussel_18S_Algae	Zebramussel	Algae/Protozoa	2008	Jochenstein-Ulm	≥2006	0.789784
Zebramussel_18S_Algae	Zebramussel	Algae/Protozoa	2008	Blankenese-Jochenstein	≥2006	0.851703
Zebramussel_18S_Algae	Zebramussel	Algae/Protozoa	2008	Jochenstein-Prossen	≥2006	0.875
Zebramussel_18S_Algae	Zebramussel	Algae/Protozoa	2008	Jochenstein-Zehren	≥2006	0.829187
Zebramussel_18S_Algae	Zebramussel	Algae/Protozoa	2008	Jochenstein-Rehlingen	≥2006	0.788909
Zebramussel_18S_Algae	Zebramussel	Algae/Protozoa	2008	Blankenese-Ulm	≥2006	0.814737
Zebramussel_18S_Algae	Zebramussel	Algae/Protozoa	2008	Prossen-Ulm	≥2006	0.845316
Zebramussel_18S_Algae	Zebramussel	Algae/Protozoa	2008	Ulm-Zehren	≥2006	0.810256
Zebramussel_18S_Algae	Zebramussel	Algae/Protozoa	2008	Rehlingen-Ulm	≥2006	0.778388
Zebramussel_18S_Algae	Zebramussel	Algae/Protozoa	2008	Blankenese-Prossen	≥2006	0.738342
Zebramussel_18S_Algae	Zebramussel	Algae/Protozoa	2008	Blankenese-Zehren	≥2006	0.767925
Zebramussel_18S_Algae	Zebramussel	Algae/Protozoa	2008	Blankenese-Rehlingen	≥2006	0.739394
Zebramussel_18S_Algae	Zebramussel	Algae/Protozoa	2008	Prossen-Zehren	≥2006	0.737271
Zebramussel_18S_Algae	Zebramussel	Algae/Protozoa	2008	Prossen-Rehlingen	≥2006	0.776398
Zebramussel_18S_Algae	Zebramussel	Algae/Protozoa	2008	Rehlingen-Zehren	≥2006	0.742525
Zebramussel_18S_Algae	Zebramussel	Algae/Protozoa	2017	Blankenese-Jochenstein	≥2014	0.809872
Zebramussel_18S_Algae	Zebramussel	Algae/Protozoa	2017	Jochenstein-Prossen	≥2014	0.836522
Zebramussel_18S_Algae	Zebramussel	Algae/Protozoa	2017	Bimmen-Jochenstein	≥2014	0.780702
Zebramussel_18S_Algae	Zebramussel	Algae/Protozoa	2017	Jochenstein-Koblenz	≥2014	0.862434
Zebramussel_18S_Algae	Zebramussel	Algae/Protozoa	2017	Blankenese-Prossen	≥2014	0.767225
Zebramussel_18S_Algae	Zebramussel	Algae/Protozoa	2017	Bimmen-Blankenese	≥2014	0.81681
Zebramussel_18S_Algae	Zebramussel	Algae/Protozoa	2017	Blankenese-Koblenz	≥2014	0.877984
Zebramussel_18S_Algae	Zebramussel	Algae/Protozoa	2017	Bimmen-Prossen	≥2014	0.856855
Zebramussel_18S_Algae	Zebramussel	Algae/Protozoa	2017	Koblenz-Prossen	≥2014	0.872123
Zebramussel_18S_Algae	Zebramussel	Algae/Protozoa	2017	Bimmen-Koblenz	≥2014	0.828571
Zebramussel_18S_Algae	Zebramussel	Algae/Protozoa	2003	Blankenese-Ulm	≥2002	0.835689
Zebramussel_18S_Algae	Zebramussel	Algae/Protozoa	2003	Prossen-Ulm	≥2002	0.847458
Zebramussel_18S_Algae	Zebramussel	Algae/Protozoa	2003	Ulm-Zehren	≥2002	0.850107
Zebramussel_18S_Algae	Zebramussel	Algae/Protozoa	2003	Rehlingen-Ulm	≥2002	0.834437
Zebramussel_18S_Algae	Zebramussel	Algae/Protozoa	2003	Blankenese-Prossen	≥2002	0.779352
Zebramussel_18S_Algae	Zebramussel	Algae/Protozoa	2003	Blankenese-Zehren	≥2002	0.745263
Zebramussel_18S_Algae	Zebramussel	Algae/Protozoa	2003	Blankenese-Rehlingen	≥2002	0.751227
Zebramussel_18S_Algae	Zebramussel	Algae/Protozoa	2003	Prossen-Zehren	≥2002	0.753886
Zebramussel_18S_Algae	Zebramussel	Algae/Protozoa	2003	Prossen-Rehlingen	≥2002	0.804428
Zebramussel_18S_Algae	Zebramussel	Algae/Protozoa	2003	Rehlingen-Zehren	≥2002	0.772031
Zebramussel_18S_Algae	Zebramussel	Algae/Protozoa	2005	Cumlosen-Ulm	≥2002	0.782258
Zebramussel_18S_Algae	Zebramussel	Algae/Protozoa	2005	Prossen-Ulm	≥2002	0.799107
Zebramussel_18S_Algae	Zebramussel	Algae/Protozoa	2005	Ulm-Zehren	≥2002	0.791228
Zebramussel_18S_Algae	Zebramussel	Algae/Protozoa	2005	Rehlingen-Ulm	≥2002	0.811069
Zebramussel_18S_Algae	Zebramussel	Algae/Protozoa	2005	Cumlosen-Prossen	≥2002	0.713514
Zebramussel_18S_Algae	Zebramussel	Algae/Protozoa	2005	Cumlosen-Zehren	≥2002	0.709877
Zebramussel_18S_Algae	Zebramussel	Algae/Protozoa	2005	Cumlosen-Rehlingen	≥2002	0.775109
Zebramussel_18S_Algae	Zebramussel	Algae/Protozoa	2005	Prossen-Zehren	≥2002	0.704388
Zebramussel_18S_Algae	Zebramussel	Algae/Protozoa	2005	Prossen-Rehlingen	≥2002	0.7625
Zebramussel_18S_Algae	Zebramussel	Algae/Protozoa	2005	Rehlingen-Zehren	≥2002	0.733333
Zebramussel_18S_Algae	Zebramussel	Algae/Protozoa	2009	Blankenese-Ulm	≥2009	0.837283
Zebramussel_18S_Algae	Zebramussel	Algae/Protozoa	2009	Prossen-Ulm	≥2009	0.880719
Zebramussel_18S_Algae	Zebramussel	Algae/Protozoa	2009	Ulm-Zehren	≥2009	0.873371
Zebramussel_18S_Algae	Zebramussel	Algae/Protozoa	2009	Rehlingen-Ulm	≥2009	0.839744
Zebramussel_18S_Algae	Zebramussel	Algae/Protozoa	2009	Blankenese-Prossen	≥2009	0.769068
Zebramussel_18S_Algae	Zebramussel	Algae/Protozoa	2009	Blankenese-Zehren	≥2009	0.789855
Zebramussel_18S_Algae	Zebramussel	Algae/Protozoa	2009	Blankenese-Rehlingen	≥2009	0.769841
Zebramussel_18S_Algae	Zebramussel	Algae/Protozoa	2009	Prossen-Zehren	≥2009	0.746518
Zebramussel_18S_Algae	Zebramussel	Algae/Protozoa	2009	Prossen-Rehlingen	≥2009	0.836401
Zebramussel_18S_Algae	Zebramussel	Algae/Protozoa	2009	Rehlingen-Zehren	≥2009	0.827338
Zebramussel_18S_Algae	Zebramussel	Algae/Protozoa	2010	Prossen-Ulm	≥2009	0.828814
Zebramussel_18S_Algae	Zebramussel	Algae/Protozoa	2010	Ulm-Zehren	≥2009	0.794567
Zebramussel_18S_Algae	Zebramussel	Algae/Protozoa	2010	Rehlingen-Ulm	≥2009	0.788194
Zebramussel_18S_Algae	Zebramussel	Algae/Protozoa	2010	Prossen-Zehren	≥2009	0.697309
Zebramussel_18S_Algae	Zebramussel	Algae/Protozoa	2010	Prossen-Rehlingen	≥2009	0.814583
Zebramussel_18S_Algae	Zebramussel	Algae/Protozoa	2010	Rehlingen-Zehren	≥2009	0.782609
Zebramussel_18S_Algae	Zebramussel	Algae/Protozoa	2011	Prossen-Ulm	≥2009	0.850719
Zebramussel_18S_Algae	Zebramussel	Algae/Protozoa	2011	Ulm-Zehren	≥2009	0.820663
Zebramussel_18S_Algae	Zebramussel	Algae/Protozoa	2011	Rehlingen-Ulm	≥2009	0.803738
Zebramussel_18S_Algae	Zebramussel	Algae/Protozoa	2011	Prossen-Zehren	≥2009	0.716102
Zebramussel_18S_Algae	Zebramussel	Algae/Protozoa	2011	Prossen-Rehlingen	≥2009	0.745597
Zebramussel_18S_Algae	Zebramussel	Algae/Protozoa	2011	Rehlingen-Zehren	≥2009	0.730126
Zebramussel_18S_Algae	Zebramussel	Algae/Protozoa	2012	Prossen-Ulm	≥2009	0.835784
Zebramussel_18S_Algae	Zebramussel	Algae/Protozoa	2012	Ulm-Zehren	≥2009	0.834802
Zebramussel_18S_Algae	Zebramussel	Algae/Protozoa	2012	Rehlingen-Ulm	≥2009	0.868421
Zebramussel_18S_Algae	Zebramussel	Algae/Protozoa	2012	Prossen-Zehren	≥2009	0.736342
Zebramussel_18S_Algae	Zebramussel	Algae/Protozoa	2012	Prossen-Rehlingen	≥2009	0.84542
Zebramussel_18S_Algae	Zebramussel	Algae/Protozoa	2012	Rehlingen-Zehren	≥2009	0.849913
Zebramussel_18S_Algae	Zebramussel	Algae/Protozoa	2013	Cumlosen-Ulm	≥2009	0.799051
Zebramussel_18S_Algae	Zebramussel	Algae/Protozoa	2013	Prossen-Ulm	≥2009	0.812371
Zebramussel_18S_Algae	Zebramussel	Algae/Protozoa	2013	Ulm-Zehren	≥2009	0.802947
Zebramussel_18S_Algae	Zebramussel	Algae/Protozoa	2013	Cumlosen-Prossen	≥2009	0.732422
Zebramussel_18S_Algae	Zebramussel	Algae/Protozoa	2013	Cumlosen-Zehren	≥2009	0.666052
Zebramussel_18S_Algae	Zebramussel	Algae/Protozoa	2013	Prossen-Zehren	≥2009	0.705036
Zebramussel_18S_Algae	Zebramussel	Algae/Protozoa	2014	Cumlosen-Ulm	≥2014	0.830793
Zebramussel_18S_Algae	Zebramussel	Algae/Protozoa	2014	Prossen-Ulm	≥2014	0.845745
Zebramussel_18S_Algae	Zebramussel	Algae/Protozoa	2014	Ulm-Zehren	≥2014	0.85567
Zebramussel_18S_Algae	Zebramussel	Algae/Protozoa	2014	Cumlosen-Prossen	≥2014	0.734864
Zebramussel_18S_Algae	Zebramussel	Algae/Protozoa	2014	Cumlosen-Zehren	≥2014	0.801158
Zebramussel_18S_Algae	Zebramussel	Algae/Protozoa	2014	Prossen-Zehren	≥2014	0.740648
Zebramussel_18S_Algae	Zebramussel	Algae/Protozoa	2016	Blankenese-Ulm	≥2014	0.847487
Zebramussel_18S_Algae	Zebramussel	Algae/Protozoa	2016	Cumlosen-Ulm	≥2014	0.842832
Zebramussel_18S_Algae	Zebramussel	Algae/Protozoa	2016	Prossen-Ulm	≥2014	0.816726
Zebramussel_18S_Algae	Zebramussel	Algae/Protozoa	2016	Ulm-Zehren	≥2014	0.883588
Zebramussel_18S_Algae	Zebramussel	Algae/Protozoa	2016	Bimmen-Ulm	≥2014	0.813743
Zebramussel_18S_Algae	Zebramussel	Algae/Protozoa	2016	Koblenz-Ulm	≥2014	0.847273
Zebramussel_18S_Algae	Zebramussel	Algae/Protozoa	2016	Blankenese-Cumlosen	≥2014	0.781585
Zebramussel_18S_Algae	Zebramussel	Algae/Protozoa	2016	Blankenese-Prossen	≥2014	0.779221
Zebramussel_18S_Algae	Zebramussel	Algae/Protozoa	2016	Blankenese-Zehren	≥2014	0.889908
Zebramussel_18S_Algae	Zebramussel	Algae/Protozoa	2016	Bimmen-Blankenese	≥2014	0.809013
Zebramussel_18S_Algae	Zebramussel	Algae/Protozoa	2016	Blankenese-Koblenz	≥2014	0.78032
Zebramussel_18S_Algae	Zebramussel	Algae/Protozoa	2016	Cumlosen-Prossen	≥2014	0.771058
Zebramussel_18S_Algae	Zebramussel	Algae/Protozoa	2016	Cumlosen-Zehren	≥2014	0.818841
Zebramussel_18S_Algae	Zebramussel	Algae/Protozoa	2016	Bimmen-Cumlosen	≥2014	0.808511
Zebramussel_18S_Algae	Zebramussel	Algae/Protozoa	2016	Cumlosen-Koblenz	≥2014	0.763218
Zebramussel_18S_Algae	Zebramussel	Algae/Protozoa	2016	Prossen-Zehren	≥2014	0.774684
Zebramussel_18S_Algae	Zebramussel	Algae/Protozoa	2016	Bimmen-Prossen	≥2014	0.811563
Zebramussel_18S_Algae	Zebramussel	Algae/Protozoa	2016	Koblenz-Prossen	≥2014	0.745882
Zebramussel_18S_Algae	Zebramussel	Algae/Protozoa	2016	Bimmen-Zehren	≥2014	0.871734
Zebramussel_18S_Algae	Zebramussel	Algae/Protozoa	2016	Koblenz-Zehren	≥2014	0.826425
Zebramussel_18S_Algae	Zebramussel	Algae/Protozoa	2016	Bimmen-Koblenz	≥2014	0.811791
Zebramussel_18S_Algae	Zebramussel	Algae/Protozoa	1995	Bimmen-Blankenese	≥1995	0.793621
Zebramussel_18S_Algae	Zebramussel	Algae/Protozoa	1995	Blankenese-Koblenz	≥1995	0.805263
Zebramussel_18S_Algae	Zebramussel	Algae/Protozoa	1995	Blankenese-Rehlingen	≥1995	0.731377
Zebramussel_18S_Algae	Zebramussel	Algae/Protozoa	1995	Bimmen-Koblenz	≥1995	0.674699
Zebramussel_18S_Algae	Zebramussel	Algae/Protozoa	1995	Bimmen-Rehlingen	≥1995	0.74186
Zebramussel_18S_Algae	Zebramussel	Algae/Protozoa	1995	Koblenz-Rehlingen	≥1995	0.74946
Zebramussel_18S_Algae	Zebramussel	Algae/Protozoa	1996	Bimmen-Blankenese	≥1995	0.827381
Zebramussel_18S_Algae	Zebramussel	Algae/Protozoa	1996	Blankenese-Koblenz	≥1995	0.818482
Zebramussel_18S_Algae	Zebramussel	Algae/Protozoa	1996	Blankenese-Rehlingen	≥1995	0.725532
Zebramussel_18S_Algae	Zebramussel	Algae/Protozoa	1996	Bimmen-Koblenz	≥1995	0.7
Zebramussel_18S_Algae	Zebramussel	Algae/Protozoa	1996	Bimmen-Rehlingen	≥1995	0.808511
Zebramussel_18S_Algae	Zebramussel	Algae/Protozoa	1996	Koblenz-Rehlingen	≥1995	0.777937
Zebramussel_18S_Algae	Zebramussel	Algae/Protozoa	1999	Blankenese-Cumlosen	≥1995	0.661871
Zebramussel_18S_Algae	Zebramussel	Algae/Protozoa	1999	Blankenese-Prossen	≥1995	0.731707
Zebramussel_18S_Algae	Zebramussel	Algae/Protozoa	1999	Bimmen-Blankenese	≥1995	0.872861
Zebramussel_18S_Algae	Zebramussel	Algae/Protozoa	1999	Blankenese-Rehlingen	≥1995	0.740206
Zebramussel_18S_Algae	Zebramussel	Algae/Protozoa	1999	Cumlosen-Prossen	≥1995	0.678392
Zebramussel_18S_Algae	Zebramussel	Algae/Protozoa	1999	Bimmen-Cumlosen	≥1995	0.866505
Zebramussel_18S_Algae	Zebramussel	Algae/Protozoa	1999	Cumlosen-Rehlingen	≥1995	0.717256
Zebramussel_18S_Algae	Zebramussel	Algae/Protozoa	1999	Bimmen-Prossen	≥1995	0.843666
Zebramussel_18S_Algae	Zebramussel	Algae/Protozoa	1999	Prossen-Rehlingen	≥1995	0.727473
Zebramussel_18S_Algae	Zebramussel	Algae/Protozoa	1999	Bimmen-Rehlingen	≥1995	0.844444
Zebramussel_18S_Algae	Zebramussel	Algae/Protozoa	2000	Cumlosen-Prossen	≥1995	0.722222
Zebramussel_18S_Algae	Zebramussel	Algae/Protozoa	2000	Cumlosen-Zehren	≥1995	0.74168
Zebramussel_18S_Algae	Zebramussel	Algae/Protozoa	2000	Cumlosen-Rehlingen	≥1995	0.75804
Zebramussel_18S_Algae	Zebramussel	Algae/Protozoa	2000	Prossen-Zehren	≥1995	0.745698
Zebramussel_18S_Algae	Zebramussel	Algae/Protozoa	2000	Prossen-Rehlingen	≥1995	0.778584
Zebramussel_18S_Algae	Zebramussel	Algae/Protozoa	2000	Rehlingen-Zehren	≥1995	0.687311
Zebramussel_18S_Algae	Zebramussel	Algae/Protozoa	2001	Cumlosen-Prossen	≥1995	0.717241
Zebramussel_18S_Algae	Zebramussel	Algae/Protozoa	2001	Cumlosen-Zehren	≥1995	0.72043
Zebramussel_18S_Algae	Zebramussel	Algae/Protozoa	2001	Bimmen-Cumlosen	≥1995	0.819392
Zebramussel_18S_Algae	Zebramussel	Algae/Protozoa	2001	Cumlosen-Koblenz	≥1995	0.843254
Zebramussel_18S_Algae	Zebramussel	Algae/Protozoa	2001	Cumlosen-Rehlingen	≥1995	0.71048
Zebramussel_18S_Algae	Zebramussel	Algae/Protozoa	2001	Prossen-Zehren	≥1995	0.717647
Zebramussel_18S_Algae	Zebramussel	Algae/Protozoa	2001	Bimmen-Prossen	≥1995	0.8361
Zebramussel_18S_Algae	Zebramussel	Algae/Protozoa	2001	Koblenz-Prossen	≥1995	0.845475
Zebramussel_18S_Algae	Zebramussel	Algae/Protozoa	2001	Prossen-Rehlingen	≥1995	0.74812
Zebramussel_18S_Algae	Zebramussel	Algae/Protozoa	2001	Bimmen-Zehren	≥1995	0.763793
Zebramussel_18S_Algae	Zebramussel	Algae/Protozoa	2001	Koblenz-Zehren	≥1995	0.79823
Zebramussel_18S_Algae	Zebramussel	Algae/Protozoa	2001	Rehlingen-Zehren	≥1995	0.6848
Zebramussel_18S_Algae	Zebramussel	Algae/Protozoa	2001	Bimmen-Koblenz	≥1995	0.671202
Zebramussel_18S_Algae	Zebramussel	Algae/Protozoa	2001	Bimmen-Rehlingen	≥1995	0.800987
Zebramussel_18S_Algae	Zebramussel	Algae/Protozoa	2001	Koblenz-Rehlingen	≥1995	0.834739
Zebramussel_18S_Metazoa	Zebramussel	Metazoa	2004	Jochenstein-Ulm	≥2002	0.84
Zebramussel_18S_Metazoa	Zebramussel	Metazoa	2004	Blankenese-Jochenstein	≥2002	0.717391
Zebramussel_18S_Metazoa	Zebramussel	Metazoa	2004	Jochenstein-Prossen	≥2002	0.791667
Zebramussel_18S_Metazoa	Zebramussel	Metazoa	2004	Jochenstein-Zehren	≥2002	0.918919
Zebramussel_18S_Metazoa	Zebramussel	Metazoa	2004	Bimmen-Jochenstein	≥2002	0.567568
Zebramussel_18S_Metazoa	Zebramussel	Metazoa	2004	Jochenstein-Rehlingen	≥2002	0.803279
Zebramussel_18S_Metazoa	Zebramussel	Metazoa	2004	Blankenese-Ulm	≥2002	0.776119
Zebramussel_18S_Metazoa	Zebramussel	Metazoa	2004	Prossen-Ulm	≥2002	0.842857
Zebramussel_18S_Metazoa	Zebramussel	Metazoa	2004	Ulm-Zehren	≥2002	0.855556
Zebramussel_18S_Metazoa	Zebramussel	Metazoa	2004	Bimmen-Ulm	≥2002	0.865672
Zebramussel_18S_Metazoa	Zebramussel	Metazoa	2004	Rehlingen-Ulm	≥2002	0.753247
Zebramussel_18S_Metazoa	Zebramussel	Metazoa	2004	Blankenese-Prossen	≥2002	0.641026
Zebramussel_18S_Metazoa	Zebramussel	Metazoa	2004	Blankenese-Zehren	≥2002	0.846154
Zebramussel_18S_Metazoa	Zebramussel	Metazoa	2004	Bimmen-Blankenese	≥2002	0.8
Zebramussel_18S_Metazoa	Zebramussel	Metazoa	2004	Blankenese-Rehlingen	≥2002	0.692308
Zebramussel_18S_Metazoa	Zebramussel	Metazoa	2004	Prossen-Zehren	≥2002	0.701754
Zebramussel_18S_Metazoa	Zebramussel	Metazoa	2004	Bimmen-Prossen	≥2002	0.880952
Zebramussel_18S_Metazoa	Zebramussel	Metazoa	2004	Prossen-Rehlingen	≥2002	0.711538
Zebramussel_18S_Metazoa	Zebramussel	Metazoa	2004	Bimmen-Zehren	≥2002	0.921875
Zebramussel_18S_Metazoa	Zebramussel	Metazoa	2004	Rehlingen-Zehren	≥2002	0.813333
Zebramussel_18S_Metazoa	Zebramussel	Metazoa	2004	Bimmen-Rehlingen	≥2002	0.830189
Zebramussel_18S_Metazoa	Zebramussel	Metazoa	2006	Jochenstein-Ulm	≥2006	0.765306
Zebramussel_18S_Metazoa	Zebramussel	Metazoa	2006	Blankenese-Jochenstein	≥2006	0.745763
Zebramussel_18S_Metazoa	Zebramussel	Metazoa	2006	Cumlosen-Jochenstein	≥2006	0.740741
Zebramussel_18S_Metazoa	Zebramussel	Metazoa	2006	Jochenstein-Prossen	≥2006	0.887097
Zebramussel_18S_Metazoa	Zebramussel	Metazoa	2006	Jochenstein-Zehren	≥2006	0.898876
Zebramussel_18S_Metazoa	Zebramussel	Metazoa	2006	Jochenstein-Rehlingen	≥2006	0.712121
Zebramussel_18S_Metazoa	Zebramussel	Metazoa	2006	Blankenese-Ulm	≥2006	0.811111
Zebramussel_18S_Metazoa	Zebramussel	Metazoa	2006	Cumlosen-Ulm	≥2006	0.761468
Zebramussel_18S_Metazoa	Zebramussel	Metazoa	2006	Prossen-Ulm	≥2006	0.827586
Zebramussel_18S_Metazoa	Zebramussel	Metazoa	2006	Ulm-Zehren	≥2006	0.830357
Zebramussel_18S_Metazoa	Zebramussel	Metazoa	2006	Rehlingen-Ulm	≥2006	0.731183
Zebramussel_18S_Metazoa	Zebramussel	Metazoa	2006	Blankenese-Cumlosen	≥2006	0.646154
Zebramussel_18S_Metazoa	Zebramussel	Metazoa	2006	Blankenese-Prossen	≥2006	0.658537
Zebramussel_18S_Metazoa	Zebramussel	Metazoa	2006	Blankenese-Zehren	≥2006	0.764706
Zebramussel_18S_Metazoa	Zebramussel	Metazoa	2006	Blankenese-Rehlingen	≥2006	0.709091
Zebramussel_18S_Metazoa	Zebramussel	Metazoa	2006	Cumlosen-Prossen	≥2006	0.703125
Zebramussel_18S_Metazoa	Zebramussel	Metazoa	2006	Cumlosen-Zehren	≥2006	0.727273
Zebramussel_18S_Metazoa	Zebramussel	Metazoa	2006	Cumlosen-Rehlingen	≥2006	0.643836
Zebramussel_18S_Metazoa	Zebramussel	Metazoa	2006	Prossen-Zehren	≥2006	0.637931
Zebramussel_18S_Metazoa	Zebramussel	Metazoa	2006	Prossen-Rehlingen	≥2006	0.754717
Zebramussel_18S_Metazoa	Zebramussel	Metazoa	2006	Rehlingen-Zehren	≥2006	0.782051
Zebramussel_18S_Metazoa	Zebramussel	Metazoa	2007	Jochenstein-Ulm	≥2006	0.786517
Zebramussel_18S_Metazoa	Zebramussel	Metazoa	2007	Blankenese-Jochenstein	≥2006	0.681159
Zebramussel_18S_Metazoa	Zebramussel	Metazoa	2007	Jochenstein-Prossen	≥2006	0.839286
Zebramussel_18S_Metazoa	Zebramussel	Metazoa	2007	Jochenstein-Zehren	≥2006	0.818182
Zebramussel_18S_Metazoa	Zebramussel	Metazoa	2007	Jochenstein-Rehlingen	≥2006	0.683333
Zebramussel_18S_Metazoa	Zebramussel	Metazoa	2007	Blankenese-Ulm	≥2006	0.73494
Zebramussel_18S_Metazoa	Zebramussel	Metazoa	2007	Prossen-Ulm	≥2006	0.855072
Zebramussel_18S_Metazoa	Zebramussel	Metazoa	2007	Ulm-Zehren	≥2006	0.757895
Zebramussel_18S_Metazoa	Zebramussel	Metazoa	2007	Rehlingen-Ulm	≥2006	0.776316
Zebramussel_18S_Metazoa	Zebramussel	Metazoa	2007	Blankenese-Prossen	≥2006	0.734694
Zebramussel_18S_Metazoa	Zebramussel	Metazoa	2007	Blankenese-Zehren	≥2006	0.721519
Zebramussel_18S_Metazoa	Zebramussel	Metazoa	2007	Blankenese-Rehlingen	≥2006	0.642857
Zebramussel_18S_Metazoa	Zebramussel	Metazoa	2007	Prossen-Zehren	≥2006	0.706897
Zebramussel_18S_Metazoa	Zebramussel	Metazoa	2007	Prossen-Rehlingen	≥2006	0.780488
Zebramussel_18S_Metazoa	Zebramussel	Metazoa	2007	Rehlingen-Zehren	≥2006	0.746479
Zebramussel_18S_Metazoa	Zebramussel	Metazoa	2008	Jochenstein-Ulm	≥2006	0.734375
Zebramussel_18S_Metazoa	Zebramussel	Metazoa	2008	Blankenese-Jochenstein	≥2006	0.644068
Zebramussel_18S_Metazoa	Zebramussel	Metazoa	2008	Jochenstein-Prossen	≥2006	0.857143
Zebramussel_18S_Metazoa	Zebramussel	Metazoa	2008	Jochenstein-Zehren	≥2006	0.876712
Zebramussel_18S_Metazoa	Zebramussel	Metazoa	2008	Jochenstein-Rehlingen	≥2006	0.578947
Zebramussel_18S_Metazoa	Zebramussel	Metazoa	2008	Blankenese-Ulm	≥2006	0.731343
Zebramussel_18S_Metazoa	Zebramussel	Metazoa	2008	Prossen-Ulm	≥2006	0.849057
Zebramussel_18S_Metazoa	Zebramussel	Metazoa	2008	Ulm-Zehren	≥2006	0.774648
Zebramussel_18S_Metazoa	Zebramussel	Metazoa	2008	Rehlingen-Ulm	≥2006	0.65625
Zebramussel_18S_Metazoa	Zebramussel	Metazoa	2008	Blankenese-Prossen	≥2006	0.8
Zebramussel_18S_Metazoa	Zebramussel	Metazoa	2008	Blankenese-Zehren	≥2006	0.821918
Zebramussel_18S_Metazoa	Zebramussel	Metazoa	2008	Blankenese-Rehlingen	≥2006	0.606557
Zebramussel_18S_Metazoa	Zebramussel	Metazoa	2008	Prossen-Zehren	≥2006	0.622222
Zebramussel_18S_Metazoa	Zebramussel	Metazoa	2008	Prossen-Rehlingen	≥2006	0.78
Zebramussel_18S_Metazoa	Zebramussel	Metazoa	2008	Rehlingen-Zehren	≥2006	0.791667
Zebramussel_18S_Metazoa	Zebramussel	Metazoa	2017	Blankenese-Jochenstein	≥2014	0.85
Zebramussel_18S_Metazoa	Zebramussel	Metazoa	2017	Jochenstein-Prossen	≥2014	0.818182
Zebramussel_18S_Metazoa	Zebramussel	Metazoa	2017	Bimmen-Jochenstein	≥2014	0.61194
Zebramussel_18S_Metazoa	Zebramussel	Metazoa	2017	Jochenstein-Koblenz	≥2014	0.677419
Zebramussel_18S_Metazoa	Zebramussel	Metazoa	2017	Blankenese-Prossen	≥2014	0.87037
Zebramussel_18S_Metazoa	Zebramussel	Metazoa	2017	Bimmen-Blankenese	≥2014	0.717949
Zebramussel_18S_Metazoa	Zebramussel	Metazoa	2017	Blankenese-Koblenz	≥2014	0.823529
Zebramussel_18S_Metazoa	Zebramussel	Metazoa	2017	Bimmen-Prossen	≥2014	0.802817
Zebramussel_18S_Metazoa	Zebramussel	Metazoa	2017	Koblenz-Prossen	≥2014	0.707865
Zebramussel_18S_Metazoa	Zebramussel	Metazoa	2017	Bimmen-Koblenz	≥2014	0.594595
Zebramussel_18S_Metazoa	Zebramussel	Metazoa	2003	Blankenese-Ulm	≥2002	0.766234
Zebramussel_18S_Metazoa	Zebramussel	Metazoa	2003	Prossen-Ulm	≥2002	0.816901
Zebramussel_18S_Metazoa	Zebramussel	Metazoa	2003	Ulm-Zehren	≥2002	0.805195
Zebramussel_18S_Metazoa	Zebramussel	Metazoa	2003	Rehlingen-Ulm	≥2002	0.788235
Zebramussel_18S_Metazoa	Zebramussel	Metazoa	2003	Blankenese-Prossen	≥2002	0.567568
Zebramussel_18S_Metazoa	Zebramussel	Metazoa	2003	Blankenese-Zehren	≥2002	0.702128
Zebramussel_18S_Metazoa	Zebramussel	Metazoa	2003	Blankenese-Rehlingen	≥2002	0.641509
Zebramussel_18S_Metazoa	Zebramussel	Metazoa	2003	Prossen-Zehren	≥2002	0.684211
Zebramussel_18S_Metazoa	Zebramussel	Metazoa	2003	Prossen-Rehlingen	≥2002	0.729167
Zebramussel_18S_Metazoa	Zebramussel	Metazoa	2003	Rehlingen-Zehren	≥2002	0.673077
Zebramussel_18S_Metazoa	Zebramussel	Metazoa	2005	Cumlosen-Ulm	≥2002	0.821053
Zebramussel_18S_Metazoa	Zebramussel	Metazoa	2005	Prossen-Ulm	≥2002	0.802817
Zebramussel_18S_Metazoa	Zebramussel	Metazoa	2005	Ulm-Zehren	≥2002	0.835165
Zebramussel_18S_Metazoa	Zebramussel	Metazoa	2005	Rehlingen-Ulm	≥2002	0.779221
Zebramussel_18S_Metazoa	Zebramussel	Metazoa	2005	Cumlosen-Prossen	≥2002	0.784615
Zebramussel_18S_Metazoa	Zebramussel	Metazoa	2005	Cumlosen-Zehren	≥2002	0.717949
Zebramussel_18S_Metazoa	Zebramussel	Metazoa	2005	Cumlosen-Rehlingen	≥2002	0.686567
Zebramussel_18S_Metazoa	Zebramussel	Metazoa	2005	Prossen-Zehren	≥2002	0.672727
Zebramussel_18S_Metazoa	Zebramussel	Metazoa	2005	Prossen-Rehlingen	≥2002	0.803922
Zebramussel_18S_Metazoa	Zebramussel	Metazoa	2005	Rehlingen-Zehren	≥2002	0.776119
Zebramussel_18S_Metazoa	Zebramussel	Metazoa	2009	Blankenese-Ulm	≥2009	0.737374
Zebramussel_18S_Metazoa	Zebramussel	Metazoa	2009	Prossen-Ulm	≥2009	0.858696
Zebramussel_18S_Metazoa	Zebramussel	Metazoa	2009	Ulm-Zehren	≥2009	0.869565
Zebramussel_18S_Metazoa	Zebramussel	Metazoa	2009	Rehlingen-Ulm	≥2009	0.775281
Zebramussel_18S_Metazoa	Zebramussel	Metazoa	2009	Blankenese-Prossen	≥2009	0.8
Zebramussel_18S_Metazoa	Zebramussel	Metazoa	2009	Blankenese-Zehren	≥2009	0.737705
Zebramussel_18S_Metazoa	Zebramussel	Metazoa	2009	Blankenese-Rehlingen	≥2009	0.655738
Zebramussel_18S_Metazoa	Zebramussel	Metazoa	2009	Prossen-Zehren	≥2009	0.459459
Zebramussel_18S_Metazoa	Zebramussel	Metazoa	2009	Prossen-Rehlingen	≥2009	0.784314
Zebramussel_18S_Metazoa	Zebramussel	Metazoa	2009	Rehlingen-Zehren	≥2009	0.755102
Zebramussel_18S_Metazoa	Zebramussel	Metazoa	2010	Prossen-Ulm	≥2009	0.80303
Zebramussel_18S_Metazoa	Zebramussel	Metazoa	2010	Ulm-Zehren	≥2009	0.769231
Zebramussel_18S_Metazoa	Zebramussel	Metazoa	2010	Rehlingen-Ulm	≥2009	0.793651
Zebramussel_18S_Metazoa	Zebramussel	Metazoa	2010	Prossen-Zehren	≥2009	0.489362
Zebramussel_18S_Metazoa	Zebramussel	Metazoa	2010	Prossen-Rehlingen	≥2009	0.781818
Zebramussel_18S_Metazoa	Zebramussel	Metazoa	2010	Rehlingen-Zehren	≥2009	0.785714
Zebramussel_18S_Metazoa	Zebramussel	Metazoa	2011	Prossen-Ulm	≥2009	0.848485
Zebramussel_18S_Metazoa	Zebramussel	Metazoa	2011	Ulm-Zehren	≥2009	0.846154
Zebramussel_18S_Metazoa	Zebramussel	Metazoa	2011	Rehlingen-Ulm	≥2009	0.770492
Zebramussel_18S_Metazoa	Zebramussel	Metazoa	2011	Prossen-Zehren	≥2009	0.642857
Zebramussel_18S_Metazoa	Zebramussel	Metazoa	2011	Prossen-Rehlingen	≥2009	0.767857
Zebramussel_18S_Metazoa	Zebramussel	Metazoa	2011	Rehlingen-Zehren	≥2009	0.835052
Zebramussel_18S_Metazoa	Zebramussel	Metazoa	2012	Prossen-Ulm	≥2009	0.793103
Zebramussel_18S_Metazoa	Zebramussel	Metazoa	2012	Ulm-Zehren	≥2009	0.853659
Zebramussel_18S_Metazoa	Zebramussel	Metazoa	2012	Rehlingen-Ulm	≥2009	0.74359
Zebramussel_18S_Metazoa	Zebramussel	Metazoa	2012	Prossen-Zehren	≥2009	0.608696
Zebramussel_18S_Metazoa	Zebramussel	Metazoa	2012	Prossen-Rehlingen	≥2009	0.840909
Zebramussel_18S_Metazoa	Zebramussel	Metazoa	2012	Rehlingen-Zehren	≥2009	0.897059
Zebramussel_18S_Metazoa	Zebramussel	Metazoa	2013	Cumlosen-Ulm	≥2009	0.789474
Zebramussel_18S_Metazoa	Zebramussel	Metazoa	2013	Prossen-Ulm	≥2009	0.88764
Zebramussel_18S_Metazoa	Zebramussel	Metazoa	2013	Ulm-Zehren	≥2009	0.84375
Zebramussel_18S_Metazoa	Zebramussel	Metazoa	2013	Cumlosen-Prossen	≥2009	0.708861
Zebramussel_18S_Metazoa	Zebramussel	Metazoa	2013	Cumlosen-Zehren	≥2009	0.658824
Zebramussel_18S_Metazoa	Zebramussel	Metazoa	2013	Prossen-Zehren	≥2009	0.537313
Zebramussel_18S_Metazoa	Zebramussel	Metazoa	2014	Cumlosen-Ulm	≥2014	0.806122
Zebramussel_18S_Metazoa	Zebramussel	Metazoa	2014	Prossen-Ulm	≥2014	0.898734
Zebramussel_18S_Metazoa	Zebramussel	Metazoa	2014	Ulm-Zehren	≥2014	0.819149
Zebramussel_18S_Metazoa	Zebramussel	Metazoa	2014	Cumlosen-Prossen	≥2014	0.757576
Zebramussel_18S_Metazoa	Zebramussel	Metazoa	2014	Cumlosen-Zehren	≥2014	0.767442
Zebramussel_18S_Metazoa	Zebramussel	Metazoa	2014	Prossen-Zehren	≥2014	0.733333
Zebramussel_18S_Metazoa	Zebramussel	Metazoa	2016	Blankenese-Ulm	≥2014	0.831325
Zebramussel_18S_Metazoa	Zebramussel	Metazoa	2016	Cumlosen-Ulm	≥2014	0.827273
Zebramussel_18S_Metazoa	Zebramussel	Metazoa	2016	Prossen-Ulm	≥2014	0.81
Zebramussel_18S_Metazoa	Zebramussel	Metazoa	2016	Ulm-Zehren	≥2014	0.808081
Zebramussel_18S_Metazoa	Zebramussel	Metazoa	2016	Bimmen-Ulm	≥2014	0.84375
Zebramussel_18S_Metazoa	Zebramussel	Metazoa	2016	Koblenz-Ulm	≥2014	0.801724
Zebramussel_18S_Metazoa	Zebramussel	Metazoa	2016	Blankenese-Cumlosen	≥2014	0.782609
Zebramussel_18S_Metazoa	Zebramussel	Metazoa	2016	Blankenese-Prossen	≥2014	0.806452
Zebramussel_18S_Metazoa	Zebramussel	Metazoa	2016	Blankenese-Zehren	≥2014	0.859375
Zebramussel_18S_Metazoa	Zebramussel	Metazoa	2016	Bimmen-Blankenese	≥2014	0.68
Zebramussel_18S_Metazoa	Zebramussel	Metazoa	2016	Blankenese-Koblenz	≥2014	0.72973
Zebramussel_18S_Metazoa	Zebramussel	Metazoa	2016	Cumlosen-Prossen	≥2014	0.738095
Zebramussel_18S_Metazoa	Zebramussel	Metazoa	2016	Cumlosen-Zehren	≥2014	0.719512
Zebramussel_18S_Metazoa	Zebramussel	Metazoa	2016	Bimmen-Cumlosen	≥2014	0.727273
Zebramussel_18S_Metazoa	Zebramussel	Metazoa	2016	Cumlosen-Koblenz	≥2014	0.551724
Zebramussel_18S_Metazoa	Zebramussel	Metazoa	2016	Prossen-Zehren	≥2014	0.602941
Zebramussel_18S_Metazoa	Zebramussel	Metazoa	2016	Bimmen-Prossen	≥2014	0.842105
Zebramussel_18S_Metazoa	Zebramussel	Metazoa	2016	Koblenz-Prossen	≥2014	0.711111
Zebramussel_18S_Metazoa	Zebramussel	Metazoa	2016	Bimmen-Zehren	≥2014	0.9125
Zebramussel_18S_Metazoa	Zebramussel	Metazoa	2016	Koblenz-Zehren	≥2014	0.763441
Zebramussel_18S_Metazoa	Zebramussel	Metazoa	2016	Bimmen-Koblenz	≥2014	0.632911
Zebramussel_18S_Metazoa	Zebramussel	Metazoa	1995	Bimmen-Blankenese	≥1995	0.7
Zebramussel_18S_Metazoa	Zebramussel	Metazoa	1995	Blankenese-Koblenz	≥1995	0.734694
Zebramussel_18S_Metazoa	Zebramussel	Metazoa	1995	Blankenese-Rehlingen	≥1995	0.757576
Zebramussel_18S_Metazoa	Zebramussel	Metazoa	1995	Bimmen-Koblenz	≥1995	0.432432
Zebramussel_18S_Metazoa	Zebramussel	Metazoa	1995	Bimmen-Rehlingen	≥1995	0.766667
Zebramussel_18S_Metazoa	Zebramussel	Metazoa	1995	Koblenz-Rehlingen	≥1995	0.763158
Zebramussel_18S_Metazoa	Zebramussel	Metazoa	1996	Bimmen-Blankenese	≥1995	0.863636
Zebramussel_18S_Metazoa	Zebramussel	Metazoa	1996	Blankenese-Koblenz	≥1995	0.869565
Zebramussel_18S_Metazoa	Zebramussel	Metazoa	1996	Blankenese-Rehlingen	≥1995	0.851852
Zebramussel_18S_Metazoa	Zebramussel	Metazoa	1996	Bimmen-Koblenz	≥1995	0.597561
Zebramussel_18S_Metazoa	Zebramussel	Metazoa	1996	Bimmen-Rehlingen	≥1995	0.746835
Zebramussel_18S_Metazoa	Zebramussel	Metazoa	1996	Koblenz-Rehlingen	≥1995	0.708861
Zebramussel_18S_Metazoa	Zebramussel	Metazoa	1999	Blankenese-Cumlosen	≥1995	0.726027
Zebramussel_18S_Metazoa	Zebramussel	Metazoa	1999	Blankenese-Prossen	≥1995	0.755102
Zebramussel_18S_Metazoa	Zebramussel	Metazoa	1999	Bimmen-Blankenese	≥1995	0.851852
Zebramussel_18S_Metazoa	Zebramussel	Metazoa	1999	Blankenese-Rehlingen	≥1995	0.693548
Zebramussel_18S_Metazoa	Zebramussel	Metazoa	1999	Cumlosen-Prossen	≥1995	0.76
Zebramussel_18S_Metazoa	Zebramussel	Metazoa	1999	Bimmen-Cumlosen	≥1995	0.854545
Zebramussel_18S_Metazoa	Zebramussel	Metazoa	1999	Cumlosen-Rehlingen	≥1995	0.677419
Zebramussel_18S_Metazoa	Zebramussel	Metazoa	1999	Bimmen-Prossen	≥1995	0.851852
Zebramussel_18S_Metazoa	Zebramussel	Metazoa	1999	Prossen-Rehlingen	≥1995	0.75
Zebramussel_18S_Metazoa	Zebramussel	Metazoa	1999	Bimmen-Rehlingen	≥1995	0.840909
Zebramussel_18S_Metazoa	Zebramussel	Metazoa	2000	Cumlosen-Prossen	≥1995	0.79661
Zebramussel_18S_Metazoa	Zebramussel	Metazoa	2000	Cumlosen-Zehren	≥1995	0.733333
Zebramussel_18S_Metazoa	Zebramussel	Metazoa	2000	Cumlosen-Rehlingen	≥1995	0.642857
Zebramussel_18S_Metazoa	Zebramussel	Metazoa	2000	Prossen-Zehren	≥1995	0.857143
Zebramussel_18S_Metazoa	Zebramussel	Metazoa	2000	Prossen-Rehlingen	≥1995	0.833333
Zebramussel_18S_Metazoa	Zebramussel	Metazoa	2000	Rehlingen-Zehren	≥1995	0.769231
Zebramussel_18S_Metazoa	Zebramussel	Metazoa	2001	Cumlosen-Prossen	≥1995	0.859375
Zebramussel_18S_Metazoa	Zebramussel	Metazoa	2001	Cumlosen-Zehren	≥1995	0.779221
Zebramussel_18S_Metazoa	Zebramussel	Metazoa	2001	Bimmen-Cumlosen	≥1995	0.787879
Zebramussel_18S_Metazoa	Zebramussel	Metazoa	2001	Cumlosen-Koblenz	≥1995	0.779412
Zebramussel_18S_Metazoa	Zebramussel	Metazoa	2001	Cumlosen-Rehlingen	≥1995	0.666667
Zebramussel_18S_Metazoa	Zebramussel	Metazoa	2001	Prossen-Zehren	≥1995	0.8125
Zebramussel_18S_Metazoa	Zebramussel	Metazoa	2001	Bimmen-Prossen	≥1995	0.837838
Zebramussel_18S_Metazoa	Zebramussel	Metazoa	2001	Koblenz-Prossen	≥1995	0.820513
Zebramussel_18S_Metazoa	Zebramussel	Metazoa	2001	Prossen-Rehlingen	≥1995	0.744681
Zebramussel_18S_Metazoa	Zebramussel	Metazoa	2001	Bimmen-Zehren	≥1995	0.814815
Zebramussel_18S_Metazoa	Zebramussel	Metazoa	2001	Koblenz-Zehren	≥1995	0.781818
Zebramussel_18S_Metazoa	Zebramussel	Metazoa	2001	Rehlingen-Zehren	≥1995	0.730159
Zebramussel_18S_Metazoa	Zebramussel	Metazoa	2001	Bimmen-Koblenz	≥1995	0.527778
Zebramussel_18S_Metazoa	Zebramussel	Metazoa	2001	Bimmen-Rehlingen	≥1995	0.777778
Zebramussel_18S_Metazoa	Zebramussel	Metazoa	2001	Koblenz-Rehlingen	≥1995	0.698113
Zebramussel_18S_Metazoa	Zebramussel	Metazoa	2002	Cumlosen-Prossen	≥2002	0.79661
Zebramussel_18S_Metazoa	Zebramussel	Metazoa	2002	Cumlosen-Zehren	≥2002	0.783333
Zebramussel_18S_Metazoa	Zebramussel	Metazoa	2002	Cumlosen-Rehlingen	≥2002	0.717647
Zebramussel_18S_Metazoa	Zebramussel	Metazoa	2002	Prossen-Zehren	≥2002	0.516129
Zebramussel_18S_Metazoa	Zebramussel	Metazoa	2002	Prossen-Rehlingen	≥2002	0.828571
Zebramussel_18S_Metazoa	Zebramussel	Metazoa	2002	Rehlingen-Zehren	≥2002	0.816901

## Sheet: Figure_4D
data	sample_type	tax_group	year	year_group	γ-diversity
Trees_16S	Trees	Bacteria	1999	≥1991	1471.06
Trees_16S	Trees	Bacteria	2000	≥1991	1545.97
Trees_16S	Trees	Bacteria	2001	≥1991	2302.89
Trees_16S	Trees	Bacteria	2002	≥2002	1709.81
Trees_16S	Trees	Bacteria	2003	≥2002	2208.3
Trees_16S	Trees	Bacteria	2004	≥2002	1790.73
Trees_16S	Trees	Bacteria	2005	≥2002	2155.89
Trees_16S	Trees	Bacteria	2006	≥2006	1623.32
Trees_16S	Trees	Bacteria	2007	≥2006	1863.13
Trees_16S	Trees	Bacteria	2009	≥2006	1497.84
Trees_16S	Trees	Bacteria	2011	≥2010	1701.48
Trees_16S	Trees	Bacteria	2013	≥2010	1826.57
Trees_16S	Trees	Bacteria	2014	≥2014	1407.68
Trees_16S	Trees	Bacteria	2015	≥2014	1475.23
Trees_16S	Trees	Bacteria	2017	≥2014	1648.38
Trees_COI	Trees	Metazoa	1999	≥1991	343.094
Trees_COI	Trees	Metazoa	2000	≥1991	372.016
Trees_COI	Trees	Metazoa	2002	≥2002	382.215
Trees_COI	Trees	Metazoa	2003	≥2002	364.97
Trees_COI	Trees	Metazoa	2004	≥2002	298.512
Trees_COI	Trees	Metazoa	2005	≥2002	416.153
Trees_COI	Trees	Metazoa	2007	≥2006	406.322
Trees_COI	Trees	Metazoa	2010	≥2010	325.082
Trees_COI	Trees	Metazoa	2013	≥2010	404.328
Trees_COI	Trees	Metazoa	2009	≥2006	338.477
Trees_COI	Trees	Metazoa	2011	≥2010	343.785
Trees_COI	Trees	Metazoa	2015	≥2014	355.121
Trees_COI	Trees	Metazoa	2021	≥2014	346.355
Trees_ITS	Trees	Fungi	1999	≥1991	660.961
Trees_ITS	Trees	Fungi	2000	≥1991	687.094
Trees_ITS	Trees	Fungi	2001	≥1991	866.288
Trees_ITS	Trees	Fungi	2002	≥2002	749.852
Trees_ITS	Trees	Fungi	2003	≥2002	819.644
Trees_ITS	Trees	Fungi	2004	≥2002	620.832
Trees_ITS	Trees	Fungi	2005	≥2002	872.972
Trees_ITS	Trees	Fungi	2006	≥2006	642.688
Trees_ITS	Trees	Fungi	2007	≥2006	1025.69
Trees_ITS	Trees	Fungi	2008	≥2006	673.586
Trees_ITS	Trees	Fungi	2009	≥2006	846.549
Trees_ITS	Trees	Fungi	2010	≥2010	730.613
Trees_ITS	Trees	Fungi	2011	≥2010	957.138
Trees_ITS	Trees	Fungi	2012	≥2010	682.371
Trees_ITS	Trees	Fungi	2013	≥2010	809.702
Trees_ITS	Trees	Fungi	2014	≥2014	705.086
Trees_ITS	Trees	Fungi	2015	≥2014	632.75
Trees_ITS	Trees	Fungi	2017	≥2014	745.246
Trees_ITS	Trees	Fungi	2019	≥2014	694.035
Trees_ITS	Trees	Fungi	2021	≥2014	749.414
Bladderwrack_16S	Bladderwrack	Bacteria	1998	≥1998	2467.15
Bladderwrack_16S	Bladderwrack	Bacteria	1999	≥1998	2329.26
Bladderwrack_16S	Bladderwrack	Bacteria	2000	≥1998	2276.56
Bladderwrack_16S	Bladderwrack	Bacteria	2001	≥2001	2326.37
Bladderwrack_16S	Bladderwrack	Bacteria	2002	≥2001	2105.67
Bladderwrack_16S	Bladderwrack	Bacteria	2003	≥2001	2199
Bladderwrack_16S	Bladderwrack	Bacteria	2004	≥2004	2257.67
Bladderwrack_16S	Bladderwrack	Bacteria	2005	≥2004	2107.59
Bladderwrack_16S	Bladderwrack	Bacteria	2006	≥2004	2275.93
Bladderwrack_16S	Bladderwrack	Bacteria	2007	≥2007	2052.04
Bladderwrack_16S	Bladderwrack	Bacteria	2008	≥2007	2087
Bladderwrack_16S	Bladderwrack	Bacteria	2009	≥2007	2151.74
Bladderwrack_16S	Bladderwrack	Bacteria	2010	≥2010	2237.22
Bladderwrack_16S	Bladderwrack	Bacteria	2011	≥2010	2275.37
Bladderwrack_18S	Bladderwrack	Metazoa	1998	≥1998	118.815
Bladderwrack_18S	Bladderwrack	Metazoa	1999	≥1998	178
Bladderwrack_18S	Bladderwrack	Metazoa	2000	≥1998	180.074
Bladderwrack_18S	Bladderwrack	Metazoa	2001	≥2001	166.778
Bladderwrack_18S	Bladderwrack	Metazoa	2002	≥2001	182.185
Bladderwrack_18S	Bladderwrack	Metazoa	2003	≥2001	165.556
Bladderwrack_18S	Bladderwrack	Metazoa	2004	≥2004	190.778
Bladderwrack_18S	Bladderwrack	Metazoa	2005	≥2004	143.074
Bladderwrack_18S	Bladderwrack	Metazoa	2006	≥2004	188.63
Bladderwrack_18S	Bladderwrack	Metazoa	2008	≥2007	171.296
Bladderwrack_18S	Bladderwrack	Metazoa	2009	≥2007	167.111
Bladderwrack_18S	Bladderwrack	Metazoa	2010	≥2010	198
Bladderwrack_18S	Bladderwrack	Metazoa	2011	≥2010	189.148
Bladderwrack_18S	Bladderwrack	Metazoa	2012	≥2010	165.37
Blue_Mussel_16S	Blue	Bacteria	1992	≥1992	2997.11
Blue_Mussel_16S	Blue	Bacteria	1993	≥1992	2880.3
Blue_Mussel_16S	Blue	Bacteria	1994	≥1992	2665.93
Blue_Mussel_16S	Blue	Bacteria	1995	≥1992	2998.56
Blue_Mussel_16S	Blue	Bacteria	1998	≥1992	2815.63
Blue_Mussel_16S	Blue	Bacteria	1999	≥1999	2496.07
Blue_Mussel_16S	Blue	Bacteria	2000	≥1999	2520.78
Blue_Mussel_16S	Blue	Bacteria	2001	≥1999	2789.19
Blue_Mussel_16S	Blue	Bacteria	2002	≥1999	2775.07
Blue_Mussel_16S	Blue	Bacteria	2003	≥1999	2351.59
Blue_Mussel_16S	Blue	Bacteria	2004	≥2004	2453.48
Blue_Mussel_16S	Blue	Bacteria	2005	≥2004	2554.19
Blue_Mussel_16S	Blue	Bacteria	2006	≥2004	2385.52
Blue_Mussel_16S	Blue	Bacteria	2007	≥2004	2490.26
Blue_Mussel_16S	Blue	Bacteria	2008	≥2004	2152.63
Blue_Mussel_16S	Blue	Bacteria	2009	≥2009	2123.37
Blue_Mussel_16S	Blue	Bacteria	2010	≥2009	1995.81
Blue_Mussel_16S	Blue	Bacteria	2011	≥2009	2412.11
Blue_Mussel_16S	Blue	Bacteria	2012	≥2009	2060.96
Blue_Mussel_16S	Blue	Bacteria	2013	≥2009	2798.19
Blue_Mussel_16S	Blue	Bacteria	2014	≥2014	2468.41
Blue_Mussel_16S	Blue	Bacteria	2015	≥2014	2529.37
Blue_Mussel_16S	Blue	Bacteria	2017	≥2014	2399.26
Blue_Mussel_16S	Blue	Bacteria	2019	≥2014	2535.26
Blue_Mussel_18S	Blue	Algae/Protozoa	1992	≥1992	618.815
Blue_Mussel_18S	Blue	Algae/Protozoa	1993	≥1992	519.074
Blue_Mussel_18S	Blue	Algae/Protozoa	1994	≥1992	649.519
Blue_Mussel_18S	Blue	Algae/Protozoa	1995	≥1992	667.556
Blue_Mussel_18S	Blue	Algae/Protozoa	1998	≥1992	690.815
Blue_Mussel_18S	Blue	Algae/Protozoa	1999	≥1999	750.778
Blue_Mussel_18S	Blue	Algae/Protozoa	2000	≥1999	790.852
Blue_Mussel_18S	Blue	Algae/Protozoa	2001	≥1999	576.593
Blue_Mussel_18S	Blue	Algae/Protozoa	2002	≥1999	650.111
Blue_Mussel_18S	Blue	Algae/Protozoa	2003	≥1999	729.852
Blue_Mussel_18S	Blue	Algae/Protozoa	2004	≥2004	650.926
Blue_Mussel_18S	Blue	Algae/Protozoa	2005	≥2004	608.741
Blue_Mussel_18S	Blue	Algae/Protozoa	2006	≥2004	747.037
Blue_Mussel_18S	Blue	Algae/Protozoa	2007	≥2004	772.519
Blue_Mussel_18S	Blue	Algae/Protozoa	2008	≥2004	669.259
Blue_Mussel_18S	Blue	Algae/Protozoa	2009	≥2009	658.593
Blue_Mussel_18S	Blue	Algae/Protozoa	2010	≥2009	764.037
Blue_Mussel_18S	Blue	Algae/Protozoa	2011	≥2009	794.667
Blue_Mussel_18S	Blue	Algae/Protozoa	2012	≥2009	676.333
Blue_Mussel_18S	Blue	Algae/Protozoa	2013	≥2009	762.667
Blue_Mussel_18S	Blue	Algae/Protozoa	2014	≥2014	740.333
Blue_Mussel_18S	Blue	Algae/Protozoa	2015	≥2014	785.222
Blue_Mussel_18S	Blue	Algae/Protozoa	2017	≥2014	697.963
Blue_Mussel_18S	Blue	Algae/Protozoa	2019	≥2014	829.741
Trees_16S	Trees	Bacteria	1991	≥1991	987.75
Trees_16S	Trees	Bacteria	1993	≥1991	911
Trees_16S	Trees	Bacteria	1994	≥1991	1033.25
Trees_16S	Trees	Bacteria	1995	≥1991	1001.25
Trees_16S	Trees	Bacteria	1997	≥1991	790.25
Trees_16S	Trees	Bacteria	1998	≥1991	852.75
Trees_16S	Trees	Bacteria	1999	≥1991	552
Trees_16S	Trees	Bacteria	2002	≥2002	873.25
Trees_16S	Trees	Bacteria	2003	≥2002	1057
Trees_16S	Trees	Bacteria	2004	≥2002	993.25
Trees_16S	Trees	Bacteria	2005	≥2002	917.25
Trees_16S	Trees	Bacteria	2006	≥2006	1029
Trees_16S	Trees	Bacteria	2007	≥2006	1040
Trees_16S	Trees	Bacteria	2009	≥2006	954.75
Trees_16S	Trees	Bacteria	2010	≥2010	1053.25
Trees_16S	Trees	Bacteria	2011	≥2010	861.25
Trees_16S	Trees	Bacteria	2012	≥2010	937.75
Trees_16S	Trees	Bacteria	2013	≥2010	879
Trees_16S	Trees	Bacteria	2014	≥2014	843.75
Trees_COI	Trees	Metazoa	1991	≥1991	94.25
Trees_COI	Trees	Metazoa	1993	≥1991	134
Trees_COI	Trees	Metazoa	1994	≥1991	121.25
Trees_COI	Trees	Metazoa	1995	≥1991	135.75
Trees_COI	Trees	Metazoa	1997	≥1991	141.25
Trees_COI	Trees	Metazoa	1998	≥1991	166
Trees_COI	Trees	Metazoa	1999	≥1991	167.5
Trees_COI	Trees	Metazoa	2000	≥1991	148.25
Trees_COI	Trees	Metazoa	2002	≥2002	178.75
Trees_COI	Trees	Metazoa	2003	≥2002	81.75
Trees_COI	Trees	Metazoa	2004	≥2002	177
Trees_COI	Trees	Metazoa	2005	≥2002	135.75
Trees_COI	Trees	Metazoa	2006	≥2006	140.25
Trees_COI	Trees	Metazoa	2007	≥2006	122.75
Trees_COI	Trees	Metazoa	2008	≥2006	196.25
Trees_COI	Trees	Metazoa	2009	≥2006	188
Trees_COI	Trees	Metazoa	2010	≥2010	165.75
Trees_COI	Trees	Metazoa	2011	≥2010	184.75
Trees_COI	Trees	Metazoa	2012	≥2010	108
Trees_COI	Trees	Metazoa	2013	≥2010	161
Trees_COI	Trees	Metazoa	2014	≥2014	140
Trees_COI	Trees	Metazoa	2016	≥2014	163.75
Trees_COI	Trees	Metazoa	2018	≥2014	86.75
Trees_ITS	Trees	Fungi	1991	≥1991	241.5
Trees_ITS	Trees	Fungi	1993	≥1991	277.5
Trees_ITS	Trees	Fungi	1994	≥1991	318.5
Trees_ITS	Trees	Fungi	1995	≥1991	322.75
Trees_ITS	Trees	Fungi	1997	≥1991	240.25
Trees_ITS	Trees	Fungi	1998	≥1991	322.25
Trees_ITS	Trees	Fungi	1999	≥1991	280.5
Trees_ITS	Trees	Fungi	2000	≥1991	373.5
Trees_ITS	Trees	Fungi	2001	≥1991	385
Trees_ITS	Trees	Fungi	2002	≥2002	295.75
Trees_ITS	Trees	Fungi	2003	≥2002	353.75
Trees_ITS	Trees	Fungi	2004	≥2002	365
Trees_ITS	Trees	Fungi	2005	≥2002	242.5
Trees_ITS	Trees	Fungi	2006	≥2006	331.75
Trees_ITS	Trees	Fungi	2007	≥2006	400.5
Trees_ITS	Trees	Fungi	2008	≥2006	318.75
Trees_ITS	Trees	Fungi	2009	≥2006	323
Trees_ITS	Trees	Fungi	2010	≥2010	332.5
Trees_ITS	Trees	Fungi	2011	≥2010	285.25
Trees_ITS	Trees	Fungi	2012	≥2010	370
Trees_ITS	Trees	Fungi	2013	≥2010	358
Trees_ITS	Trees	Fungi	2014	≥2014	342.25
Trees_ITS	Trees	Fungi	2016	≥2014	335.5
Trees_ITS	Trees	Fungi	2018	≥2014	312.75
Trees_COI	Trees	Metazoa	1999	≥1991	328.879
Trees_COI	Trees	Metazoa	2000	≥1991	401.668
Trees_COI	Trees	Metazoa	2001	≥1991	481.119
Trees_COI	Trees	Metazoa	2002	≥2002	421.023
Trees_COI	Trees	Metazoa	2003	≥2002	437.896
Trees_COI	Trees	Metazoa	2004	≥2002	403.523
Trees_COI	Trees	Metazoa	2005	≥2002	474.909
Trees_COI	Trees	Metazoa	2006	≥2006	386.805
Trees_COI	Trees	Metazoa	2007	≥2006	484.585
Trees_COI	Trees	Metazoa	2008	≥2006	362.691
Trees_COI	Trees	Metazoa	2009	≥2006	452.002
Trees_COI	Trees	Metazoa	2010	≥2010	469.48
Trees_COI	Trees	Metazoa	2011	≥2010	439.097
Trees_COI	Trees	Metazoa	2012	≥2010	418.078
Trees_COI	Trees	Metazoa	2013	≥2010	374.512
Trees_COI	Trees	Metazoa	2014	≥2014	409.625
Trees_COI	Trees	Metazoa	2015	≥2014	399.297
Trees_COI	Trees	Metazoa	2017	≥2014	428.008
Trees_ITS	Trees	Fungi	1999	≥1991	694.215
Trees_ITS	Trees	Fungi	2000	≥1991	797.891
Trees_ITS	Trees	Fungi	2001	≥1991	860.586
Trees_ITS	Trees	Fungi	2002	≥2002	783.316
Trees_ITS	Trees	Fungi	2003	≥2002	862.848
Trees_ITS	Trees	Fungi	2004	≥2002	761.633
Trees_ITS	Trees	Fungi	2005	≥2002	896.648
Trees_ITS	Trees	Fungi	2006	≥2006	732.348
Trees_ITS	Trees	Fungi	2007	≥2006	996.823
Trees_ITS	Trees	Fungi	2008	≥2006	755.047
Trees_ITS	Trees	Fungi	2009	≥2006	893.629
Trees_ITS	Trees	Fungi	2010	≥2010	786.789
Trees_ITS	Trees	Fungi	2011	≥2010	932.619
Trees_ITS	Trees	Fungi	2012	≥2010	800.145
Trees_ITS	Trees	Fungi	2013	≥2010	966.311
Trees_ITS	Trees	Fungi	2014	≥2014	708.012
Trees_ITS	Trees	Fungi	2015	≥2014	841.906
Trees_ITS	Trees	Fungi	2017	≥2014	944.602
Trees_ITS	Trees	Fungi	2019	≥2014	940.078
Trees_ITS	Trees	Fungi	2021	≥2014	886.555
Zebramussel_16S	Zebramussel	Bacteria	2004	≥2002	2731.97
Zebramussel_16S	Zebramussel	Bacteria	2006	≥2006	2934.79
Zebramussel_16S	Zebramussel	Bacteria	2007	≥2006	2981.74
Zebramussel_16S	Zebramussel	Bacteria	2008	≥2006	2951.7
Zebramussel_16S	Zebramussel	Bacteria	2017	≥2014	2294.27
Zebramussel_16S	Zebramussel	Bacteria	2003	≥2002	2666.32
Zebramussel_16S	Zebramussel	Bacteria	2005	≥2002	2125.1
Zebramussel_16S	Zebramussel	Bacteria	2009	≥2009	2746.91
Zebramussel_16S	Zebramussel	Bacteria	2012	≥2009	2217.08
Zebramussel_16S	Zebramussel	Bacteria	2013	≥2009	2092.95
Zebramussel_16S	Zebramussel	Bacteria	2014	≥2014	2339.58
Zebramussel_16S	Zebramussel	Bacteria	2016	≥2014	3561.22
Zebramussel_16S	Zebramussel	Bacteria	1995	≥1995	1536.94
Zebramussel_16S	Zebramussel	Bacteria	1999	≥1995	1821.98
Zebramussel_16S	Zebramussel	Bacteria	2001	≥1995	1878.77
Zebramussel_16S	Zebramussel	Bacteria	2002	≥2002	2193.68
Zebramussel_18S_Algae	Zebramussel	Algae/Protozoa	2004	≥2002	1422.7
Zebramussel_18S_Algae	Zebramussel	Algae/Protozoa	2006	≥2006	1434.26
Zebramussel_18S_Algae	Zebramussel	Algae/Protozoa	2007	≥2006	1372.5
Zebramussel_18S_Algae	Zebramussel	Algae/Protozoa	2008	≥2006	1273.17
Zebramussel_18S_Algae	Zebramussel	Algae/Protozoa	2017	≥2014	1051.11
Zebramussel_18S_Algae	Zebramussel	Algae/Protozoa	2003	≥2002	1161.54
Zebramussel_18S_Algae	Zebramussel	Algae/Protozoa	2005	≥2002	1025.75
Zebramussel_18S_Algae	Zebramussel	Algae/Protozoa	2009	≥2009	1181.42
Zebramussel_18S_Algae	Zebramussel	Algae/Protozoa	2010	≥2009	1017.24
Zebramussel_18S_Algae	Zebramussel	Algae/Protozoa	2011	≥2009	982.484
Zebramussel_18S_Algae	Zebramussel	Algae/Protozoa	2012	≥2009	993.727
Zebramussel_18S_Algae	Zebramussel	Algae/Protozoa	2013	≥2009	988.293
Zebramussel_18S_Algae	Zebramussel	Algae/Protozoa	2014	≥2014	1060.88
Zebramussel_18S_Algae	Zebramussel	Algae/Protozoa	2016	≥2014	1334.04
Zebramussel_18S_Algae	Zebramussel	Algae/Protozoa	1995	≥1995	907.453
Zebramussel_18S_Algae	Zebramussel	Algae/Protozoa	1996	≥1995	1104.77
Zebramussel_18S_Algae	Zebramussel	Algae/Protozoa	1999	≥1995	915.398
Zebramussel_18S_Algae	Zebramussel	Algae/Protozoa	2000	≥1995	1082.58
Zebramussel_18S_Algae	Zebramussel	Algae/Protozoa	2001	≥1995	1242.39
Zebramussel_18S_Metazoa	Zebramussel	Metazoa	2004	≥2002	151.558
Zebramussel_18S_Metazoa	Zebramussel	Metazoa	2006	≥2006	203.979
Zebramussel_18S_Metazoa	Zebramussel	Metazoa	2007	≥2006	165.342
Zebramussel_18S_Metazoa	Zebramussel	Metazoa	2008	≥2006	134.082
Zebramussel_18S_Metazoa	Zebramussel	Metazoa	2017	≥2014	143.129
Zebramussel_18S_Metazoa	Zebramussel	Metazoa	2003	≥2002	120.462
Zebramussel_18S_Metazoa	Zebramussel	Metazoa	2005	≥2002	156.368
Zebramussel_18S_Metazoa	Zebramussel	Metazoa	2009	≥2009	148.104
Zebramussel_18S_Metazoa	Zebramussel	Metazoa	2010	≥2009	110.895
Zebramussel_18S_Metazoa	Zebramussel	Metazoa	2011	≥2009	145.465
Zebramussel_18S_Metazoa	Zebramussel	Metazoa	2012	≥2009	114.637
Zebramussel_18S_Metazoa	Zebramussel	Metazoa	2013	≥2009	154.051
Zebramussel_18S_Metazoa	Zebramussel	Metazoa	2014	≥2014	148.66
Zebramussel_18S_Metazoa	Zebramussel	Metazoa	2016	≥2014	198.275
Zebramussel_18S_Metazoa	Zebramussel	Metazoa	1995	≥1995	63.8398
Zebramussel_18S_Metazoa	Zebramussel	Metazoa	1996	≥1995	121.566
Zebramussel_18S_Metazoa	Zebramussel	Metazoa	1999	≥1995	107.476
Zebramussel_18S_Metazoa	Zebramussel	Metazoa	2000	≥1995	107.223
Zebramussel_18S_Metazoa	Zebramussel	Metazoa	2001	≥1995	127.842
Zebramussel_18S_Metazoa	Zebramussel	Metazoa	2002	≥2002	116.129

## Sheet: Figure_4E
dataset	type	slope	shape	species	marker	ecosystem
Beech_16S	slope_alpha_div_time	-190.184.759	significant	Beech	16S	terrestrial
Beech_COI	slope_alpha_div_time	-0.438264	n. s.	Beech	COI	terrestrial
Beech_ITS	slope_alpha_div_time	-0.417571	n. s.	Beech	ITS	terrestrial
Bladderwrack_16S	slope_alpha_div_time	-4.949.710.918	significant	Bladderwrack	16S	marine
Bladderwrack_18S	slope_alpha_div_time	0.515248	n. s.	Bladderwrack	18SMetazoa	marine
Blue_Mussel_16S	slope_alpha_div_time	-5.642.398.462	significant	BlueMussel	16S	marine
Blue_Mussel_18S	slope_alpha_div_time	2.044.674.165	significant	BlueMussel	18SAlgae	marine
Poplar_16S	slope_alpha_div_time	2.302.776.538	significant	Poplar	16S	terrestrial
Poplar_COI	slope_alpha_div_time	0.399479	significant	Poplar	COI	terrestrial
Poplar_ITS	slope_alpha_div_time	2.079.714.678	significant	Poplar	ITS	terrestrial
Spruce_COI	slope_alpha_div_time	1.118.048.462	significant	Spruce	COI	terrestrial
Spruce_ITS	slope_alpha_div_time	1.506.564.022	significant	Spruce	ITS	terrestrial
Zebramussel_16S	slope_alpha_div_time	4.064.817.643	significant	Zebramussel	16S	limnic
Zebramussel_18S_Algae	slope_alpha_div_time	-1.572.484.557	significant	Zebramussel	18SAlgae	limnic
Zebramussel_18S_Metazoa	slope_alpha_div_time	0.651621	significant	Zebramussel	18SMetazoa	limnic

## Sheet: Figure_4F
dataset	type	slope	shape	species	marker	ecosystem
Beech_16S	slope_beta_div_full_time	0.00520749	significant	Beech	16S	terrestrial
Beech_COI	slope_beta_div_full_time	0.00439452	significant	Beech	COI	terrestrial
Beech_ITS	slope_beta_div_full_time	0.0100653	significant	Beech	ITS	terrestrial
Bladderwrack_16S	slope_beta_div_full_time	0.00253416	significant	Bladderwrack	16S	marine
Bladderwrack_18S	slope_beta_div_full_time	0.00388833	significant	Bladderwrack	18SMetazoa	marine
Blue_Mussel_16S	slope_beta_div_full_time	0.00415499	significant	BlueMussel	16S	marine
Blue_Mussel_18S	slope_beta_div_full_time	0.00309526	significant	BlueMussel	18SAlgae	marine
Poplar_16S	slope_beta_div_full_time	0.00317525	significant	Poplar	16S	terrestrial
Poplar_COI	slope_beta_div_full_time	0.00456888	significant	Poplar	COI	terrestrial
Poplar_ITS	slope_beta_div_full_time	0.0126699	significant	Poplar	ITS	terrestrial
Spruce_COI	slope_beta_div_full_time	0.00483377	significant	Spruce	COI	terrestrial
Spruce_ITS	slope_beta_div_full_time	0.0128439	significant	Spruce	ITS	terrestrial
Zebramussel_16S	slope_beta_div_full_time	0.00664315	significant	Zebramussel	16S	limnic
Zebramussel_18S_Algae	slope_beta_div_full_time	0.00402282	significant	Zebramussel	18SAlgae	limnic
Zebramussel_18S_Metazoa	slope_beta_div_full_time	0.0103879	significant	Zebramussel	18SMetazoa	limnic

## Sheet: Figure_4G
dataset	type	slope	shape	species	marker	ecosystem
Beech_16S	slope_beta_div_full_spatial	-0.00210159	significant	Beech	16S	terrestrial
Beech_COI	slope_beta_div_full_spatial	-0.00148327	significant	Beech	COI	terrestrial
Beech_ITS	slope_beta_div_full_spatial	-0.000666061	n. s.	Beech	ITS	terrestrial
Bladderwrack_16S	slope_beta_div_full_spatial	-1.65e-05	n. s.	Bladderwrack	16S	marine
Bladderwrack_18S	slope_beta_div_full_spatial	0.00233367	n. s.	Bladderwrack	18SMetazoa	marine
Blue_Mussel_16S	slope_beta_div_full_spatial	-0.0011049	significant	BlueMussel	16S	marine
Blue_Mussel_18S	slope_beta_div_full_spatial	-0.000320225	n. s.	BlueMussel	18SAlgae	marine
Poplar_16S	slope_beta_div_full_spatial	-0.00351989	significant	Poplar	16S	terrestrial
Poplar_COI	slope_beta_div_full_spatial	-0.00123446	n. s.	Poplar	COI	terrestrial
Poplar_ITS	slope_beta_div_full_spatial	-0.00354471	significant	Poplar	ITS	terrestrial
Spruce_COI	slope_beta_div_full_spatial	-0.00236929	significant	Spruce	COI	terrestrial
Spruce_ITS	slope_beta_div_full_spatial	0.000133035	n. s.	Spruce	ITS	terrestrial
Zebramussel_16S	slope_beta_div_full_spatial	0.00343803	significant	Zebramussel	16S	limnic
Zebramussel_18S_Algae	slope_beta_div_full_spatial	0.00271411	significant	Zebramussel	18SAlgae	limnic
Zebramussel_18S_Metazoa	slope_beta_div_full_spatial	-0.000521322	n. s.	Zebramussel	18SMetazoa	limnic

## Sheet: Figure_4H
dataset	type	slope	shape	species	marker	ecosystem
Beech_16S	slope_gamma_div_time	-1.680.000.662	significant	Beech	16S	terrestrial
Beech_COI	slope_gamma_div_time	-0.399348	n. s.	Beech	COI	terrestrial
Beech_ITS	slope_gamma_div_time	-1.222.087.237	n. s.	Beech	ITS	terrestrial
Bladderwrack_16S	slope_gamma_div_time	-1.436.923.405	significant	Bladderwrack	16S	marine
Bladderwrack_18S	slope_gamma_div_time	1.673.325.658	n. s.	Bladderwrack	18SMetazoa	marine
Blue_Mussel_16S	slope_gamma_div_time	-1.990.593.859	significant	BlueMussel	16S	marine
Blue_Mussel_18S	slope_gamma_div_time	5.862.934.274	significant	BlueMussel	18SAlgae	marine
Poplar_16S	slope_gamma_div_time	-0.864472	n. s.	Poplar	16S	terrestrial
Poplar_COI	slope_gamma_div_time	0.617307	n. s.	Poplar	COI	terrestrial
Poplar_ITS	slope_gamma_div_time	216.549.869	significant	Poplar	ITS	terrestrial
Spruce_COI	slope_gamma_div_time	0.33867	n. s.	Spruce	COI	terrestrial
Spruce_ITS	slope_gamma_div_time	5.701.231.004	significant	Spruce	ITS	terrestrial
Zebramussel_16S	slope_gamma_div_time	4.640.217.109	significant	Zebramussel	16S	limnic
Zebramussel_18S_Algae	slope_gamma_div_time	3.752.384.578	n. s.	Zebramussel	18SAlgae	limnic
Zebramussel_18S_Metazoa	slope_gamma_div_time	2.991.029.316	significant	Zebramussel	18SMetazoa	limnic
