# Supplementary material for: Archived natural DNA samplers reveal four decades of biodiversity change across the tree of life
Source: Nat Ecol Evol. 2025 Aug 1;9(10):1873–84. doi: 10.1038/s41559-025-02812-6 (PMC12507656; doi:10.1038/s41559-025-02812-6)
Supplement: Supplementary file 8 — Source data for plotting. [file 41559_2025_2812_MOESM8_ESM.txt]

"dataset" "Temporal variation in α-diversity (Δα)" "Temporal variation in γ-diversity (Δγ)" "marker" "species" "significance"
"1" "Beech_16S" -0.003156516 -0.009004669 "Bacteria" "Beech" "Signif. Δα and Δγ"
"2" "Blue_Mussel_16S" -0.006206152 -0.007785123 "Bacteria" "BlueMussel" "Signif. Δα and Δγ"
"3" "Bladderwrack_16S" -0.006121017 -0.006279106 "Bacteria" "Bladderwrack" "Signif. Δα and Δγ"
"4" "Beech_ITS" -0.001248483 -0.001305726 "Fungi" "Beech" "No signif. Δα or Δγ"
"5" "Beech_COI" -0.003402553 -0.001003715 "Metazoa" "Beech" "No signif. Δα or Δγ"
"6" "Poplar_16S" 0.005070974 0.000617183 "Bacteria" "Poplar" "Signif. Δα, no signif. Δγ"
"7" "Zebramussel_18S_Algae" -0.006032833 0.003215773 "Algae/Protozoa" "Zebramussel" "Signif. Δα, no signif. Δγ"
"8" "Spruce_COI" 0.00863239 0.001343209 "Metazoa" "Spruce" "Signif. Δα, no signif. Δγ"
"9" "Poplar_COI" 0.004590806 0.003619076 "Metazoa" "Poplar" "Signif. Δα, no signif. Δγ"
"10" "Spruce_ITS" 0.004887489 0.006799075 "Fungi" "Spruce" "Signif. Δα and Δγ"
"11" "Poplar_ITS" 0.011331929 0.007321313 "Fungi" "Poplar" "Signif. Δα and Δγ"
"12" "Blue_Mussel_18S" 0.013278672 0.008665547 "Algae/Protozoa" "BlueMussel" "Signif. Δα and Δγ"
"13" "Bladderwrack_18S" 0.006566598 0.010966026 "Metazoa" "Bladderwrack" "No signif. Δα or Δγ"
"14" "Zebramussel_16S" 0.006103538 0.021021952 "Bacteria" "Zebramussel" "Signif. Δα and Δγ"
"15" "Zebramussel_18S_Metazoa" 0.017481787 0.024309025 "Metazoa" "Zebramussel" "Signif. Δα and Δγ"
