# Supplementary material for: Archived natural DNA samplers reveal four decades of biodiversity change across the tree of life
Source: Nat Ecol Evol. 2025 Aug 1;9(10):1873–84. doi: 10.1038/s41559-025-02812-6 (PMC12507656; doi:10.1038/s41559-025-02812-6)
Supplement: Supplementary file 9 — Source data for plotting. [file 41559_2025_2812_MOESM9_ESM.txt]

Sample	NMDS1	NMDS2	Species	Year	Site	Library
Bu97	-5.446134468	-2.463784372	Beech	1989	Bayerischer_Wald	Trees_All_Metazoa
Bu98	-4.946051364	-3.759963888	Beech	1992	Bayerischer_Wald	Trees_All_Metazoa
Bu99	-5.3347715	-2.439242524	Beech	1998	Bayerischer_Wald	Trees_All_Metazoa
Bu100	-5.438647604	-2.453946702	Beech	1999	Bayerischer_Wald	Trees_All_Metazoa
Bu101	-5.531665362	-2.392746099	Beech	2000	Bayerischer_Wald	Trees_All_Metazoa
Bu102	-5.430970928	-2.470072063	Beech	2001	Bayerischer_Wald	Trees_All_Metazoa
Bu103	-5.374468486	-2.742711694	Beech	2002	Bayerischer_Wald	Trees_All_Metazoa
Bu104	-5.513569904	-2.475053584	Beech	2003	Bayerischer_Wald	Trees_All_Metazoa
Bu105	-5.507645362	-2.345854945	Beech	2004	Bayerischer_Wald	Trees_All_Metazoa
Bu106	-5.497240227	-2.468861435	Beech	2005	Bayerischer_Wald	Trees_All_Metazoa
Bu107	-5.469392863	-2.563619585	Beech	2006	Bayerischer_Wald	Trees_All_Metazoa
Bu108	-5.447239336	-2.625929652	Beech	2007	Bayerischer_Wald	Trees_All_Metazoa
Bu109	-5.541790055	-2.359113669	Beech	2008	Bayerischer_Wald	Trees_All_Metazoa
Bu110	-5.510545666	-2.351895115	Beech	2009	Bayerischer_Wald	Trees_All_Metazoa
Bu111	-5.566804025	-2.233618052	Beech	2010	Bayerischer_Wald	Trees_All_Metazoa
Bu112	-5.530707888	-2.250211252	Beech	2011	Bayerischer_Wald	Trees_All_Metazoa
Bu113	-5.578957277	-2.223723612	Beech	2012	Bayerischer_Wald	Trees_All_Metazoa
Bu114	-5.66902124	-2.134474102	Beech	2013	Bayerischer_Wald	Trees_All_Metazoa
Bu115	-5.453940536	-2.295989148	Beech	2014	Bayerischer_Wald	Trees_All_Metazoa
Bu116	-5.459326119	-2.24801945	Beech	2016	Bayerischer_Wald	Trees_All_Metazoa
Bu94	-5.512541319	-2.276281837	Beech	2018	Bayerischer_Wald	Trees_All_Metazoa
Bu95	-5.430660772	-2.26320812	Beech	2020	Bayerischer_Wald	Trees_All_Metazoa
Bu96	-5.488023945	-2.230077069	Beech	2022	Bayerischer_Wald	Trees_All_Metazoa
Bu22	-5.631865278	-1.909606995	Beech	1987	Belauer_See	Trees_All_Metazoa
Bu23	-5.622260042	-1.882196007	Beech	1989	Belauer_See	Trees_All_Metazoa
Bu24	-5.608575825	-1.842271749	Beech	1991	Belauer_See	Trees_All_Metazoa
Bu25	-5.476520332	-1.846010919	Beech	1993	Belauer_See	Trees_All_Metazoa
Bu26	-5.682979305	-1.699682847	Beech	1997	Belauer_See	Trees_All_Metazoa
Bu27	-5.55707405	-1.601922483	Beech	1999	Belauer_See	Trees_All_Metazoa
Bu28	-5.559810226	-1.619374254	Beech	2001	Belauer_See	Trees_All_Metazoa
Bu29	-5.611766252	-1.684396468	Beech	2003	Belauer_See	Trees_All_Metazoa
Bu30	-5.551578509	-1.617678098	Beech	2005	Belauer_See	Trees_All_Metazoa
Bu31	-5.612388209	-1.564104743	Beech	2007	Belauer_See	Trees_All_Metazoa
Bu32	-5.535325444	-1.676053875	Beech	2009	Belauer_See	Trees_All_Metazoa
Bu33	-5.674373947	-1.584059777	Beech	2011	Belauer_See	Trees_All_Metazoa
Bu34	-5.685326691	-1.589688654	Beech	2013	Belauer_See	Trees_All_Metazoa
Bu35	-5.560451364	-1.419350653	Beech	2015	Belauer_See	Trees_All_Metazoa
Bu49	-5.624090487	-1.531816218	Beech	2017	Belauer_See	Trees_All_Metazoa
Bu50	-5.545355669	-1.757018284	Beech	2019	Belauer_See	Trees_All_Metazoa
Bu51	-5.668249544	-1.521346139	Beech	2021	Belauer_See	Trees_All_Metazoa
Bu47	-5.528203849	-2.162828561	Beech	1990	Berchtesgaden	Trees_All_Metazoa
Bu48	-5.482019888	-2.181561653	Beech	1992	Berchtesgaden	Trees_All_Metazoa
Bu8	-5.450170465	-2.179256668	Beech	1998	Berchtesgaden	Trees_All_Metazoa
Bu9	-5.479049868	-2.133031865	Beech	2000	Berchtesgaden	Trees_All_Metazoa
Bu10	-5.499192568	-2.187739539	Beech	2002	Berchtesgaden	Trees_All_Metazoa
Bu11	-5.552760498	-2.217726111	Beech	2004	Berchtesgaden	Trees_All_Metazoa
Bu12	-5.549823513	-2.259375253	Beech	2004	Berchtesgaden	Trees_All_Metazoa
Bu13	-5.504344308	-2.155919878	Beech	2006	Berchtesgaden	Trees_All_Metazoa
Bu14	-5.407848705	-2.232446336	Beech	2008	Berchtesgaden	Trees_All_Metazoa
Bu15	-5.515693896	-2.129524024	Beech	2010	Berchtesgaden	Trees_All_Metazoa
Bu16	-5.523128186	-2.196781871	Beech	2012	Berchtesgaden	Trees_All_Metazoa
Bu17	-5.527237228	-2.099922402	Beech	2014	Berchtesgaden	Trees_All_Metazoa
Bu18	-5.470328187	-2.157333267	Beech	2016	Berchtesgaden	Trees_All_Metazoa
Bu19	-5.506417068	-2.14871803	Beech	2018	Berchtesgaden	Trees_All_Metazoa
Bu20	-5.494544668	-2.129140655	Beech	2020	Berchtesgaden	Trees_All_Metazoa
Bu21	-5.615272623	-2.019375941	Beech	2022	Berchtesgaden	Trees_All_Metazoa
Bu80	-5.494317372	-2.205885586	Beech	1991	Harz	Trees_All_Metazoa
Bu81	-5.236052151	-2.283581377	Beech	1993	Harz	Trees_All_Metazoa
Bu82	-5.429263012	-2.074644978	Beech	1996	Harz	Trees_All_Metazoa
Bu83	-5.138382203	-2.235274679	Beech	1997	Harz	Trees_All_Metazoa
Bu84	-5.321980743	-2.11810243	Beech	1998	Harz	Trees_All_Metazoa
Bu88	-5.372536106	-2.199837082	Beech	1999	Harz	Trees_All_Metazoa
Bu85	-5.459959545	-2.166439596	Beech	2000	Harz	Trees_All_Metazoa
Bu86	-5.48655006	-2.104895106	Beech	2001	Harz	Trees_All_Metazoa
Bu87	-5.271238429	-2.127061701	Beech	2002	Harz	Trees_All_Metazoa
Bu89	-5.38824492	-2.139755529	Beech	2003	Harz	Trees_All_Metazoa
Bu90	-5.599607727	-2.031607022	Beech	2004	Harz	Trees_All_Metazoa
Bu91	-5.347275023	-2.092377954	Beech	2005	Harz	Trees_All_Metazoa
Bu92	-5.265574081	-2.109517785	Beech	2006	Harz	Trees_All_Metazoa
Bu93	-5.113532163	-2.133632156	Beech	2007	Harz	Trees_All_Metazoa
Bu72	-5.285947079	-2.161925717	Beech	2008	Harz	Trees_All_Metazoa
Bu69	-5.346898878	-2.077287778	Beech	2009	Harz	Trees_All_Metazoa
Bu66	-5.392366011	-2.130156874	Beech	2010	Harz	Trees_All_Metazoa
Bu64	-5.476489269	-2.05076024	Beech	2011	Harz	Trees_All_Metazoa
Bu73	-5.264002971	-2.095847079	Beech	2012	Harz	Trees_All_Metazoa
Bu70	-5.366434428	-2.075096419	Beech	2013	Harz	Trees_All_Metazoa
Bu67	-5.35054858	-2.110352417	Beech	2014	Harz	Trees_All_Metazoa
Bu65	-5.359004535	-2.071028156	Beech	2016	Harz	Trees_All_Metazoa
Bu74	-5.459616623	-1.975504485	Beech	2018	Harz	Trees_All_Metazoa
Bu71	-5.412069928	-2.069866318	Beech	2020	Harz	Trees_All_Metazoa
Bu68	-5.459423748	-1.880013284	Beech	2022	Harz	Trees_All_Metazoa
Bu36	-5.491117759	-2.041426851	Beech	2001	Pfaelzerwald	Trees_All_Metazoa
Bu37	-5.636065774	-2.033506008	Beech	2003	Pfaelzerwald	Trees_All_Metazoa
Bu38	-5.513502365	-2.050932072	Beech	2005	Pfaelzerwald	Trees_All_Metazoa
Bu39	-5.464267593	-2.066320645	Beech	2007	Pfaelzerwald	Trees_All_Metazoa
Bu40	-5.41769219	-2.064327294	Beech	2009	Pfaelzerwald	Trees_All_Metazoa
Bu41	-5.565483811	-1.9837706	Beech	2011	Pfaelzerwald	Trees_All_Metazoa
Bu42	-5.481066454	-2.021990634	Beech	2013	Pfaelzerwald	Trees_All_Metazoa
Bu43	-5.599706378	-1.909830059	Beech	2015	Pfaelzerwald	Trees_All_Metazoa
Bu44	-5.547177621	-1.996457349	Beech	2017	Pfaelzerwald	Trees_All_Metazoa
Bu45	-5.571984207	-1.713444148	Beech	2019	Pfaelzerwald	Trees_All_Metazoa
Bu46	-5.522185167	-1.861031202	Beech	2021	Pfaelzerwald	Trees_All_Metazoa
Bu75	-5.45116761	-1.98915612	Beech	2000	Scheyern	Trees_All_Metazoa
Bu76	-5.343589095	-2.010685013	Beech	2002	Scheyern	Trees_All_Metazoa
Bu77	-5.572950195	-1.915957441	Beech	2004	Scheyern	Trees_All_Metazoa
Bu78	-5.473464625	-1.943604898	Beech	2006	Scheyern	Trees_All_Metazoa
Bu79	-5.437238564	-1.924535054	Beech	2008	Scheyern	Trees_All_Metazoa
Bu1	-5.431118752	-2.020803791	Beech	2010	Scheyern	Trees_All_Metazoa
Bu2	-5.399577122	-2.015924942	Beech	2012	Scheyern	Trees_All_Metazoa
Bu3	-5.527219551	-1.940238577	Beech	2014	Scheyern	Trees_All_Metazoa
Bu4	-5.476190433	-1.95442946	Beech	2015	Scheyern	Trees_All_Metazoa
Bu5	-5.523391455	-1.958653397	Beech	2017	Scheyern	Trees_All_Metazoa
Bu6	-5.60861073	-1.906094634	Beech	2019	Scheyern	Trees_All_Metazoa
Bu7	-5.674302836	-1.821442085	Beech	2021	Scheyern	Trees_All_Metazoa
Bu52	-5.557685891	-2.178699704	Beech	1999	Solling	Trees_All_Metazoa
Bu53	-5.572022108	-2.096985894	Beech	2001	Solling	Trees_All_Metazoa
Bu54	-5.581490441	-2.136481075	Beech	2003	Solling	Trees_All_Metazoa
Bu55	-5.426470801	-2.167566386	Beech	2005	Solling	Trees_All_Metazoa
Bu56	-5.399660351	-2.112170302	Beech	2007	Solling	Trees_All_Metazoa
Bu57	-5.3664351	-1.987804844	Beech	2009	Solling	Trees_All_Metazoa
Bu58	-5.497625818	-1.980432805	Beech	2011	Solling	Trees_All_Metazoa
Bu59	-5.471385692	-2.071954869	Beech	2013	Solling	Trees_All_Metazoa
Bu60	-5.215828554	-2.075476105	Beech	2015	Solling	Trees_All_Metazoa
Bu61	-5.404002049	-2.036728994	Beech	2017	Solling	Trees_All_Metazoa
Bu62	-5.478599609	-2.093295436	Beech	2019	Solling	Trees_All_Metazoa
Bu63	-5.604287881	-2.082474013	Beech	2021	Solling	Trees_All_Metazoa
Pa80	-1.095811145	8.446121351	Poplar	1991	Gesamtgebiet_Leipzig	Trees_All_Metazoa
Pa81	-0.550500802	8.258628456	Poplar	1993	Gesamtgebiet_Leipzig	Trees_All_Metazoa
Pa53	-0.795140904	8.273966504	Poplar	1994	Gesamtgebiet_Leipzig	Trees_All_Metazoa
Pa54	-0.650571334	8.039949875	Poplar	1995	Gesamtgebiet_Leipzig	Trees_All_Metazoa
Pa56	-0.535637286	8.02907723	Poplar	1997	Gesamtgebiet_Leipzig	Trees_All_Metazoa
Pa57	-0.903432224	7.868133543	Poplar	1998	Gesamtgebiet_Leipzig	Trees_All_Metazoa
Pa58	-0.647469362	8.149843963	Poplar	1999	Gesamtgebiet_Leipzig	Trees_All_Metazoa
Pa59	-0.75981768	8.231946034	Poplar	2000	Gesamtgebiet_Leipzig	Trees_All_Metazoa
Pa60	-0.799020262	8.226251245	Poplar	2001	Gesamtgebiet_Leipzig	Trees_All_Metazoa
Pa61	-0.753134775	8.049799867	Poplar	2002	Gesamtgebiet_Leipzig	Trees_All_Metazoa
Pa62	-0.686971821	8.216960198	Poplar	2003	Gesamtgebiet_Leipzig	Trees_All_Metazoa
Pa63	-0.721413041	8.123006335	Poplar	2004	Gesamtgebiet_Leipzig	Trees_All_Metazoa
Pa64	-0.597874128	8.119046755	Poplar	2005	Gesamtgebiet_Leipzig	Trees_All_Metazoa
Pa65	-0.563602474	8.008795263	Poplar	2006	Gesamtgebiet_Leipzig	Trees_All_Metazoa
Pa66	-0.672408177	8.16406389	Poplar	2007	Gesamtgebiet_Leipzig	Trees_All_Metazoa
Pa67	-0.841615941	8.068458376	Poplar	2008	Gesamtgebiet_Leipzig	Trees_All_Metazoa
Pa68	-0.775018127	7.971995014	Poplar	2009	Gesamtgebiet_Leipzig	Trees_All_Metazoa
Pa69	-0.869955959	7.894767822	Poplar	2010	Gesamtgebiet_Leipzig	Trees_All_Metazoa
Pa70	-0.829982808	7.868645708	Poplar	2011	Gesamtgebiet_Leipzig	Trees_All_Metazoa
Pa71	-0.669250301	8.172375523	Poplar	2012	Gesamtgebiet_Leipzig	Trees_All_Metazoa
Pa72	-0.676369291	8.019960121	Poplar	2013	Gesamtgebiet_Leipzig	Trees_All_Metazoa
Pa73	-0.706610295	7.996319196	Poplar	2014	Gesamtgebiet_Leipzig	Trees_All_Metazoa
Pa74	-0.026160142	8.184945245	Poplar	2015	Gesamtgebiet_Leipzig	Trees_All_Metazoa
Pa75	-0.525817157	8.06942947	Poplar	2016	Gesamtgebiet_Leipzig	Trees_All_Metazoa
Pa76	-0.72558081	8.084439002	Poplar	2017	Gesamtgebiet_Leipzig	Trees_All_Metazoa
Pa77a	-0.397138075	8.222930061	Poplar	2018	Gesamtgebiet_Leipzig	Trees_All_Metazoa
Pa83	-0.939744177	8.506825887	Poplar	2020	Gesamtgebiet_Leipzig	Trees_All_Metazoa
Pa78	-0.561328477	8.188298499	Poplar	1991	Saartal	Trees_All_Metazoa
Pa2	-0.607743751	8.076373017	Poplar	1993	Saartal	Trees_All_Metazoa
Pa3	-0.649468646	8.094592188	Poplar	1994	Saartal	Trees_All_Metazoa
Pa4	-0.534505309	8.053878614	Poplar	1995	Saartal	Trees_All_Metazoa
Pa79	-0.699823017	8.243271498	Poplar	1996	Saartal	Trees_All_Metazoa
Pa6	-0.573436289	7.954483933	Poplar	1997	Saartal	Trees_All_Metazoa
Pa7	-0.667694115	8.054899106	Poplar	1998	Saartal	Trees_All_Metazoa
Pa8	-0.793801055	8.010480922	Poplar	1999	Saartal	Trees_All_Metazoa
Pa9	-0.511278169	7.985955605	Poplar	2000	Saartal	Trees_All_Metazoa
Pa10	-0.680510153	8.069931356	Poplar	2001	Saartal	Trees_All_Metazoa
Pa11	-0.837219949	7.901487547	Poplar	2002	Saartal	Trees_All_Metazoa
Pa12	-1.177554412	8.621115316	Poplar	2003	Saartal	Trees_All_Metazoa
Pa13	-0.794537033	7.877686271	Poplar	2004	Saartal	Trees_All_Metazoa
Pa14	-0.659255184	7.980334329	Poplar	2005	Saartal	Trees_All_Metazoa
Pa15	-0.548395799	8.144566136	Poplar	2006	Saartal	Trees_All_Metazoa
Pa16	-0.626772895	8.103165771	Poplar	2007	Saartal	Trees_All_Metazoa
Pa17	-0.805471331	7.880559252	Poplar	2008	Saartal	Trees_All_Metazoa
Pa18	-0.784284034	7.951537062	Poplar	2009	Saartal	Trees_All_Metazoa
Pa19	-0.860257213	7.87931291	Poplar	2010	Saartal	Trees_All_Metazoa
Pa20	-0.639655809	7.960542461	Poplar	2011	Saartal	Trees_All_Metazoa
Pa21	-0.430338263	8.185035851	Poplar	2012	Saartal	Trees_All_Metazoa
Pa22	-0.601399857	8.202447909	Poplar	2013	Saartal	Trees_All_Metazoa
Pa23	-0.423176084	8.04729518	Poplar	2014	Saartal	Trees_All_Metazoa
Pa24a	-0.757746245	8.001378338	Poplar	2016	Saartal	Trees_All_Metazoa
Pa25	-0.526370904	8.150815392	Poplar	2018	Saartal	Trees_All_Metazoa
Fi111	5.852638353	-1.690300648	Spruce	1998	Bayerischer_Wald	Trees_All_Metazoa
Fi112	5.805250633	-1.770231983	Spruce	1999	Bayerischer_Wald	Trees_All_Metazoa
Fi113	5.822751566	-1.753692814	Spruce	2000	Bayerischer_Wald	Trees_All_Metazoa
Fi114	5.898401232	-1.77780706	Spruce	2001	Bayerischer_Wald	Trees_All_Metazoa
Fi115	5.793898734	-1.767205924	Spruce	2002	Bayerischer_Wald	Trees_All_Metazoa
Fi116	5.836335664	-1.833355419	Spruce	2003	Bayerischer_Wald	Trees_All_Metazoa
Fi117	5.773849408	-1.697400335	Spruce	2004	Bayerischer_Wald	Trees_All_Metazoa
Fi118	5.876273727	-1.735561954	Spruce	2005	Bayerischer_Wald	Trees_All_Metazoa
Fi119	5.935893983	-1.65701526	Spruce	2006	Bayerischer_Wald	Trees_All_Metazoa
Fi120	5.699830684	-1.656522668	Spruce	2007	Bayerischer_Wald	Trees_All_Metazoa
Fi121	5.839311999	-1.721688621	Spruce	2008	Bayerischer_Wald	Trees_All_Metazoa
Fi122	5.839798452	-1.742537492	Spruce	2009	Bayerischer_Wald	Trees_All_Metazoa
Fi123	5.851298148	-1.710020448	Spruce	2010	Bayerischer_Wald	Trees_All_Metazoa
Fi124	5.870671084	-1.618063345	Spruce	2011	Bayerischer_Wald	Trees_All_Metazoa
Fi125	5.816483239	-1.709645561	Spruce	2012	Bayerischer_Wald	Trees_All_Metazoa
Fi103	5.763365979	-1.655031594	Spruce	2013	Bayerischer_Wald	Trees_All_Metazoa
Fi104	5.857079215	-1.611062864	Spruce	2014	Bayerischer_Wald	Trees_All_Metazoa
Fi105	5.732629364	-1.710944484	Spruce	2016	Bayerischer_Wald	Trees_All_Metazoa
Fi106	5.825107487	-1.740416355	Spruce	2018	Bayerischer_Wald	Trees_All_Metazoa
Fi107	5.854450269	-1.663921204	Spruce	2020	Bayerischer_Wald	Trees_All_Metazoa
Fi108	5.789220242	-1.586841492	Spruce	2022	Bayerischer_Wald	Trees_All_Metazoa
Fi64	5.92246067	-1.432381991	Spruce	1987	Belauer_See	Trees_All_Metazoa
Fi65	5.865013552	-1.38856077	Spruce	1989	Belauer_See	Trees_All_Metazoa
Fi37	5.749164042	-1.404071497	Spruce	1991	Belauer_See	Trees_All_Metazoa
Fi66	5.847517682	-1.37924984	Spruce	1991	Belauer_See	Trees_All_Metazoa
Fi38	5.893858678	-1.42113043	Spruce	1993	Belauer_See	Trees_All_Metazoa
Fi39	5.852470741	-1.390380626	Spruce	1997	Belauer_See	Trees_All_Metazoa
Fi40	5.772362348	-1.384979211	Spruce	1999	Belauer_See	Trees_All_Metazoa
Fi41	5.678008719	-1.522242403	Spruce	2001	Belauer_See	Trees_All_Metazoa
Fi42	5.749282607	-1.375863954	Spruce	2003	Belauer_See	Trees_All_Metazoa
Fi43	5.779896503	-1.29472199	Spruce	2005	Belauer_See	Trees_All_Metazoa
Fi44	5.746690696	-1.362261861	Spruce	2007	Belauer_See	Trees_All_Metazoa
Fi45	5.766703891	-1.34493182	Spruce	2009	Belauer_See	Trees_All_Metazoa
Fi46	5.774510647	-1.37430079	Spruce	2011	Belauer_See	Trees_All_Metazoa
Fi47	5.721437659	-1.313278633	Spruce	2013	Belauer_See	Trees_All_Metazoa
Fi48	5.737503382	-1.371393696	Spruce	2015	Belauer_See	Trees_All_Metazoa
Fi49	5.823062363	-1.341687016	Spruce	2017	Belauer_See	Trees_All_Metazoa
Fi50	5.83152301	-1.295914118	Spruce	2019	Belauer_See	Trees_All_Metazoa
Fi51	5.75904531	-1.30065725	Spruce	2021	Belauer_See	Trees_All_Metazoa
Fi30	5.866755875	-1.472944406	Spruce	1985	Berchtesgaden	Trees_All_Metazoa
Fi31	5.831919678	-1.55242967	Spruce	1987	Berchtesgaden	Trees_All_Metazoa
Fi32	5.840766287	-1.563592556	Spruce	1989	Berchtesgaden	Trees_All_Metazoa
Fi33	5.801982063	-1.69998629	Spruce	1991	Berchtesgaden	Trees_All_Metazoa
Fi34	5.87114585	-1.698014287	Spruce	1993	Berchtesgaden	Trees_All_Metazoa
Fi35	5.899703279	-1.655660702	Spruce	1998	Berchtesgaden	Trees_All_Metazoa
Fi36	5.923735238	-1.664973769	Spruce	2000	Berchtesgaden	Trees_All_Metazoa
Fi19	5.886599153	-1.576789756	Spruce	2002	Berchtesgaden	Trees_All_Metazoa
Fi20	5.919077193	-1.630139767	Spruce	2004	Berchtesgaden	Trees_All_Metazoa
Fi21	5.942753425	-1.616480024	Spruce	2006	Berchtesgaden	Trees_All_Metazoa
Fi22	5.91772119	-1.571426842	Spruce	2008	Berchtesgaden	Trees_All_Metazoa
Fi23	5.899960555	-1.618405218	Spruce	2010	Berchtesgaden	Trees_All_Metazoa
Fi24	5.92824866	-1.559824273	Spruce	2012	Berchtesgaden	Trees_All_Metazoa
Fi25	5.885287072	-1.645765353	Spruce	2014	Berchtesgaden	Trees_All_Metazoa
Fi26	5.867819826	-1.6333096	Spruce	2016	Berchtesgaden	Trees_All_Metazoa
Fi27	5.932422886	-1.642544031	Spruce	2018	Berchtesgaden	Trees_All_Metazoa
Fi28	5.884378035	-1.673988665	Spruce	2020	Berchtesgaden	Trees_All_Metazoa
Fi29	5.857027024	-1.551357617	Spruce	2022	Berchtesgaden	Trees_All_Metazoa
Fi86	5.899672103	-1.558969307	Spruce	1996	Harz	Trees_All_Metazoa
Fi84	5.90321637	-1.607116388	Spruce	1997	Harz	Trees_All_Metazoa
Fi82	5.90555644	-1.729509014	Spruce	1998	Harz	Trees_All_Metazoa
Fi80	5.814252587	-1.64838001	Spruce	1999	Harz	Trees_All_Metazoa
Fi87	5.840800192	-1.660774462	Spruce	2000	Harz	Trees_All_Metazoa
Fi85	5.83353826	-1.603152431	Spruce	2001	Harz	Trees_All_Metazoa
Fi83	5.832497183	-1.577477243	Spruce	2002	Harz	Trees_All_Metazoa
Fi81	5.816088519	-1.603065114	Spruce	2003	Harz	Trees_All_Metazoa
Fi89	5.828168125	-1.643443938	Spruce	2004	Harz	Trees_All_Metazoa
Fi88	5.878345628	-1.552045176	Spruce	2005	Harz	Trees_All_Metazoa
Fi90	5.71859281	-1.645970535	Spruce	2006	Harz	Trees_All_Metazoa
Fi91	5.736577949	-1.592679628	Spruce	2007	Harz	Trees_All_Metazoa
Fi92	5.608388233	-1.613563715	Spruce	2008	Harz	Trees_All_Metazoa
Fi93	5.778796557	-1.60985894	Spruce	2009	Harz	Trees_All_Metazoa
Fi94	5.792718901	-1.606108791	Spruce	2010	Harz	Trees_All_Metazoa
Fi95	5.719276901	-1.595838979	Spruce	2011	Harz	Trees_All_Metazoa
Fi96	5.710431939	-1.556399808	Spruce	2012	Harz	Trees_All_Metazoa
Fi97	5.756887105	-1.597424605	Spruce	2013	Harz	Trees_All_Metazoa
Fi98	5.742764399	-1.614623769	Spruce	2014	Harz	Trees_All_Metazoa
Fi99	5.570206532	-1.602972414	Spruce	2016	Harz	Trees_All_Metazoa
Fi100	5.777676439	-1.556404582	Spruce	2018	Harz	Trees_All_Metazoa
Fi101	5.59044791	-1.61092684	Spruce	2020	Harz	Trees_All_Metazoa
Fi102	5.6362203	-1.607266625	Spruce	2022	Harz	Trees_All_Metazoa
Fi52	5.727516414	-1.414783097	Spruce	1993	Pfaelzerwald	Trees_All_Metazoa
Fi53	5.785169707	-1.39166399	Spruce	2001	Pfaelzerwald	Trees_All_Metazoa
Fi54	5.739935469	-1.425317871	Spruce	2003	Pfaelzerwald	Trees_All_Metazoa
Fi55	5.693052912	-1.459709453	Spruce	2005	Pfaelzerwald	Trees_All_Metazoa
Fi56	5.682224016	-1.462503025	Spruce	2007	Pfaelzerwald	Trees_All_Metazoa
Fi57	5.769580463	-1.423115615	Spruce	2009	Pfaelzerwald	Trees_All_Metazoa
Fi58	5.800010866	-1.409847132	Spruce	2011	Pfaelzerwald	Trees_All_Metazoa
Fi59	5.693350717	-1.430794989	Spruce	2013	Pfaelzerwald	Trees_All_Metazoa
Fi60	5.693358131	-1.374719244	Spruce	2015	Pfaelzerwald	Trees_All_Metazoa
Fi61	5.731882966	-1.343006404	Spruce	2017	Pfaelzerwald	Trees_All_Metazoa
Fi62	5.741811452	-1.317591906	Spruce	2019	Pfaelzerwald	Trees_All_Metazoa
Fi63	5.703420099	-1.395511212	Spruce	2021	Pfaelzerwald	Trees_All_Metazoa
Fi8	5.675477676	-1.401037014	Spruce	2000	Scheyern	Trees_All_Metazoa
Fi9	5.727081225	-1.484604188	Spruce	2002	Scheyern	Trees_All_Metazoa
Fi10	5.825247004	-1.302284765	Spruce	2004	Scheyern	Trees_All_Metazoa
Fi11	5.695263013	-1.44465079	Spruce	2006	Scheyern	Trees_All_Metazoa
Fi12	5.741337849	-1.480997975	Spruce	2008	Scheyern	Trees_All_Metazoa
Fi150	5.613964295	-1.478826393	Spruce	2010	Scheyern	Trees_All_Metazoa
Fi13	5.758321257	-1.457535686	Spruce	2012	Scheyern	Trees_All_Metazoa
Fi14	5.703191983	-1.477890047	Spruce	2014	Scheyern	Trees_All_Metazoa
Fi15	5.748658542	-1.455156492	Spruce	2015	Scheyern	Trees_All_Metazoa
Fi16	5.716629617	-1.43260707	Spruce	2017	Scheyern	Trees_All_Metazoa
Fi17	5.763496128	-1.284040511	Spruce	2019	Scheyern	Trees_All_Metazoa
Fi18	5.714709798	-1.420323805	Spruce	2021	Scheyern	Trees_All_Metazoa
Fi72	5.694398072	-1.613951718	Spruce	1999	Solling	Trees_All_Metazoa
Fi73	5.797929198	-1.498082034	Spruce	2001	Solling	Trees_All_Metazoa
Fi74	5.657913842	-1.56085341	Spruce	2003	Solling	Trees_All_Metazoa
Fi75	5.631934048	-1.53499869	Spruce	2005	Solling	Trees_All_Metazoa
Fi76	5.748128375	-1.540145789	Spruce	2007	Solling	Trees_All_Metazoa
Fi126	5.641064181	-1.595061398	Spruce	2009	Solling	Trees_All_Metazoa
Fi77	5.619973397	-1.573766733	Spruce	2011	Solling	Trees_All_Metazoa
Fi78	5.679306997	-1.555840703	Spruce	2013	Solling	Trees_All_Metazoa
Fi67	5.731780144	-1.511616798	Spruce	2015	Solling	Trees_All_Metazoa
Fi68	5.580345892	-1.534996328	Spruce	2017	Solling	Trees_All_Metazoa
Fi69	5.738946478	-1.44402865	Spruce	2019	Solling	Trees_All_Metazoa
Fi70	5.644206739	-1.534642273	Spruce	2021	Solling	Trees_All_Metazoa
Bu97	-0.748382814	-0.407200076	Beech	1989	Bayerischer_Wald	Trees_Beech_Metazoa
Bu98	-1.156440507	-0.514897418	Beech	1992	Bayerischer_Wald	Trees_Beech_Metazoa
Bu99	-0.786614518	-0.354966599	Beech	1998	Bayerischer_Wald	Trees_Beech_Metazoa
Bu100	-0.844913264	-0.061418876	Beech	1999	Bayerischer_Wald	Trees_Beech_Metazoa
Bu101	-0.743067235	-0.237643835	Beech	2000	Bayerischer_Wald	Trees_Beech_Metazoa
Bu102	-0.806315762	-0.155608899	Beech	2001	Bayerischer_Wald	Trees_Beech_Metazoa
Bu103	-0.843413689	0.102373043	Beech	2002	Bayerischer_Wald	Trees_Beech_Metazoa
Bu104	-0.937278751	-0.059871706	Beech	2003	Bayerischer_Wald	Trees_Beech_Metazoa
Bu105	-0.719217342	-0.102123108	Beech	2004	Bayerischer_Wald	Trees_Beech_Metazoa
Bu106	-0.872213699	0.013218682	Beech	2005	Bayerischer_Wald	Trees_Beech_Metazoa
Bu107	-0.928723626	-0.12359836	Beech	2006	Bayerischer_Wald	Trees_Beech_Metazoa
Bu108	-0.917481675	-0.09109017	Beech	2007	Bayerischer_Wald	Trees_Beech_Metazoa
Bu109	-0.778796241	0.07847736	Beech	2008	Bayerischer_Wald	Trees_Beech_Metazoa
Bu110	-0.741445337	0.057945743	Beech	2009	Bayerischer_Wald	Trees_Beech_Metazoa
Bu111	-0.550377219	-0.170321308	Beech	2010	Bayerischer_Wald	Trees_Beech_Metazoa
Bu112	-0.599042577	-0.107026834	Beech	2011	Bayerischer_Wald	Trees_Beech_Metazoa
Bu113	-0.574197635	0.031413274	Beech	2012	Bayerischer_Wald	Trees_Beech_Metazoa
Bu114	-0.602617983	-0.145822022	Beech	2013	Bayerischer_Wald	Trees_Beech_Metazoa
Bu115	-0.662382965	0.169431994	Beech	2014	Bayerischer_Wald	Trees_Beech_Metazoa
Bu116	-0.442625024	-0.152879369	Beech	2016	Bayerischer_Wald	Trees_Beech_Metazoa
Bu94	-0.607085267	0.00799998	Beech	2018	Bayerischer_Wald	Trees_Beech_Metazoa
Bu95	-0.489055514	0.555909167	Beech	2020	Bayerischer_Wald	Trees_Beech_Metazoa
Bu96	-0.475478657	0.182362649	Beech	2022	Bayerischer_Wald	Trees_Beech_Metazoa
Bu22	0.561576483	-0.655947297	Beech	1987	Belauer_See	Trees_Beech_Metazoa
Bu23	0.497012075	-0.362194437	Beech	1989	Belauer_See	Trees_Beech_Metazoa
Bu24	0.665365432	-0.60045889	Beech	1991	Belauer_See	Trees_Beech_Metazoa
Bu25	0.625168078	-0.329292322	Beech	1993	Belauer_See	Trees_Beech_Metazoa
Bu26	0.920336559	-0.360411481	Beech	1997	Belauer_See	Trees_Beech_Metazoa
Bu27	0.723713575	-0.104247538	Beech	1999	Belauer_See	Trees_Beech_Metazoa
Bu28	0.716258361	-0.179506625	Beech	2001	Belauer_See	Trees_Beech_Metazoa
Bu29	0.754406751	-0.13818038	Beech	2003	Belauer_See	Trees_Beech_Metazoa
Bu30	0.761210448	-0.287827975	Beech	2005	Belauer_See	Trees_Beech_Metazoa
Bu31	0.867860675	-0.091901828	Beech	2007	Belauer_See	Trees_Beech_Metazoa
Bu32	0.682689509	-0.137246189	Beech	2009	Belauer_See	Trees_Beech_Metazoa
Bu33	0.830242382	-0.220447954	Beech	2011	Belauer_See	Trees_Beech_Metazoa
Bu34	0.834256639	-0.178081004	Beech	2013	Belauer_See	Trees_Beech_Metazoa
Bu35	0.778385169	-0.079321207	Beech	2015	Belauer_See	Trees_Beech_Metazoa
Bu49	0.83475008	0.016180421	Beech	2017	Belauer_See	Trees_Beech_Metazoa
Bu50	0.730181976	0.001093587	Beech	2019	Belauer_See	Trees_Beech_Metazoa
Bu51	0.835230288	-0.010368219	Beech	2021	Belauer_See	Trees_Beech_Metazoa
Bu47	-0.360081429	-0.013727357	Beech	1990	Berchtesgaden	Trees_Beech_Metazoa
Bu48	-0.386837874	0.050897117	Beech	1992	Berchtesgaden	Trees_Beech_Metazoa
Bu8	-0.306031645	0.056160486	Beech	1998	Berchtesgaden	Trees_Beech_Metazoa
Bu9	-0.270206637	0.116585451	Beech	2000	Berchtesgaden	Trees_Beech_Metazoa
Bu10	-0.354817246	0.252367227	Beech	2002	Berchtesgaden	Trees_Beech_Metazoa
Bu11	-0.460100871	0.329995112	Beech	2004	Berchtesgaden	Trees_Beech_Metazoa
Bu12	-0.521478	0.298758138	Beech	2004	Berchtesgaden	Trees_Beech_Metazoa
Bu13	-0.346842192	0.180727981	Beech	2006	Berchtesgaden	Trees_Beech_Metazoa
Bu14	-0.428932491	0.30933605	Beech	2008	Berchtesgaden	Trees_Beech_Metazoa
Bu15	-0.269972994	0.222266325	Beech	2010	Berchtesgaden	Trees_Beech_Metazoa
Bu16	-0.340219976	0.263636331	Beech	2012	Berchtesgaden	Trees_Beech_Metazoa
Bu17	-0.252359755	0.27841783	Beech	2014	Berchtesgaden	Trees_Beech_Metazoa
Bu18	-0.234082029	0.299186081	Beech	2016	Berchtesgaden	Trees_Beech_Metazoa
Bu19	-0.277307405	0.336724549	Beech	2018	Berchtesgaden	Trees_Beech_Metazoa
Bu20	-0.255211441	0.307942005	Beech	2020	Berchtesgaden	Trees_Beech_Metazoa
Bu21	-0.231291516	0.491173039	Beech	2022	Berchtesgaden	Trees_Beech_Metazoa
Bu80	-0.156879386	-0.46457921	Beech	1991	Harz	Trees_Beech_Metazoa
Bu81	-0.183386439	-0.702603136	Beech	1993	Harz	Trees_Beech_Metazoa
Bu82	0.105929743	-0.408752416	Beech	1996	Harz	Trees_Beech_Metazoa
Bu83	0.045675013	-0.609941373	Beech	1997	Harz	Trees_Beech_Metazoa
Bu84	0.144638375	-0.43213447	Beech	1998	Harz	Trees_Beech_Metazoa
Bu88	-0.114813829	-0.19566407	Beech	1999	Harz	Trees_Beech_Metazoa
Bu85	-0.045125349	-0.234239016	Beech	2000	Harz	Trees_Beech_Metazoa
Bu86	0.050226854	-0.266776284	Beech	2001	Harz	Trees_Beech_Metazoa
Bu87	0.163674524	-0.263984311	Beech	2002	Harz	Trees_Beech_Metazoa
Bu89	-0.017491595	-0.138534046	Beech	2003	Harz	Trees_Beech_Metazoa
Bu90	0.027713818	-0.453586211	Beech	2004	Harz	Trees_Beech_Metazoa
Bu91	0.159050623	-0.123029047	Beech	2005	Harz	Trees_Beech_Metazoa
Bu92	0.095533581	-0.025892971	Beech	2006	Harz	Trees_Beech_Metazoa
Bu93	0.164428311	-0.051020055	Beech	2007	Harz	Trees_Beech_Metazoa
Bu72	-0.081092011	-0.155301876	Beech	2008	Harz	Trees_Beech_Metazoa
Bu69	0.103075113	-0.040452245	Beech	2009	Harz	Trees_Beech_Metazoa
Bu66	0.039827605	0.001658832	Beech	2010	Harz	Trees_Beech_Metazoa
Bu64	0.110198742	-0.08578592	Beech	2011	Harz	Trees_Beech_Metazoa
Bu73	0.143368227	0.023297382	Beech	2012	Harz	Trees_Beech_Metazoa
Bu70	0.101364874	-0.056891148	Beech	2013	Harz	Trees_Beech_Metazoa
Bu67	0.078219431	-0.047255326	Beech	2014	Harz	Trees_Beech_Metazoa
Bu65	0.25685013	-0.097954843	Beech	2016	Harz	Trees_Beech_Metazoa
Bu74	0.221212351	0.075989689	Beech	2018	Harz	Trees_Beech_Metazoa
Bu71	0.192781415	0.12205491	Beech	2020	Harz	Trees_Beech_Metazoa
Bu68	0.154152126	0.055825403	Beech	2022	Harz	Trees_Beech_Metazoa
Bu36	0.316826126	0.146820919	Beech	2001	Pfaelzerwald	Trees_Beech_Metazoa
Bu37	0.443010685	0.49644951	Beech	2003	Pfaelzerwald	Trees_Beech_Metazoa
Bu38	0.27690836	0.165431412	Beech	2005	Pfaelzerwald	Trees_Beech_Metazoa
Bu39	0.089150177	0.283856648	Beech	2007	Pfaelzerwald	Trees_Beech_Metazoa
Bu40	0.180622265	0.134919709	Beech	2009	Pfaelzerwald	Trees_Beech_Metazoa
Bu41	0.221007955	0.353472715	Beech	2011	Pfaelzerwald	Trees_Beech_Metazoa
Bu42	0.371066094	0.216835007	Beech	2013	Pfaelzerwald	Trees_Beech_Metazoa
Bu43	0.34345101	0.239681499	Beech	2015	Pfaelzerwald	Trees_Beech_Metazoa
Bu44	0.427967526	0.327705729	Beech	2017	Pfaelzerwald	Trees_Beech_Metazoa
Bu45	0.569894251	0.372523673	Beech	2019	Pfaelzerwald	Trees_Beech_Metazoa
Bu46	0.423089929	0.315549827	Beech	2021	Pfaelzerwald	Trees_Beech_Metazoa
Bu75	0.251539366	0.306582592	Beech	2000	Scheyern	Trees_Beech_Metazoa
Bu76	0.416816417	0.176845005	Beech	2002	Scheyern	Trees_Beech_Metazoa
Bu77	0.355445849	0.632179576	Beech	2004	Scheyern	Trees_Beech_Metazoa
Bu78	0.182088725	0.259258034	Beech	2006	Scheyern	Trees_Beech_Metazoa
Bu79	0.355599931	0.473992644	Beech	2008	Scheyern	Trees_Beech_Metazoa
Bu1	0.209238051	0.281128299	Beech	2010	Scheyern	Trees_Beech_Metazoa
Bu2	0.283174454	0.447730368	Beech	2012	Scheyern	Trees_Beech_Metazoa
Bu3	0.307699344	0.353542307	Beech	2014	Scheyern	Trees_Beech_Metazoa
Bu4	0.201098315	0.493217596	Beech	2015	Scheyern	Trees_Beech_Metazoa
Bu5	0.146059505	0.396571284	Beech	2017	Scheyern	Trees_Beech_Metazoa
Bu6	0.255221824	0.591812908	Beech	2019	Scheyern	Trees_Beech_Metazoa
Bu7	0.17278462	0.863208776	Beech	2021	Scheyern	Trees_Beech_Metazoa
Bu52	-0.052528522	-0.3654258	Beech	1999	Solling	Trees_Beech_Metazoa
Bu53	-0.084955641	-0.406962556	Beech	2001	Solling	Trees_Beech_Metazoa
Bu54	0.000414129	-0.211766529	Beech	2003	Solling	Trees_Beech_Metazoa
Bu55	0.001191693	-0.285879777	Beech	2005	Solling	Trees_Beech_Metazoa
Bu56	0.133297927	-0.22637406	Beech	2007	Solling	Trees_Beech_Metazoa
Bu57	0.198031873	-0.180952374	Beech	2009	Solling	Trees_Beech_Metazoa
Bu58	0.172768029	-0.479857987	Beech	2011	Solling	Trees_Beech_Metazoa
Bu59	0.070908975	-0.131232484	Beech	2013	Solling	Trees_Beech_Metazoa
Bu60	0.173406141	-0.136430149	Beech	2015	Solling	Trees_Beech_Metazoa
Bu61	0.170828774	-0.080835426	Beech	2017	Solling	Trees_Beech_Metazoa
Bu62	0.107390216	0.128353291	Beech	2019	Solling	Trees_Beech_Metazoa
Bu63	0.054649699	0.046649235	Beech	2021	Solling	Trees_Beech_Metazoa
Pa80	-0.482744116	-0.816300446	Poplar	1991	Gesamtgebiet_Leipzig	Trees_Poplar_Metazoa
Pa81	-0.348956399	-0.601626523	Poplar	1993	Gesamtgebiet_Leipzig	Trees_Poplar_Metazoa
Pa53	-0.5358502	-0.514572759	Poplar	1994	Gesamtgebiet_Leipzig	Trees_Poplar_Metazoa
Pa54	-0.349188515	-0.171608171	Poplar	1995	Gesamtgebiet_Leipzig	Trees_Poplar_Metazoa
Pa56	-0.376829214	-0.231322383	Poplar	1997	Gesamtgebiet_Leipzig	Trees_Poplar_Metazoa
Pa57	-0.511157902	-0.30015601	Poplar	1998	Gesamtgebiet_Leipzig	Trees_Poplar_Metazoa
Pa58	-0.328389625	-0.189648965	Poplar	1999	Gesamtgebiet_Leipzig	Trees_Poplar_Metazoa
Pa59	-0.496299248	-0.134871438	Poplar	2000	Gesamtgebiet_Leipzig	Trees_Poplar_Metazoa
Pa60	-0.316800692	-0.112590779	Poplar	2001	Gesamtgebiet_Leipzig	Trees_Poplar_Metazoa
Pa61	-0.415709546	-0.17534316	Poplar	2002	Gesamtgebiet_Leipzig	Trees_Poplar_Metazoa
Pa62	-0.532514744	0.077798608	Poplar	2003	Gesamtgebiet_Leipzig	Trees_Poplar_Metazoa
Pa63	-0.565658842	-0.1056666	Poplar	2004	Gesamtgebiet_Leipzig	Trees_Poplar_Metazoa
Pa64	-0.26064536	-0.318054021	Poplar	2005	Gesamtgebiet_Leipzig	Trees_Poplar_Metazoa
Pa65	-0.30628846	-0.066872652	Poplar	2006	Gesamtgebiet_Leipzig	Trees_Poplar_Metazoa
Pa66	-0.391835833	0.051204052	Poplar	2007	Gesamtgebiet_Leipzig	Trees_Poplar_Metazoa
Pa67	-0.337136235	0.006598628	Poplar	2008	Gesamtgebiet_Leipzig	Trees_Poplar_Metazoa
Pa68	-0.203885388	0.083919008	Poplar	2009	Gesamtgebiet_Leipzig	Trees_Poplar_Metazoa
Pa69	-0.177242197	0.033168267	Poplar	2010	Gesamtgebiet_Leipzig	Trees_Poplar_Metazoa
Pa70	-0.254273258	0.168632803	Poplar	2011	Gesamtgebiet_Leipzig	Trees_Poplar_Metazoa
Pa71	-0.467622082	0.141900822	Poplar	2012	Gesamtgebiet_Leipzig	Trees_Poplar_Metazoa
Pa72	-0.136365335	0.124199369	Poplar	2013	Gesamtgebiet_Leipzig	Trees_Poplar_Metazoa
Pa73	-0.252460468	0.527430982	Poplar	2014	Gesamtgebiet_Leipzig	Trees_Poplar_Metazoa
Pa74	-0.220959733	1.043338199	Poplar	2015	Gesamtgebiet_Leipzig	Trees_Poplar_Metazoa
Pa75	-0.255426614	0.400173228	Poplar	2016	Gesamtgebiet_Leipzig	Trees_Poplar_Metazoa
Pa76	-0.127391411	0.267345269	Poplar	2017	Gesamtgebiet_Leipzig	Trees_Poplar_Metazoa
Pa77a	-0.420792788	0.477704273	Poplar	2018	Gesamtgebiet_Leipzig	Trees_Poplar_Metazoa
Pa83	-0.778768381	0.548776391	Poplar	2020	Gesamtgebiet_Leipzig	Trees_Poplar_Metazoa
Pa78	0.495464216	-0.357904441	Poplar	1991	Saartal	Trees_Poplar_Metazoa
Pa2	0.193642975	-0.141336554	Poplar	1993	Saartal	Trees_Poplar_Metazoa
Pa3	0.21636677	-0.084181426	Poplar	1994	Saartal	Trees_Poplar_Metazoa
Pa4	0.275800635	-0.267786155	Poplar	1995	Saartal	Trees_Poplar_Metazoa
Pa79	0.238274589	-0.348344441	Poplar	1996	Saartal	Trees_Poplar_Metazoa
Pa6	0.409233474	0.012814146	Poplar	1997	Saartal	Trees_Poplar_Metazoa
Pa7	0.129750891	-0.093533741	Poplar	1998	Saartal	Trees_Poplar_Metazoa
Pa8	0.351604756	-0.021962637	Poplar	1999	Saartal	Trees_Poplar_Metazoa
Pa9	0.664345009	0.044879017	Poplar	2000	Saartal	Trees_Poplar_Metazoa
Pa10	0.45806007	0.048292619	Poplar	2001	Saartal	Trees_Poplar_Metazoa
Pa11	0.53980246	-0.037340406	Poplar	2002	Saartal	Trees_Poplar_Metazoa
Pa12	0.646328579	-0.761964397	Poplar	2003	Saartal	Trees_Poplar_Metazoa
Pa13	0.386311361	-0.079139684	Poplar	2004	Saartal	Trees_Poplar_Metazoa
Pa14	0.221785616	0.091741694	Poplar	2005	Saartal	Trees_Poplar_Metazoa
Pa15	0.424184121	-0.251111426	Poplar	2006	Saartal	Trees_Poplar_Metazoa
Pa16	0.609034404	0.21096764	Poplar	2007	Saartal	Trees_Poplar_Metazoa
Pa17	0.412451065	0.270277137	Poplar	2008	Saartal	Trees_Poplar_Metazoa
Pa18	0.406786508	0.129636184	Poplar	2009	Saartal	Trees_Poplar_Metazoa
Pa19	0.232418347	0.053341528	Poplar	2010	Saartal	Trees_Poplar_Metazoa
Pa20	0.252400632	0.194515944	Poplar	2011	Saartal	Trees_Poplar_Metazoa
Pa21	0.784127694	-0.141324142	Poplar	2012	Saartal	Trees_Poplar_Metazoa
Pa22	0.284901765	0.301698768	Poplar	2013	Saartal	Trees_Poplar_Metazoa
Pa23	0.580507573	0.334553081	Poplar	2014	Saartal	Trees_Poplar_Metazoa
Pa24a	0.345190747	0.181525886	Poplar	2016	Saartal	Trees_Poplar_Metazoa
Pa25	0.292418332	0.498129814	Poplar	2018	Saartal	Trees_Poplar_Metazoa
Fi111	-0.545846475	-0.18714472	Spruce	1998	Bayerischer_Wald	Trees_Spruce_Metazoa
Fi112	-0.749154475	-0.300896021	Spruce	1999	Bayerischer_Wald	Trees_Spruce_Metazoa
Fi113	-0.780065428	-0.215857826	Spruce	2000	Bayerischer_Wald	Trees_Spruce_Metazoa
Fi114	-0.832066516	-0.27502433	Spruce	2001	Bayerischer_Wald	Trees_Spruce_Metazoa
Fi115	-0.735953896	-0.127733856	Spruce	2002	Bayerischer_Wald	Trees_Spruce_Metazoa
Fi116	-0.938438874	-0.185775372	Spruce	2003	Bayerischer_Wald	Trees_Spruce_Metazoa
Fi117	-0.627212605	-0.142321027	Spruce	2004	Bayerischer_Wald	Trees_Spruce_Metazoa
Fi118	-0.638195791	-0.128341066	Spruce	2005	Bayerischer_Wald	Trees_Spruce_Metazoa
Fi119	-0.593999641	-0.194234528	Spruce	2006	Bayerischer_Wald	Trees_Spruce_Metazoa
Fi120	-0.473553929	-0.100758325	Spruce	2007	Bayerischer_Wald	Trees_Spruce_Metazoa
Fi121	-0.542847435	-0.211399975	Spruce	2008	Bayerischer_Wald	Trees_Spruce_Metazoa
Fi122	-0.666474228	-0.243676849	Spruce	2009	Bayerischer_Wald	Trees_Spruce_Metazoa
Fi123	-0.672142982	-0.088416392	Spruce	2010	Bayerischer_Wald	Trees_Spruce_Metazoa
Fi124	-0.398976987	-0.06930481	Spruce	2011	Bayerischer_Wald	Trees_Spruce_Metazoa
Fi125	-0.531899651	-0.021753962	Spruce	2012	Bayerischer_Wald	Trees_Spruce_Metazoa
Fi103	-0.552164495	-0.051922916	Spruce	2013	Bayerischer_Wald	Trees_Spruce_Metazoa
Fi104	-0.469787541	-0.058551791	Spruce	2014	Bayerischer_Wald	Trees_Spruce_Metazoa
Fi105	-0.585621161	-0.092795041	Spruce	2016	Bayerischer_Wald	Trees_Spruce_Metazoa
Fi106	-0.610521719	-0.078079285	Spruce	2018	Bayerischer_Wald	Trees_Spruce_Metazoa
Fi107	-0.430737565	-0.059692601	Spruce	2020	Bayerischer_Wald	Trees_Spruce_Metazoa
Fi108	-0.363447827	-0.044390628	Spruce	2022	Bayerischer_Wald	Trees_Spruce_Metazoa
Fi64	0.451753511	-0.621994682	Spruce	1987	Belauer_See	Trees_Spruce_Metazoa
Fi65	0.580089822	-0.654600748	Spruce	1989	Belauer_See	Trees_Spruce_Metazoa
Fi37	0.583954238	-0.411569671	Spruce	1991	Belauer_See	Trees_Spruce_Metazoa
Fi66	0.597846457	-0.480978293	Spruce	1991	Belauer_See	Trees_Spruce_Metazoa
Fi38	0.482993094	-0.535683419	Spruce	1993	Belauer_See	Trees_Spruce_Metazoa
Fi39	0.518097331	-0.414409722	Spruce	1997	Belauer_See	Trees_Spruce_Metazoa
Fi40	0.707306732	-0.377771289	Spruce	1999	Belauer_See	Trees_Spruce_Metazoa
Fi41	0.569617344	-0.341500663	Spruce	2001	Belauer_See	Trees_Spruce_Metazoa
Fi42	0.575133248	-0.268269324	Spruce	2003	Belauer_See	Trees_Spruce_Metazoa
Fi43	0.850150122	-0.271379565	Spruce	2005	Belauer_See	Trees_Spruce_Metazoa
Fi44	0.653878093	-0.192345112	Spruce	2007	Belauer_See	Trees_Spruce_Metazoa
Fi45	0.715081033	-0.177575406	Spruce	2009	Belauer_See	Trees_Spruce_Metazoa
Fi46	0.669184193	-0.163230975	Spruce	2011	Belauer_See	Trees_Spruce_Metazoa
Fi47	0.79705143	-0.204711273	Spruce	2013	Belauer_See	Trees_Spruce_Metazoa
Fi48	0.707707178	-0.08880429	Spruce	2015	Belauer_See	Trees_Spruce_Metazoa
Fi49	0.810494752	-0.051734414	Spruce	2017	Belauer_See	Trees_Spruce_Metazoa
Fi50	0.888350573	-0.037091673	Spruce	2019	Belauer_See	Trees_Spruce_Metazoa
Fi51	0.85713657	0.027382473	Spruce	2021	Belauer_See	Trees_Spruce_Metazoa
Fi30	-0.386994595	0.513477952	Spruce	1985	Berchtesgaden	Trees_Spruce_Metazoa
Fi31	-0.163718977	0.192599805	Spruce	1987	Berchtesgaden	Trees_Spruce_Metazoa
Fi32	-0.185154603	0.220464064	Spruce	1989	Berchtesgaden	Trees_Spruce_Metazoa
Fi33	-0.439184338	0.458936297	Spruce	1991	Berchtesgaden	Trees_Spruce_Metazoa
Fi34	-0.508953242	0.45990238	Spruce	1993	Berchtesgaden	Trees_Spruce_Metazoa
Fi35	-0.492035857	0.35354226	Spruce	1998	Berchtesgaden	Trees_Spruce_Metazoa
Fi36	-0.636825274	0.372565811	Spruce	2000	Berchtesgaden	Trees_Spruce_Metazoa
Fi19	-0.54031891	0.365419002	Spruce	2002	Berchtesgaden	Trees_Spruce_Metazoa
Fi20	-0.437170591	0.379328428	Spruce	2004	Berchtesgaden	Trees_Spruce_Metazoa
Fi21	-0.46936953	0.40301879	Spruce	2006	Berchtesgaden	Trees_Spruce_Metazoa
Fi22	-0.34493236	0.404497856	Spruce	2008	Berchtesgaden	Trees_Spruce_Metazoa
Fi23	-0.566675939	0.410910179	Spruce	2010	Berchtesgaden	Trees_Spruce_Metazoa
Fi24	-0.354544124	0.301479224	Spruce	2012	Berchtesgaden	Trees_Spruce_Metazoa
Fi25	-0.447537188	0.435812188	Spruce	2014	Berchtesgaden	Trees_Spruce_Metazoa
Fi26	-0.374366491	0.280850648	Spruce	2016	Berchtesgaden	Trees_Spruce_Metazoa
Fi27	-0.467554476	0.331683565	Spruce	2018	Berchtesgaden	Trees_Spruce_Metazoa
Fi28	-0.525898955	0.517095715	Spruce	2020	Berchtesgaden	Trees_Spruce_Metazoa
Fi29	-0.34341169	0.420039592	Spruce	2022	Berchtesgaden	Trees_Spruce_Metazoa
Fi86	-0.209149478	-0.298045809	Spruce	1996	Harz	Trees_Spruce_Metazoa
Fi84	-0.271766531	-0.375165969	Spruce	1997	Harz	Trees_Spruce_Metazoa
Fi82	-0.35841676	-0.59136167	Spruce	1998	Harz	Trees_Spruce_Metazoa
Fi80	-0.253510268	-0.400163823	Spruce	1999	Harz	Trees_Spruce_Metazoa
Fi87	-0.34689349	-0.439867159	Spruce	2000	Harz	Trees_Spruce_Metazoa
Fi85	-0.280865432	-0.203402867	Spruce	2001	Harz	Trees_Spruce_Metazoa
Fi83	-0.144710791	-0.265187037	Spruce	2002	Harz	Trees_Spruce_Metazoa
Fi81	-0.136227961	-0.148327815	Spruce	2003	Harz	Trees_Spruce_Metazoa
Fi89	-0.252002089	-0.441662681	Spruce	2004	Harz	Trees_Spruce_Metazoa
Fi88	-0.120245423	-0.462111359	Spruce	2005	Harz	Trees_Spruce_Metazoa
Fi90	-0.144243093	-0.436546456	Spruce	2006	Harz	Trees_Spruce_Metazoa
Fi91	-0.000247985	-0.180820578	Spruce	2007	Harz	Trees_Spruce_Metazoa
Fi92	-0.00489074	-0.271789828	Spruce	2008	Harz	Trees_Spruce_Metazoa
Fi93	-0.256838182	-0.18770982	Spruce	2009	Harz	Trees_Spruce_Metazoa
Fi94	-0.162263624	-0.178918917	Spruce	2010	Harz	Trees_Spruce_Metazoa
Fi95	-0.070904637	-0.12908603	Spruce	2011	Harz	Trees_Spruce_Metazoa
Fi96	-0.017089143	-0.238813496	Spruce	2012	Harz	Trees_Spruce_Metazoa
Fi97	-0.105585069	-0.446720982	Spruce	2013	Harz	Trees_Spruce_Metazoa
Fi98	-0.041005544	-0.255729886	Spruce	2014	Harz	Trees_Spruce_Metazoa
Fi99	-0.032086406	-0.061685977	Spruce	2016	Harz	Trees_Spruce_Metazoa
Fi100	-0.084063772	-0.080847231	Spruce	2018	Harz	Trees_Spruce_Metazoa
Fi101	-0.326585385	-0.271599895	Spruce	2020	Harz	Trees_Spruce_Metazoa
Fi102	-0.121679414	-0.090938858	Spruce	2022	Harz	Trees_Spruce_Metazoa
Fi52	0.615363071	0.215035655	Spruce	1993	Pfaelzerwald	Trees_Spruce_Metazoa
Fi53	0.704352859	0.278327074	Spruce	2001	Pfaelzerwald	Trees_Spruce_Metazoa
Fi54	0.570114012	0.135835245	Spruce	2003	Pfaelzerwald	Trees_Spruce_Metazoa
Fi55	0.508965354	0.266775617	Spruce	2005	Pfaelzerwald	Trees_Spruce_Metazoa
Fi56	0.563875987	0.247867138	Spruce	2007	Pfaelzerwald	Trees_Spruce_Metazoa
Fi57	0.483417726	0.209282103	Spruce	2009	Pfaelzerwald	Trees_Spruce_Metazoa
Fi58	0.579799126	0.291910959	Spruce	2011	Pfaelzerwald	Trees_Spruce_Metazoa
Fi59	0.503786343	0.250808713	Spruce	2013	Pfaelzerwald	Trees_Spruce_Metazoa
Fi60	0.583629	0.195202478	Spruce	2015	Pfaelzerwald	Trees_Spruce_Metazoa
Fi61	0.68661051	0.396443053	Spruce	2017	Pfaelzerwald	Trees_Spruce_Metazoa
Fi62	0.729473779	0.436059401	Spruce	2019	Pfaelzerwald	Trees_Spruce_Metazoa
Fi63	0.562395395	0.502611019	Spruce	2021	Pfaelzerwald	Trees_Spruce_Metazoa
Fi8	0.355218977	0.51703256	Spruce	2000	Scheyern	Trees_Spruce_Metazoa
Fi9	0.14755119	0.337097699	Spruce	2002	Scheyern	Trees_Spruce_Metazoa
Fi10	0.1341582	0.826344193	Spruce	2004	Scheyern	Trees_Spruce_Metazoa
Fi11	0.154476466	0.650191611	Spruce	2006	Scheyern	Trees_Spruce_Metazoa
Fi12	0.112835581	0.293886503	Spruce	2008	Scheyern	Trees_Spruce_Metazoa
Fi150	0.27143815	0.466914309	Spruce	2010	Scheyern	Trees_Spruce_Metazoa
Fi13	0.230995881	0.512624929	Spruce	2012	Scheyern	Trees_Spruce_Metazoa
Fi14	0.107845408	0.399291402	Spruce	2014	Scheyern	Trees_Spruce_Metazoa
Fi15	0.144291339	0.450098682	Spruce	2015	Scheyern	Trees_Spruce_Metazoa
Fi16	0.143518261	0.490030043	Spruce	2017	Scheyern	Trees_Spruce_Metazoa
Fi17	0.351314314	0.751500354	Spruce	2019	Scheyern	Trees_Spruce_Metazoa
Fi18	0.238664941	0.579728064	Spruce	2021	Scheyern	Trees_Spruce_Metazoa
Fi72	0.190775893	-0.467674115	Spruce	1999	Solling	Trees_Spruce_Metazoa
Fi73	0.130840293	-0.228427878	Spruce	2001	Solling	Trees_Spruce_Metazoa
Fi74	0.176837819	-0.180413486	Spruce	2003	Solling	Trees_Spruce_Metazoa
Fi75	0.242168153	-0.140908326	Spruce	2005	Solling	Trees_Spruce_Metazoa
Fi76	0.083494882	-0.366339047	Spruce	2007	Solling	Trees_Spruce_Metazoa
Fi126	0.197131466	-0.241709985	Spruce	2009	Solling	Trees_Spruce_Metazoa
Fi77	0.220805633	-0.134498799	Spruce	2011	Solling	Trees_Spruce_Metazoa
Fi78	0.229471242	-0.058880674	Spruce	2013	Solling	Trees_Spruce_Metazoa
Fi67	0.28482319	-0.019526553	Spruce	2015	Solling	Trees_Spruce_Metazoa
Fi68	0.285958916	-0.091582148	Spruce	2017	Solling	Trees_Spruce_Metazoa
Fi69	0.290383628	0.024751511	Spruce	2019	Solling	Trees_Spruce_Metazoa
Fi70	0.33241887	-0.016469547	Spruce	2021	Solling	Trees_Spruce_Metazoa
Bu97	-0.282869091	-0.543698095	Beech	1989	Bayerischer_Wald	Trees_All_Fungi
Bu98	-0.3842489	-0.689119418	Beech	1992	Bayerischer_Wald	Trees_All_Fungi
Bu99	-0.301363507	-0.509007907	Beech	1998	Bayerischer_Wald	Trees_All_Fungi
Bu100	-0.197470739	-0.495212846	Beech	1999	Bayerischer_Wald	Trees_All_Fungi
Bu101	-0.086057237	-0.558680392	Beech	2000	Bayerischer_Wald	Trees_All_Fungi
Bu102	-0.181920255	-0.726455329	Beech	2001	Bayerischer_Wald	Trees_All_Fungi
Bu103	-0.117046591	-0.578138967	Beech	2002	Bayerischer_Wald	Trees_All_Fungi
Bu104	0.09885745	-0.777475856	Beech	2003	Bayerischer_Wald	Trees_All_Fungi
Bu105	-0.130346912	-0.753662732	Beech	2004	Bayerischer_Wald	Trees_All_Fungi
Bu106	0.080934997	-0.76769082	Beech	2005	Bayerischer_Wald	Trees_All_Fungi
Bu107	0.04020918	-0.753044429	Beech	2006	Bayerischer_Wald	Trees_All_Fungi
Bu108	0.063604712	-0.739459686	Beech	2007	Bayerischer_Wald	Trees_All_Fungi
Bu109	0.103578841	-0.709069349	Beech	2008	Bayerischer_Wald	Trees_All_Fungi
Bu110	-0.013439222	-0.663586005	Beech	2009	Bayerischer_Wald	Trees_All_Fungi
Bu111	-0.037797502	-0.741951827	Beech	2010	Bayerischer_Wald	Trees_All_Fungi
Bu112	-0.054585383	-0.621629108	Beech	2011	Bayerischer_Wald	Trees_All_Fungi
Bu113	0.036767371	-0.726502036	Beech	2012	Bayerischer_Wald	Trees_All_Fungi
Bu114	0.213350234	-0.77948963	Beech	2013	Bayerischer_Wald	Trees_All_Fungi
Bu115	0.150808667	-0.779808606	Beech	2014	Bayerischer_Wald	Trees_All_Fungi
Bu116	0.068530106	-0.764399082	Beech	2016	Bayerischer_Wald	Trees_All_Fungi
Bu94	0.211789906	-0.794925258	Beech	2018	Bayerischer_Wald	Trees_All_Fungi
Bu95	0.224787528	-0.657325963	Beech	2020	Bayerischer_Wald	Trees_All_Fungi
Bu96	0.30719053	-0.86293943	Beech	2022	Bayerischer_Wald	Trees_All_Fungi
Bu22	0.863293292	-0.215520587	Beech	1987	Belauer_See	Trees_All_Fungi
Bu23	0.746659463	-0.113839685	Beech	1989	Belauer_See	Trees_All_Fungi
Bu24	0.686600882	-0.029248601	Beech	1991	Belauer_See	Trees_All_Fungi
Bu25	0.725036199	-0.055023112	Beech	1993	Belauer_See	Trees_All_Fungi
Bu26	0.90700949	-0.164736891	Beech	1997	Belauer_See	Trees_All_Fungi
Bu27	0.895871824	-0.085263674	Beech	1999	Belauer_See	Trees_All_Fungi
Bu28	1.009365731	-0.223402614	Beech	2001	Belauer_See	Trees_All_Fungi
Bu29	0.920894214	-0.245638488	Beech	2003	Belauer_See	Trees_All_Fungi
Bu30	1.133182877	-0.283552072	Beech	2005	Belauer_See	Trees_All_Fungi
Bu31	1.122104362	-0.389520037	Beech	2007	Belauer_See	Trees_All_Fungi
Bu32	0.945271074	-0.082384745	Beech	2009	Belauer_See	Trees_All_Fungi
Bu33	1.172790593	-0.36780629	Beech	2011	Belauer_See	Trees_All_Fungi
Bu34	1.046887609	-0.305164529	Beech	2013	Belauer_See	Trees_All_Fungi
Bu35	0.945013596	-0.149243587	Beech	2015	Belauer_See	Trees_All_Fungi
Bu49	1.105359349	-0.334330543	Beech	2017	Belauer_See	Trees_All_Fungi
Bu50	1.125428106	-0.260316373	Beech	2019	Belauer_See	Trees_All_Fungi
Bu51	1.198854312	-0.408483472	Beech	2021	Belauer_See	Trees_All_Fungi
Bu47	-0.065948312	-0.832270731	Beech	1990	Berchtesgaden	Trees_All_Fungi
Bu48	-0.038931532	-0.783854117	Beech	1992	Berchtesgaden	Trees_All_Fungi
Bu8	-0.161985163	-0.942830363	Beech	1998	Berchtesgaden	Trees_All_Fungi
Bu9	-0.149083441	-0.975339667	Beech	2000	Berchtesgaden	Trees_All_Fungi
Bu10	-0.089655684	-0.995933978	Beech	2002	Berchtesgaden	Trees_All_Fungi
Bu11	-0.241179789	-1.295676809	Beech	2004	Berchtesgaden	Trees_All_Fungi
Bu12	-0.029279788	-1.36681311	Beech	2004	Berchtesgaden	Trees_All_Fungi
Bu13	0.12177715	-0.98016084	Beech	2006	Berchtesgaden	Trees_All_Fungi
Bu14	0.055809304	-1.002448378	Beech	2008	Berchtesgaden	Trees_All_Fungi
Bu15	-0.078858154	-1.0199072	Beech	2010	Berchtesgaden	Trees_All_Fungi
Bu16	0.079065411	-1.069468092	Beech	2012	Berchtesgaden	Trees_All_Fungi
Bu17	-0.027202103	-1.047458721	Beech	2014	Berchtesgaden	Trees_All_Fungi
Bu18	0.070738863	-1.142174111	Beech	2016	Berchtesgaden	Trees_All_Fungi
Bu19	0.296247191	-0.976415288	Beech	2018	Berchtesgaden	Trees_All_Fungi
Bu20	0.179625637	-1.039544688	Beech	2020	Berchtesgaden	Trees_All_Fungi
Bu21	0.322120564	-0.835307485	Beech	2022	Berchtesgaden	Trees_All_Fungi
Bu80	0.067913519	-0.070318252	Beech	1991	Harz	Trees_All_Fungi
Bu81	-0.338762045	-0.322418791	Beech	1993	Harz	Trees_All_Fungi
Bu82	0.15641888	-0.228783968	Beech	1996	Harz	Trees_All_Fungi
Bu83	0.036565666	-0.299934426	Beech	1997	Harz	Trees_All_Fungi
Bu84	-0.136504287	-0.2157893	Beech	1998	Harz	Trees_All_Fungi
Bu88	0.105128685	-0.239909065	Beech	1999	Harz	Trees_All_Fungi
Bu85	-0.061578737	-0.213765897	Beech	2000	Harz	Trees_All_Fungi
Bu86	0.199653476	-0.256571476	Beech	2001	Harz	Trees_All_Fungi
Bu87	0.124659116	-0.259357179	Beech	2002	Harz	Trees_All_Fungi
Bu89	-0.071702348	-0.294073285	Beech	2003	Harz	Trees_All_Fungi
Bu90	0.107044821	-0.229152875	Beech	2004	Harz	Trees_All_Fungi
Bu91	0.211927269	-0.31371722	Beech	2005	Harz	Trees_All_Fungi
Bu92	0.12627325	-0.346307825	Beech	2006	Harz	Trees_All_Fungi
Bu93	0.039143035	-0.384192087	Beech	2007	Harz	Trees_All_Fungi
Bu72	0.258036384	-0.35850631	Beech	2008	Harz	Trees_All_Fungi
Bu69	0.286246594	-0.395802924	Beech	2009	Harz	Trees_All_Fungi
Bu66	0.216975204	-0.328804405	Beech	2010	Harz	Trees_All_Fungi
Bu64	0.188173812	-0.410367833	Beech	2011	Harz	Trees_All_Fungi
Bu73	0.086350913	-0.341323919	Beech	2012	Harz	Trees_All_Fungi
Bu70	0.295022671	-0.425581975	Beech	2013	Harz	Trees_All_Fungi
Bu67	0.17711717	-0.362445107	Beech	2014	Harz	Trees_All_Fungi
Bu65	0.286903817	-0.495240928	Beech	2016	Harz	Trees_All_Fungi
Bu74	0.431036659	-0.510428694	Beech	2018	Harz	Trees_All_Fungi
Bu71	0.303767291	-0.413688449	Beech	2020	Harz	Trees_All_Fungi
Bu68	0.464842444	-0.459964807	Beech	2022	Harz	Trees_All_Fungi
Bu36	0.249559619	-0.47764401	Beech	2001	Pfaelzerwald	Trees_All_Fungi
Bu37	0.303922799	-0.625476969	Beech	2003	Pfaelzerwald	Trees_All_Fungi
Bu38	0.323576285	-0.606909434	Beech	2005	Pfaelzerwald	Trees_All_Fungi
Bu39	0.254443353	-0.433951062	Beech	2007	Pfaelzerwald	Trees_All_Fungi
Bu40	0.40338664	-0.594553402	Beech	2009	Pfaelzerwald	Trees_All_Fungi
Bu41	0.444066618	-0.564365371	Beech	2011	Pfaelzerwald	Trees_All_Fungi
Bu42	0.312881897	-0.64552151	Beech	2013	Pfaelzerwald	Trees_All_Fungi
Bu43	0.470909235	-0.649725278	Beech	2015	Pfaelzerwald	Trees_All_Fungi
Bu44	0.495342152	-0.681043044	Beech	2017	Pfaelzerwald	Trees_All_Fungi
Bu45	0.424844256	-0.562926164	Beech	2019	Pfaelzerwald	Trees_All_Fungi
Bu46	0.513809115	-0.723724532	Beech	2021	Pfaelzerwald	Trees_All_Fungi
Bu75	0.230123883	-0.266821208	Beech	2000	Scheyern	Trees_All_Fungi
Bu76	0.403483173	-0.262492554	Beech	2002	Scheyern	Trees_All_Fungi
Bu77	0.290147451	-0.340490182	Beech	2004	Scheyern	Trees_All_Fungi
Bu78	0.416512496	-0.290454784	Beech	2006	Scheyern	Trees_All_Fungi
Bu79	0.452060125	-0.331937655	Beech	2008	Scheyern	Trees_All_Fungi
Bu1	0.335768015	-0.334939284	Beech	2010	Scheyern	Trees_All_Fungi
Bu2	0.297074154	-0.181332191	Beech	2012	Scheyern	Trees_All_Fungi
Bu3	0.580202343	-0.447978236	Beech	2014	Scheyern	Trees_All_Fungi
Bu4	0.553849117	-0.351042055	Beech	2015	Scheyern	Trees_All_Fungi
Bu5	0.486567932	-0.168193271	Beech	2017	Scheyern	Trees_All_Fungi
Bu6	0.617853135	-0.365114031	Beech	2019	Scheyern	Trees_All_Fungi
Bu7	0.518301894	-0.360179391	Beech	2021	Scheyern	Trees_All_Fungi
Bu52	0.230851475	-0.207975751	Beech	1999	Solling	Trees_All_Fungi
Bu53	0.213792307	-0.19020539	Beech	2001	Solling	Trees_All_Fungi
Bu54	0.293236353	-0.271159648	Beech	2003	Solling	Trees_All_Fungi
Bu55	0.292525717	-0.288540828	Beech	2005	Solling	Trees_All_Fungi
Bu56	0.203755269	-0.305235642	Beech	2007	Solling	Trees_All_Fungi
Bu57	0.326245362	-0.253247668	Beech	2009	Solling	Trees_All_Fungi
Bu58	0.347194574	-0.213342122	Beech	2011	Solling	Trees_All_Fungi
Bu59	0.42332448	-0.390620477	Beech	2013	Solling	Trees_All_Fungi
Bu60	0.396186958	-0.365205613	Beech	2015	Solling	Trees_All_Fungi
Bu61	0.429469651	-0.310021506	Beech	2017	Solling	Trees_All_Fungi
Bu62	0.478975803	-0.422365789	Beech	2019	Solling	Trees_All_Fungi
Bu63	0.490249498	-0.428653639	Beech	2021	Solling	Trees_All_Fungi
Pa80	1.419210329	1.071283808	Poplar	1991	Gesamtgebiet_Leipzig	Trees_All_Fungi
Pa81	1.374643666	0.872535135	Poplar	1993	Gesamtgebiet_Leipzig	Trees_All_Fungi
Pa53	1.448491472	0.935771809	Poplar	1994	Gesamtgebiet_Leipzig	Trees_All_Fungi
Pa54	1.340527225	0.80096003	Poplar	1995	Gesamtgebiet_Leipzig	Trees_All_Fungi
Pa56	1.460997342	0.55362181	Poplar	1997	Gesamtgebiet_Leipzig	Trees_All_Fungi
Pa57	1.312632812	0.615083891	Poplar	1998	Gesamtgebiet_Leipzig	Trees_All_Fungi
Pa58	1.397387842	0.537704931	Poplar	1999	Gesamtgebiet_Leipzig	Trees_All_Fungi
Pa59	1.572037088	0.527328363	Poplar	2000	Gesamtgebiet_Leipzig	Trees_All_Fungi
Pa60	1.616749436	0.507207029	Poplar	2001	Gesamtgebiet_Leipzig	Trees_All_Fungi
Pa61	1.403213114	0.532133667	Poplar	2002	Gesamtgebiet_Leipzig	Trees_All_Fungi
Pa62	1.543668721	0.664069037	Poplar	2003	Gesamtgebiet_Leipzig	Trees_All_Fungi
Pa63	1.309866879	0.345182195	Poplar	2004	Gesamtgebiet_Leipzig	Trees_All_Fungi
Pa64	1.429474768	0.37935862	Poplar	2005	Gesamtgebiet_Leipzig	Trees_All_Fungi
Pa65	1.443866232	0.412995272	Poplar	2006	Gesamtgebiet_Leipzig	Trees_All_Fungi
Pa66	1.443194849	0.310994707	Poplar	2007	Gesamtgebiet_Leipzig	Trees_All_Fungi
Pa67	1.506879623	0.432922713	Poplar	2008	Gesamtgebiet_Leipzig	Trees_All_Fungi
Pa68	1.383668267	0.366358694	Poplar	2009	Gesamtgebiet_Leipzig	Trees_All_Fungi
Pa69	1.456210681	0.336081141	Poplar	2010	Gesamtgebiet_Leipzig	Trees_All_Fungi
Pa70	1.325659127	0.315577874	Poplar	2011	Gesamtgebiet_Leipzig	Trees_All_Fungi
Pa71	1.481349011	0.290804782	Poplar	2012	Gesamtgebiet_Leipzig	Trees_All_Fungi
Pa72	1.440854627	0.346887786	Poplar	2013	Gesamtgebiet_Leipzig	Trees_All_Fungi
Pa73	1.30349808	0.307299823	Poplar	2014	Gesamtgebiet_Leipzig	Trees_All_Fungi
Pa74	1.517990313	0.404601736	Poplar	2015	Gesamtgebiet_Leipzig	Trees_All_Fungi
Pa75	1.331442037	0.336210591	Poplar	2016	Gesamtgebiet_Leipzig	Trees_All_Fungi
Pa76	1.422348588	0.299940167	Poplar	2017	Gesamtgebiet_Leipzig	Trees_All_Fungi
Pa77a	1.749931476	0.968453923	Poplar	2018	Gesamtgebiet_Leipzig	Trees_All_Fungi
Pa83	1.457075355	0.494689303	Poplar	2020	Gesamtgebiet_Leipzig	Trees_All_Fungi
Pa78	1.223560692	0.670363779	Poplar	1991	Saartal	Trees_All_Fungi
Pa2	1.178491701	0.537933633	Poplar	1993	Saartal	Trees_All_Fungi
Pa3	1.207438559	0.522097499	Poplar	1994	Saartal	Trees_All_Fungi
Pa4	1.260421556	0.555058512	Poplar	1995	Saartal	Trees_All_Fungi
Pa79	1.248812415	0.458331771	Poplar	1996	Saartal	Trees_All_Fungi
Pa6	1.386279584	0.465494371	Poplar	1997	Saartal	Trees_All_Fungi
Pa7	1.333242257	0.513492078	Poplar	1998	Saartal	Trees_All_Fungi
Pa8	1.445752014	0.552699231	Poplar	1999	Saartal	Trees_All_Fungi
Pa9	1.118285562	0.400147148	Poplar	2000	Saartal	Trees_All_Fungi
Pa10	1.26849848	0.416113074	Poplar	2001	Saartal	Trees_All_Fungi
Pa11	1.328711838	0.442301929	Poplar	2002	Saartal	Trees_All_Fungi
Pa12	1.391945706	0.770418453	Poplar	2003	Saartal	Trees_All_Fungi
Pa13	1.158547617	0.335760662	Poplar	2004	Saartal	Trees_All_Fungi
Pa14	1.394581392	0.514195754	Poplar	2005	Saartal	Trees_All_Fungi
Pa15	1.509006006	0.303969654	Poplar	2006	Saartal	Trees_All_Fungi
Pa16	1.343105787	0.230851302	Poplar	2007	Saartal	Trees_All_Fungi
Pa17	1.451886124	0.246272827	Poplar	2008	Saartal	Trees_All_Fungi
Pa18	1.551710978	0.258662304	Poplar	2009	Saartal	Trees_All_Fungi
Pa19	1.469090346	0.19449697	Poplar	2010	Saartal	Trees_All_Fungi
Pa20	1.421845633	0.288162964	Poplar	2011	Saartal	Trees_All_Fungi
Pa21	1.369253972	0.214656404	Poplar	2012	Saartal	Trees_All_Fungi
Pa22	1.464390017	0.211170823	Poplar	2013	Saartal	Trees_All_Fungi
Pa23	1.36717717	0.196899724	Poplar	2014	Saartal	Trees_All_Fungi
Pa24a	1.400001554	0.114860079	Poplar	2016	Saartal	Trees_All_Fungi
Pa25	1.469449924	0.18864708	Poplar	2018	Saartal	Trees_All_Fungi
Fi111	-1.16568952	0.073118448	Spruce	1998	Bayerischer_Wald	Trees_All_Fungi
Fi112	-1.260999068	0.087330516	Spruce	1999	Bayerischer_Wald	Trees_All_Fungi
Fi113	-1.250841003	0.074455918	Spruce	2000	Bayerischer_Wald	Trees_All_Fungi
Fi114	-1.237077065	0.01763076	Spruce	2001	Bayerischer_Wald	Trees_All_Fungi
Fi115	-1.248039709	0.065645716	Spruce	2002	Bayerischer_Wald	Trees_All_Fungi
Fi116	-1.265066414	-0.066187767	Spruce	2003	Bayerischer_Wald	Trees_All_Fungi
Fi117	-1.076313529	-0.119140028	Spruce	2004	Bayerischer_Wald	Trees_All_Fungi
Fi118	-1.071016177	-0.110562567	Spruce	2005	Bayerischer_Wald	Trees_All_Fungi
Fi119	-1.241359618	0.025885405	Spruce	2006	Bayerischer_Wald	Trees_All_Fungi
Fi120	-1.136496709	-0.06051743	Spruce	2007	Bayerischer_Wald	Trees_All_Fungi
Fi121	-1.105379482	0.036112541	Spruce	2008	Bayerischer_Wald	Trees_All_Fungi
Fi122	-1.086931884	-0.030540063	Spruce	2009	Bayerischer_Wald	Trees_All_Fungi
Fi123	-1.042357965	-0.007930426	Spruce	2010	Bayerischer_Wald	Trees_All_Fungi
Fi124	-1.229898985	-0.07465832	Spruce	2011	Bayerischer_Wald	Trees_All_Fungi
Fi125	-1.073330226	-0.094017449	Spruce	2012	Bayerischer_Wald	Trees_All_Fungi
Fi103	-1.078595874	-0.054667617	Spruce	2013	Bayerischer_Wald	Trees_All_Fungi
Fi104	-0.914629171	-0.07732372	Spruce	2014	Bayerischer_Wald	Trees_All_Fungi
Fi105	-0.755753908	-0.018514656	Spruce	2016	Bayerischer_Wald	Trees_All_Fungi
Fi106	-0.790854053	-0.024183386	Spruce	2018	Bayerischer_Wald	Trees_All_Fungi
Fi107	-0.712314151	0.002081546	Spruce	2020	Bayerischer_Wald	Trees_All_Fungi
Fi108	-0.899959186	-0.019868296	Spruce	2022	Bayerischer_Wald	Trees_All_Fungi
Fi64	-0.65391308	0.634987558	Spruce	1987	Belauer_See	Trees_All_Fungi
Fi65	-0.61509504	0.744826896	Spruce	1989	Belauer_See	Trees_All_Fungi
Fi37	-0.414036066	0.681181401	Spruce	1991	Belauer_See	Trees_All_Fungi
Fi66	-0.668770066	0.546127493	Spruce	1991	Belauer_See	Trees_All_Fungi
Fi38	-0.439332662	0.499854981	Spruce	1993	Belauer_See	Trees_All_Fungi
Fi39	-0.312275543	0.554048737	Spruce	1997	Belauer_See	Trees_All_Fungi
Fi40	-0.510762139	0.693897692	Spruce	1999	Belauer_See	Trees_All_Fungi
Fi41	-0.370785737	0.656571426	Spruce	2001	Belauer_See	Trees_All_Fungi
Fi42	-0.54616717	0.837854893	Spruce	2003	Belauer_See	Trees_All_Fungi
Fi43	-0.514934348	0.915364546	Spruce	2005	Belauer_See	Trees_All_Fungi
Fi44	-0.475929906	0.860392783	Spruce	2007	Belauer_See	Trees_All_Fungi
Fi45	-0.502736978	0.863062118	Spruce	2009	Belauer_See	Trees_All_Fungi
Fi46	-0.264383329	0.870376195	Spruce	2011	Belauer_See	Trees_All_Fungi
Fi47	-0.292909388	0.85829163	Spruce	2013	Belauer_See	Trees_All_Fungi
Fi48	-0.380632572	0.909178654	Spruce	2015	Belauer_See	Trees_All_Fungi
Fi49	-0.375127435	0.928837425	Spruce	2017	Belauer_See	Trees_All_Fungi
Fi50	-0.177259872	0.953980789	Spruce	2019	Belauer_See	Trees_All_Fungi
Fi51	-0.348394056	0.969443209	Spruce	2021	Belauer_See	Trees_All_Fungi
Fi30	-1.252728443	-0.336725169	Spruce	1985	Berchtesgaden	Trees_All_Fungi
Fi31	-1.341604771	-0.033503086	Spruce	1987	Berchtesgaden	Trees_All_Fungi
Fi32	-1.377298699	0.011170642	Spruce	1989	Berchtesgaden	Trees_All_Fungi
Fi33	-1.480283101	-0.156985688	Spruce	1991	Berchtesgaden	Trees_All_Fungi
Fi34	-1.364484926	-0.13260031	Spruce	1993	Berchtesgaden	Trees_All_Fungi
Fi35	-1.506487773	-0.075155867	Spruce	1998	Berchtesgaden	Trees_All_Fungi
Fi36	-1.219698012	-0.253211297	Spruce	2000	Berchtesgaden	Trees_All_Fungi
Fi19	-1.488199664	-0.123295666	Spruce	2002	Berchtesgaden	Trees_All_Fungi
Fi20	-1.357774791	-0.079950513	Spruce	2004	Berchtesgaden	Trees_All_Fungi
Fi21	-1.509895427	0.004621213	Spruce	2006	Berchtesgaden	Trees_All_Fungi
Fi22	-1.541920819	-0.074534582	Spruce	2008	Berchtesgaden	Trees_All_Fungi
Fi23	-1.384789909	-0.199319351	Spruce	2010	Berchtesgaden	Trees_All_Fungi
Fi24	-1.321590023	-0.239842907	Spruce	2012	Berchtesgaden	Trees_All_Fungi
Fi25	-1.387384978	-0.268002443	Spruce	2014	Berchtesgaden	Trees_All_Fungi
Fi26	-1.263235739	-0.243985699	Spruce	2016	Berchtesgaden	Trees_All_Fungi
Fi27	-1.275547742	-0.230712392	Spruce	2018	Berchtesgaden	Trees_All_Fungi
Fi28	-1.352775584	-0.348383218	Spruce	2020	Berchtesgaden	Trees_All_Fungi
Fi29	-1.42328695	-0.309834386	Spruce	2022	Berchtesgaden	Trees_All_Fungi
Fi86	-1.362147551	0.380871413	Spruce	1996	Harz	Trees_All_Fungi
Fi84	-1.127375698	0.240003274	Spruce	1997	Harz	Trees_All_Fungi
Fi82	-1.256175166	0.239891968	Spruce	1998	Harz	Trees_All_Fungi
Fi80	-1.131550061	0.228542458	Spruce	1999	Harz	Trees_All_Fungi
Fi87	-1.039516417	0.143312885	Spruce	2000	Harz	Trees_All_Fungi
Fi85	-1.13690325	0.247139862	Spruce	2001	Harz	Trees_All_Fungi
Fi83	-1.11569491	0.210699618	Spruce	2002	Harz	Trees_All_Fungi
Fi81	-1.100034075	0.250046178	Spruce	2003	Harz	Trees_All_Fungi
Fi89	-1.038034385	0.213016906	Spruce	2004	Harz	Trees_All_Fungi
Fi88	-0.95321096	0.189161698	Spruce	2005	Harz	Trees_All_Fungi
Fi90	-1.010379564	0.202642098	Spruce	2006	Harz	Trees_All_Fungi
Fi91	-0.883702367	0.196276514	Spruce	2007	Harz	Trees_All_Fungi
Fi92	-1.003699401	0.267262398	Spruce	2008	Harz	Trees_All_Fungi
Fi93	-0.792278899	0.158522862	Spruce	2009	Harz	Trees_All_Fungi
Fi94	-0.806610433	0.190448285	Spruce	2010	Harz	Trees_All_Fungi
Fi95	-1.001148804	0.225923664	Spruce	2011	Harz	Trees_All_Fungi
Fi96	-0.878236034	0.267466367	Spruce	2012	Harz	Trees_All_Fungi
Fi97	-0.963754031	0.177480021	Spruce	2013	Harz	Trees_All_Fungi
Fi98	-0.931612115	0.229139715	Spruce	2014	Harz	Trees_All_Fungi
Fi99	-0.84963227	0.247045162	Spruce	2016	Harz	Trees_All_Fungi
Fi100	-0.990459027	0.253398365	Spruce	2018	Harz	Trees_All_Fungi
Fi101	-0.915297166	0.149080387	Spruce	2020	Harz	Trees_All_Fungi
Fi102	-0.817474078	0.161520716	Spruce	2022	Harz	Trees_All_Fungi
Fi52	-0.946477687	0.588724565	Spruce	1993	Pfaelzerwald	Trees_All_Fungi
Fi53	-1.109971591	0.710994091	Spruce	2001	Pfaelzerwald	Trees_All_Fungi
Fi54	-0.913252637	0.688386523	Spruce	2003	Pfaelzerwald	Trees_All_Fungi
Fi55	-0.915040711	0.658241272	Spruce	2005	Pfaelzerwald	Trees_All_Fungi
Fi56	-1.069815769	0.778567486	Spruce	2007	Pfaelzerwald	Trees_All_Fungi
Fi57	-0.968182825	0.70627342	Spruce	2009	Pfaelzerwald	Trees_All_Fungi
Fi58	-1.069223663	0.80690928	Spruce	2011	Pfaelzerwald	Trees_All_Fungi
Fi59	-0.891573309	0.832844838	Spruce	2013	Pfaelzerwald	Trees_All_Fungi
Fi60	-1.068584535	0.909221097	Spruce	2015	Pfaelzerwald	Trees_All_Fungi
Fi61	-0.926292524	0.841077932	Spruce	2017	Pfaelzerwald	Trees_All_Fungi
Fi62	-0.882833093	0.890576238	Spruce	2019	Pfaelzerwald	Trees_All_Fungi
Fi63	-0.719051848	0.817607203	Spruce	2021	Pfaelzerwald	Trees_All_Fungi
Fi8	-0.677691913	0.379431476	Spruce	2000	Scheyern	Trees_All_Fungi
Fi9	-0.623536859	0.329934778	Spruce	2002	Scheyern	Trees_All_Fungi
Fi10	-0.442622726	0.28272199	Spruce	2004	Scheyern	Trees_All_Fungi
Fi11	-0.560131663	0.404377365	Spruce	2006	Scheyern	Trees_All_Fungi
Fi12	-0.520677227	0.364720772	Spruce	2008	Scheyern	Trees_All_Fungi
Fi150	-0.482845336	0.437607221	Spruce	2010	Scheyern	Trees_All_Fungi
Fi13	-0.55846317	0.46250443	Spruce	2012	Scheyern	Trees_All_Fungi
Fi14	-0.37148341	0.377709481	Spruce	2014	Scheyern	Trees_All_Fungi
Fi15	-0.529046614	0.589535179	Spruce	2015	Scheyern	Trees_All_Fungi
Fi16	-0.379111809	0.467764408	Spruce	2017	Scheyern	Trees_All_Fungi
Fi17	-0.431588447	0.607611652	Spruce	2019	Scheyern	Trees_All_Fungi
Fi18	-0.40642375	0.591593912	Spruce	2021	Scheyern	Trees_All_Fungi
Fi72	-1.129365979	0.351209212	Spruce	1999	Solling	Trees_All_Fungi
Fi73	-0.741274997	0.288072417	Spruce	2001	Solling	Trees_All_Fungi
Fi74	-0.915244893	0.308587593	Spruce	2003	Solling	Trees_All_Fungi
Fi75	-0.966345036	0.305021118	Spruce	2005	Solling	Trees_All_Fungi
Fi76	-0.838623068	0.326043554	Spruce	2007	Solling	Trees_All_Fungi
Fi126	-0.865472878	0.311409462	Spruce	2009	Solling	Trees_All_Fungi
Fi77	-0.809274244	0.433430431	Spruce	2011	Solling	Trees_All_Fungi
Fi78	-0.859248845	0.388543493	Spruce	2013	Solling	Trees_All_Fungi
Fi67	-0.900162439	0.451394835	Spruce	2015	Solling	Trees_All_Fungi
Fi68	-0.844396916	0.439066117	Spruce	2017	Solling	Trees_All_Fungi
Fi69	-0.750299941	0.385630307	Spruce	2019	Solling	Trees_All_Fungi
Fi70	-0.7817541	0.438656676	Spruce	2021	Solling	Trees_All_Fungi
Bu97	-0.412817673	-0.706136432	Beech	1989	Bayerischer_Wald	Trees_Beech_Fungi
Bu98	-0.535985212	-0.751013965	Beech	1992	Bayerischer_Wald	Trees_Beech_Fungi
Bu99	-0.485598301	-0.463419649	Beech	1998	Bayerischer_Wald	Trees_Beech_Fungi
Bu100	-0.444509364	-0.401647887	Beech	1999	Bayerischer_Wald	Trees_Beech_Fungi
Bu101	-0.372524837	-0.384616721	Beech	2000	Bayerischer_Wald	Trees_Beech_Fungi
Bu102	-0.475188097	-0.468525075	Beech	2001	Bayerischer_Wald	Trees_Beech_Fungi
Bu103	-0.42289667	-0.291257004	Beech	2002	Bayerischer_Wald	Trees_Beech_Fungi
Bu104	-0.46318316	-0.274917234	Beech	2003	Bayerischer_Wald	Trees_Beech_Fungi
Bu105	-0.539315462	-0.304583462	Beech	2004	Bayerischer_Wald	Trees_Beech_Fungi
Bu106	-0.495799498	-0.329024875	Beech	2005	Bayerischer_Wald	Trees_Beech_Fungi
Bu107	-0.485467604	-0.341198335	Beech	2006	Bayerischer_Wald	Trees_Beech_Fungi
Bu108	-0.4131797	-0.200522873	Beech	2007	Bayerischer_Wald	Trees_Beech_Fungi
Bu109	-0.40558547	-0.185063047	Beech	2008	Bayerischer_Wald	Trees_Beech_Fungi
Bu110	-0.423004139	-0.2197008	Beech	2009	Bayerischer_Wald	Trees_Beech_Fungi
Bu111	-0.523667779	-0.225301922	Beech	2010	Bayerischer_Wald	Trees_Beech_Fungi
Bu112	-0.399295518	-0.128572902	Beech	2011	Bayerischer_Wald	Trees_Beech_Fungi
Bu113	-0.422855563	-0.096252539	Beech	2012	Bayerischer_Wald	Trees_Beech_Fungi
Bu114	-0.418855829	-0.149516658	Beech	2013	Bayerischer_Wald	Trees_Beech_Fungi
Bu115	-0.42823521	-0.12326124	Beech	2014	Bayerischer_Wald	Trees_Beech_Fungi
Bu116	-0.430003399	-0.052741199	Beech	2016	Bayerischer_Wald	Trees_Beech_Fungi
Bu94	-0.458589715	-0.015919299	Beech	2018	Bayerischer_Wald	Trees_Beech_Fungi
Bu95	-0.382369158	-0.077612932	Beech	2020	Bayerischer_Wald	Trees_Beech_Fungi
Bu96	-0.428217749	0.055302598	Beech	2022	Bayerischer_Wald	Trees_Beech_Fungi
Bu22	0.739091754	-0.472873464	Beech	1987	Belauer_See	Trees_Beech_Fungi
Bu23	0.475583047	-0.379749135	Beech	1989	Belauer_See	Trees_Beech_Fungi
Bu24	0.569960238	-0.381453515	Beech	1991	Belauer_See	Trees_Beech_Fungi
Bu25	0.702128482	-0.296095419	Beech	1993	Belauer_See	Trees_Beech_Fungi
Bu26	0.744778578	-0.250893744	Beech	1997	Belauer_See	Trees_Beech_Fungi
Bu27	0.761251238	-0.124398443	Beech	1999	Belauer_See	Trees_Beech_Fungi
Bu28	0.8492396	-0.095101245	Beech	2001	Belauer_See	Trees_Beech_Fungi
Bu29	0.769523444	-0.011919347	Beech	2003	Belauer_See	Trees_Beech_Fungi
Bu30	1.047380066	-0.035513434	Beech	2005	Belauer_See	Trees_Beech_Fungi
Bu31	1.105908898	0.04796143	Beech	2007	Belauer_See	Trees_Beech_Fungi
Bu32	0.947098027	0.029619179	Beech	2009	Belauer_See	Trees_Beech_Fungi
Bu33	1.109667771	0.10126277	Beech	2011	Belauer_See	Trees_Beech_Fungi
Bu34	0.965104132	0.117368994	Beech	2013	Belauer_See	Trees_Beech_Fungi
Bu35	0.834888075	0.135149763	Beech	2015	Belauer_See	Trees_Beech_Fungi
Bu49	0.974580438	0.160833881	Beech	2017	Belauer_See	Trees_Beech_Fungi
Bu50	1.030889041	0.154676324	Beech	2019	Belauer_See	Trees_Beech_Fungi
Bu51	1.043224949	0.247687781	Beech	2021	Belauer_See	Trees_Beech_Fungi
Bu47	-0.65752052	-0.051527183	Beech	1990	Berchtesgaden	Trees_Beech_Fungi
Bu48	-0.612846671	0.139436728	Beech	1992	Berchtesgaden	Trees_Beech_Fungi
Bu8	-0.701399194	0.218215788	Beech	1998	Berchtesgaden	Trees_Beech_Fungi
Bu9	-0.760888786	0.157955221	Beech	2000	Berchtesgaden	Trees_Beech_Fungi
Bu10	-0.766153764	0.288369084	Beech	2002	Berchtesgaden	Trees_Beech_Fungi
Bu11	-0.982140595	0.440316591	Beech	2004	Berchtesgaden	Trees_Beech_Fungi
Bu12	-1.029706348	0.389267809	Beech	2004	Berchtesgaden	Trees_Beech_Fungi
Bu13	-0.640753719	0.304390171	Beech	2006	Berchtesgaden	Trees_Beech_Fungi
Bu14	-0.664305018	0.347585366	Beech	2008	Berchtesgaden	Trees_Beech_Fungi
Bu15	-0.635698722	0.52326137	Beech	2010	Berchtesgaden	Trees_Beech_Fungi
Bu16	-0.630678851	0.494201208	Beech	2012	Berchtesgaden	Trees_Beech_Fungi
Bu17	-0.60291309	0.523890364	Beech	2014	Berchtesgaden	Trees_Beech_Fungi
Bu18	-0.527414893	0.659204744	Beech	2016	Berchtesgaden	Trees_Beech_Fungi
Bu19	-0.448977903	0.601009516	Beech	2018	Berchtesgaden	Trees_Beech_Fungi
Bu20	-0.494836425	0.587929178	Beech	2020	Berchtesgaden	Trees_Beech_Fungi
Bu21	-0.398993187	0.543572996	Beech	2022	Berchtesgaden	Trees_Beech_Fungi
Bu80	-0.088928309	-0.778132958	Beech	1991	Harz	Trees_Beech_Fungi
Bu81	-0.18150607	-0.782291013	Beech	1993	Harz	Trees_Beech_Fungi
Bu82	-0.044393685	-0.542810542	Beech	1996	Harz	Trees_Beech_Fungi
Bu83	-0.042233877	-0.521927445	Beech	1997	Harz	Trees_Beech_Fungi
Bu84	-0.105502047	-0.486680307	Beech	1998	Harz	Trees_Beech_Fungi
Bu88	-0.059884529	-0.413013321	Beech	1999	Harz	Trees_Beech_Fungi
Bu85	-0.061973094	-0.462104635	Beech	2000	Harz	Trees_Beech_Fungi
Bu86	0.018880118	-0.297906336	Beech	2001	Harz	Trees_Beech_Fungi
Bu87	0.033816829	-0.307631507	Beech	2002	Harz	Trees_Beech_Fungi
Bu89	-0.095650952	-0.303987418	Beech	2003	Harz	Trees_Beech_Fungi
Bu90	-0.115671182	-0.321760003	Beech	2004	Harz	Trees_Beech_Fungi
Bu91	0.11045157	-0.176635003	Beech	2005	Harz	Trees_Beech_Fungi
Bu92	-0.033931782	-0.193654927	Beech	2006	Harz	Trees_Beech_Fungi
Bu93	0.064362787	-0.141241171	Beech	2007	Harz	Trees_Beech_Fungi
Bu72	0.034301396	-0.081360792	Beech	2008	Harz	Trees_Beech_Fungi
Bu69	0.064361318	-0.050841298	Beech	2009	Harz	Trees_Beech_Fungi
Bu66	0.03933713	-0.049540411	Beech	2010	Harz	Trees_Beech_Fungi
Bu64	-0.019981682	0.029456729	Beech	2011	Harz	Trees_Beech_Fungi
Bu73	-0.017002175	0.018849655	Beech	2012	Harz	Trees_Beech_Fungi
Bu70	0.011124907	0.001892486	Beech	2013	Harz	Trees_Beech_Fungi
Bu67	0.026430881	0.034169236	Beech	2014	Harz	Trees_Beech_Fungi
Bu65	0.002328186	0.089848667	Beech	2016	Harz	Trees_Beech_Fungi
Bu74	0.057602694	0.248727164	Beech	2018	Harz	Trees_Beech_Fungi
Bu71	0.059659984	0.167177016	Beech	2020	Harz	Trees_Beech_Fungi
Bu68	0.01025754	0.196871416	Beech	2022	Harz	Trees_Beech_Fungi
Bu36	0.195238477	-0.141665602	Beech	2001	Pfaelzerwald	Trees_Beech_Fungi
Bu37	-0.005206985	0.433052169	Beech	2003	Pfaelzerwald	Trees_Beech_Fungi
Bu38	0.003293946	0.307089555	Beech	2005	Pfaelzerwald	Trees_Beech_Fungi
Bu39	0.152865497	0.409535228	Beech	2007	Pfaelzerwald	Trees_Beech_Fungi
Bu40	0.038815942	0.346937654	Beech	2009	Pfaelzerwald	Trees_Beech_Fungi
Bu41	0.067286076	0.444642349	Beech	2011	Pfaelzerwald	Trees_Beech_Fungi
Bu42	0.030203147	0.421907749	Beech	2013	Pfaelzerwald	Trees_Beech_Fungi
Bu43	0.076847939	0.380934702	Beech	2015	Pfaelzerwald	Trees_Beech_Fungi
Bu44	0.142176722	0.463436549	Beech	2017	Pfaelzerwald	Trees_Beech_Fungi
Bu45	0.113768248	0.320234165	Beech	2019	Pfaelzerwald	Trees_Beech_Fungi
Bu46	0.177125844	0.564753835	Beech	2021	Pfaelzerwald	Trees_Beech_Fungi
Bu75	0.097883094	0.034635405	Beech	2000	Scheyern	Trees_Beech_Fungi
Bu76	0.248293889	0.094606721	Beech	2002	Scheyern	Trees_Beech_Fungi
Bu77	0.055012754	0.149976988	Beech	2004	Scheyern	Trees_Beech_Fungi
Bu78	0.224982418	0.16801676	Beech	2006	Scheyern	Trees_Beech_Fungi
Bu79	0.166124577	0.198828298	Beech	2008	Scheyern	Trees_Beech_Fungi
Bu1	0.327133688	0.294589899	Beech	2010	Scheyern	Trees_Beech_Fungi
Bu2	0.31469109	0.378750563	Beech	2012	Scheyern	Trees_Beech_Fungi
Bu3	0.26318044	0.299494622	Beech	2014	Scheyern	Trees_Beech_Fungi
Bu4	0.268845236	0.30697893	Beech	2015	Scheyern	Trees_Beech_Fungi
Bu5	0.377176881	0.283635691	Beech	2017	Scheyern	Trees_Beech_Fungi
Bu6	0.339522224	0.356657073	Beech	2019	Scheyern	Trees_Beech_Fungi
Bu7	0.344451779	0.502968956	Beech	2021	Scheyern	Trees_Beech_Fungi
Bu52	0.115896799	-0.37757946	Beech	1999	Solling	Trees_Beech_Fungi
Bu53	0.242682296	-0.305298087	Beech	2001	Solling	Trees_Beech_Fungi
Bu54	0.091513329	-0.210735969	Beech	2003	Solling	Trees_Beech_Fungi
Bu55	0.237890517	-0.249077524	Beech	2005	Solling	Trees_Beech_Fungi
Bu56	0.237355453	-0.179302677	Beech	2007	Solling	Trees_Beech_Fungi
Bu57	0.316935143	-0.056190652	Beech	2009	Solling	Trees_Beech_Fungi
Bu58	0.291640331	-0.037331107	Beech	2011	Solling	Trees_Beech_Fungi
Bu59	0.232821607	-0.005379367	Beech	2013	Solling	Trees_Beech_Fungi
Bu60	0.165561134	0.097749258	Beech	2015	Solling	Trees_Beech_Fungi
Bu61	0.269655486	0.139342112	Beech	2017	Solling	Trees_Beech_Fungi
Bu62	0.110687653	0.136643672	Beech	2019	Solling	Trees_Beech_Fungi
Bu63	0.15346639	0.173550389	Beech	2021	Solling	Trees_Beech_Fungi
Pa80	-1.119633211	-0.031115209	Poplar	1991	Gesamtgebiet_Leipzig	Trees_Poplar_Fungi
Pa81	-0.889675484	-0.180392877	Poplar	1993	Gesamtgebiet_Leipzig	Trees_Poplar_Fungi
Pa53	-1.005847872	-0.079894997	Poplar	1994	Gesamtgebiet_Leipzig	Trees_Poplar_Fungi
Pa54	-0.684223339	-0.135269054	Poplar	1995	Gesamtgebiet_Leipzig	Trees_Poplar_Fungi
Pa56	-0.428826898	-0.100198822	Poplar	1997	Gesamtgebiet_Leipzig	Trees_Poplar_Fungi
Pa57	-0.497820506	-0.126921609	Poplar	1998	Gesamtgebiet_Leipzig	Trees_Poplar_Fungi
Pa58	-0.353308859	-0.130290027	Poplar	1999	Gesamtgebiet_Leipzig	Trees_Poplar_Fungi
Pa59	-0.458448674	0.052744547	Poplar	2000	Gesamtgebiet_Leipzig	Trees_Poplar_Fungi
Pa60	-0.42518491	0.080146703	Poplar	2001	Gesamtgebiet_Leipzig	Trees_Poplar_Fungi
Pa61	-0.187293281	0.033525071	Poplar	2002	Gesamtgebiet_Leipzig	Trees_Poplar_Fungi
Pa62	-0.427598987	0.300242567	Poplar	2003	Gesamtgebiet_Leipzig	Trees_Poplar_Fungi
Pa63	-0.14444648	0.0514581	Poplar	2004	Gesamtgebiet_Leipzig	Trees_Poplar_Fungi
Pa64	-0.089288549	0.085221283	Poplar	2005	Gesamtgebiet_Leipzig	Trees_Poplar_Fungi
Pa65	-0.059458852	0.128017602	Poplar	2006	Gesamtgebiet_Leipzig	Trees_Poplar_Fungi
Pa66	-0.096455887	0.202690937	Poplar	2007	Gesamtgebiet_Leipzig	Trees_Poplar_Fungi
Pa67	-0.114185762	0.106339409	Poplar	2008	Gesamtgebiet_Leipzig	Trees_Poplar_Fungi
Pa68	0.000756675	0.20151439	Poplar	2009	Gesamtgebiet_Leipzig	Trees_Poplar_Fungi
Pa69	0.102906275	0.117913931	Poplar	2010	Gesamtgebiet_Leipzig	Trees_Poplar_Fungi
Pa70	0.104897379	0.145859955	Poplar	2011	Gesamtgebiet_Leipzig	Trees_Poplar_Fungi
Pa71	0.003139226	0.418117775	Poplar	2012	Gesamtgebiet_Leipzig	Trees_Poplar_Fungi
Pa72	0.058834537	0.237081725	Poplar	2013	Gesamtgebiet_Leipzig	Trees_Poplar_Fungi
Pa73	0.106663359	0.305271273	Poplar	2014	Gesamtgebiet_Leipzig	Trees_Poplar_Fungi
Pa74	0.167585314	0.456367183	Poplar	2015	Gesamtgebiet_Leipzig	Trees_Poplar_Fungi
Pa75	0.181312397	0.316820344	Poplar	2016	Gesamtgebiet_Leipzig	Trees_Poplar_Fungi
Pa76	0.171241149	0.270586128	Poplar	2017	Gesamtgebiet_Leipzig	Trees_Poplar_Fungi
Pa77a	-0.239181272	1.010867144	Poplar	2018	Gesamtgebiet_Leipzig	Trees_Poplar_Fungi
Pa83	-0.214923671	0.479485551	Poplar	2020	Gesamtgebiet_Leipzig	Trees_Poplar_Fungi
Pa78	-0.328407622	-0.518745345	Poplar	1991	Saartal	Trees_Poplar_Fungi
Pa2	-0.173331828	-0.364653078	Poplar	1993	Saartal	Trees_Poplar_Fungi
Pa3	-0.139756078	-0.405511488	Poplar	1994	Saartal	Trees_Poplar_Fungi
Pa4	0.092847023	-0.530620068	Poplar	1995	Saartal	Trees_Poplar_Fungi
Pa79	-0.001335409	-0.242719996	Poplar	1996	Saartal	Trees_Poplar_Fungi
Pa6	0.009345717	-0.175236113	Poplar	1997	Saartal	Trees_Poplar_Fungi
Pa7	-0.045830281	-0.287821398	Poplar	1998	Saartal	Trees_Poplar_Fungi
Pa8	0.0234	-0.331607361	Poplar	1999	Saartal	Trees_Poplar_Fungi
Pa9	0.344536122	-0.370627505	Poplar	2000	Saartal	Trees_Poplar_Fungi
Pa10	0.322062998	-0.297185831	Poplar	2001	Saartal	Trees_Poplar_Fungi
Pa11	0.255943689	-0.217090193	Poplar	2002	Saartal	Trees_Poplar_Fungi
Pa12	0.49337396	-0.606427335	Poplar	2003	Saartal	Trees_Poplar_Fungi
Pa13	0.343762845	-0.183699571	Poplar	2004	Saartal	Trees_Poplar_Fungi
Pa14	0.113494683	-0.088365597	Poplar	2005	Saartal	Trees_Poplar_Fungi
Pa15	0.413445303	-0.136228824	Poplar	2006	Saartal	Trees_Poplar_Fungi
Pa16	0.569884508	-0.108872153	Poplar	2007	Saartal	Trees_Poplar_Fungi
Pa17	0.424386124	-0.049303663	Poplar	2008	Saartal	Trees_Poplar_Fungi
Pa18	0.509556691	-0.060288235	Poplar	2009	Saartal	Trees_Poplar_Fungi
Pa19	0.432340083	-0.008295944	Poplar	2010	Saartal	Trees_Poplar_Fungi
Pa20	0.33361156	0.03038055	Poplar	2011	Saartal	Trees_Poplar_Fungi
Pa21	0.433862093	0.179912104	Poplar	2012	Saartal	Trees_Poplar_Fungi
Pa22	0.466368741	0.058059635	Poplar	2013	Saartal	Trees_Poplar_Fungi
Pa23	0.477578789	0.084063454	Poplar	2014	Saartal	Trees_Poplar_Fungi
Pa24a	0.598254587	0.15237005	Poplar	2016	Saartal	Trees_Poplar_Fungi
Pa25	0.569071888	0.262324884	Poplar	2018	Saartal	Trees_Poplar_Fungi
Fi111	-0.464385712	-0.22572141	Spruce	1998	Bayerischer_Wald	Trees_Spruce_Fungi
Fi112	-0.532998303	-0.279580721	Spruce	1999	Bayerischer_Wald	Trees_Spruce_Fungi
Fi113	-0.53649552	-0.240728483	Spruce	2000	Bayerischer_Wald	Trees_Spruce_Fungi
Fi114	-0.583496337	-0.235760645	Spruce	2001	Bayerischer_Wald	Trees_Spruce_Fungi
Fi115	-0.495721532	-0.182605249	Spruce	2002	Bayerischer_Wald	Trees_Spruce_Fungi
Fi116	-0.652034816	-0.208801746	Spruce	2003	Bayerischer_Wald	Trees_Spruce_Fungi
Fi117	-0.625968313	-0.197502563	Spruce	2004	Bayerischer_Wald	Trees_Spruce_Fungi
Fi118	-0.582926567	-0.19667115	Spruce	2005	Bayerischer_Wald	Trees_Spruce_Fungi
Fi119	-0.505175308	-0.100541762	Spruce	2006	Bayerischer_Wald	Trees_Spruce_Fungi
Fi120	-0.520628169	-0.04391866	Spruce	2007	Bayerischer_Wald	Trees_Spruce_Fungi
Fi121	-0.393733167	-0.095353837	Spruce	2008	Bayerischer_Wald	Trees_Spruce_Fungi
Fi122	-0.443062855	-0.012895604	Spruce	2009	Bayerischer_Wald	Trees_Spruce_Fungi
Fi123	-0.385191884	-0.006943049	Spruce	2010	Bayerischer_Wald	Trees_Spruce_Fungi
Fi124	-0.603137489	-0.047806757	Spruce	2011	Bayerischer_Wald	Trees_Spruce_Fungi
Fi125	-0.461198872	0.057920468	Spruce	2012	Bayerischer_Wald	Trees_Spruce_Fungi
Fi103	-0.440842972	0.064834154	Spruce	2013	Bayerischer_Wald	Trees_Spruce_Fungi
Fi104	-0.385691294	0.103274538	Spruce	2014	Bayerischer_Wald	Trees_Spruce_Fungi
Fi105	-0.310738481	0.12596252	Spruce	2016	Bayerischer_Wald	Trees_Spruce_Fungi
Fi106	-0.338171624	0.106104808	Spruce	2018	Bayerischer_Wald	Trees_Spruce_Fungi
Fi107	-0.223070283	0.268438985	Spruce	2020	Bayerischer_Wald	Trees_Spruce_Fungi
Fi108	-0.236352247	0.291103784	Spruce	2022	Bayerischer_Wald	Trees_Spruce_Fungi
Fi64	0.141565146	-0.817265687	Spruce	1987	Belauer_See	Trees_Spruce_Fungi
Fi65	0.370722049	-0.835803823	Spruce	1989	Belauer_See	Trees_Spruce_Fungi
Fi37	0.51876946	-0.778103756	Spruce	1991	Belauer_See	Trees_Spruce_Fungi
Fi66	0.256969847	-0.59089401	Spruce	1991	Belauer_See	Trees_Spruce_Fungi
Fi38	0.369174372	-0.606289451	Spruce	1993	Belauer_See	Trees_Spruce_Fungi
Fi39	0.516598188	-0.534397155	Spruce	1997	Belauer_See	Trees_Spruce_Fungi
Fi40	0.667068959	-0.435733641	Spruce	1999	Belauer_See	Trees_Spruce_Fungi
Fi41	0.697582215	-0.340567557	Spruce	2001	Belauer_See	Trees_Spruce_Fungi
Fi42	0.797623436	-0.217792218	Spruce	2003	Belauer_See	Trees_Spruce_Fungi
Fi43	0.893894607	-0.171600387	Spruce	2005	Belauer_See	Trees_Spruce_Fungi
Fi44	0.855566235	-0.086035252	Spruce	2007	Belauer_See	Trees_Spruce_Fungi
Fi45	0.852770757	-0.076780672	Spruce	2009	Belauer_See	Trees_Spruce_Fungi
Fi46	1.028563665	-0.044813457	Spruce	2011	Belauer_See	Trees_Spruce_Fungi
Fi47	0.982659173	0.086956892	Spruce	2013	Belauer_See	Trees_Spruce_Fungi
Fi48	0.986105299	0.071662945	Spruce	2015	Belauer_See	Trees_Spruce_Fungi
Fi49	1.016440321	0.104685769	Spruce	2017	Belauer_See	Trees_Spruce_Fungi
Fi50	1.16372162	0.197364036	Spruce	2019	Belauer_See	Trees_Spruce_Fungi
Fi51	1.073388727	0.227593194	Spruce	2021	Belauer_See	Trees_Spruce_Fungi
Fi30	-0.989342719	-0.006311982	Spruce	1985	Berchtesgaden	Trees_Spruce_Fungi
Fi31	-0.829563785	-0.10479458	Spruce	1987	Berchtesgaden	Trees_Spruce_Fungi
Fi32	-0.743520092	0.075649509	Spruce	1989	Berchtesgaden	Trees_Spruce_Fungi
Fi33	-0.903961586	0.186939058	Spruce	1991	Berchtesgaden	Trees_Spruce_Fungi
Fi34	-0.775980238	0.257747809	Spruce	1993	Berchtesgaden	Trees_Spruce_Fungi
Fi35	-0.716193021	0.352380626	Spruce	1998	Berchtesgaden	Trees_Spruce_Fungi
Fi36	-0.71024887	0.385470807	Spruce	2000	Berchtesgaden	Trees_Spruce_Fungi
Fi19	-0.716365412	0.463064453	Spruce	2002	Berchtesgaden	Trees_Spruce_Fungi
Fi20	-0.536091039	0.432535528	Spruce	2004	Berchtesgaden	Trees_Spruce_Fungi
Fi21	-0.554150324	0.526016939	Spruce	2006	Berchtesgaden	Trees_Spruce_Fungi
Fi22	-0.599520091	0.599267923	Spruce	2008	Berchtesgaden	Trees_Spruce_Fungi
Fi23	-0.550531628	0.650558994	Spruce	2010	Berchtesgaden	Trees_Spruce_Fungi
Fi24	-0.507582965	0.666680523	Spruce	2012	Berchtesgaden	Trees_Spruce_Fungi
Fi25	-0.553931869	0.767841258	Spruce	2014	Berchtesgaden	Trees_Spruce_Fungi
Fi26	-0.422771041	0.695092008	Spruce	2016	Berchtesgaden	Trees_Spruce_Fungi
Fi27	-0.430604068	0.738465872	Spruce	2018	Berchtesgaden	Trees_Spruce_Fungi
Fi28	-0.448568457	0.868945567	Spruce	2020	Berchtesgaden	Trees_Spruce_Fungi
Fi29	-0.46284437	0.862760459	Spruce	2022	Berchtesgaden	Trees_Spruce_Fungi
Fi86	-0.549681025	-0.85842922	Spruce	1996	Harz	Trees_Spruce_Fungi
Fi84	-0.460000686	-0.662316554	Spruce	1997	Harz	Trees_Spruce_Fungi
Fi82	-0.447969634	-0.614292243	Spruce	1998	Harz	Trees_Spruce_Fungi
Fi80	-0.369362353	-0.593896324	Spruce	1999	Harz	Trees_Spruce_Fungi
Fi87	-0.375509674	-0.543653906	Spruce	2000	Harz	Trees_Spruce_Fungi
Fi85	-0.31954426	-0.53889417	Spruce	2001	Harz	Trees_Spruce_Fungi
Fi83	-0.289820918	-0.477292561	Spruce	2002	Harz	Trees_Spruce_Fungi
Fi81	-0.222066541	-0.384213757	Spruce	2003	Harz	Trees_Spruce_Fungi
Fi89	-0.254589424	-0.45248492	Spruce	2004	Harz	Trees_Spruce_Fungi
Fi88	-0.181355346	-0.324089016	Spruce	2005	Harz	Trees_Spruce_Fungi
Fi90	-0.245338142	-0.394250131	Spruce	2006	Harz	Trees_Spruce_Fungi
Fi91	-0.133897036	-0.266026167	Spruce	2007	Harz	Trees_Spruce_Fungi
Fi92	-0.062621612	-0.201411908	Spruce	2008	Harz	Trees_Spruce_Fungi
Fi93	-0.118695926	-0.235109219	Spruce	2009	Harz	Trees_Spruce_Fungi
Fi94	-0.069561118	-0.162929698	Spruce	2010	Harz	Trees_Spruce_Fungi
Fi95	-0.104198575	-0.117518383	Spruce	2011	Harz	Trees_Spruce_Fungi
Fi96	0.001445221	-0.094712501	Spruce	2012	Harz	Trees_Spruce_Fungi
Fi97	-0.110195363	-0.063290234	Spruce	2013	Harz	Trees_Spruce_Fungi
Fi98	-0.04980664	-0.068793644	Spruce	2014	Harz	Trees_Spruce_Fungi
Fi99	0.008764666	-0.00261167	Spruce	2016	Harz	Trees_Spruce_Fungi
Fi100	-0.023167302	0.033870819	Spruce	2018	Harz	Trees_Spruce_Fungi
Fi101	-0.123576142	0.09741868	Spruce	2020	Harz	Trees_Spruce_Fungi
Fi102	-0.074485891	0.079152397	Spruce	2022	Harz	Trees_Spruce_Fungi
Fi52	0.258816479	-0.640383622	Spruce	1993	Pfaelzerwald	Trees_Spruce_Fungi
Fi53	0.542273825	-0.344127458	Spruce	2001	Pfaelzerwald	Trees_Spruce_Fungi
Fi54	0.594594053	-0.219569215	Spruce	2003	Pfaelzerwald	Trees_Spruce_Fungi
Fi55	0.554708318	-0.060935808	Spruce	2005	Pfaelzerwald	Trees_Spruce_Fungi
Fi56	0.70515615	0.151837458	Spruce	2007	Pfaelzerwald	Trees_Spruce_Fungi
Fi57	0.583552023	0.244253305	Spruce	2009	Pfaelzerwald	Trees_Spruce_Fungi
Fi58	0.65641894	0.290339753	Spruce	2011	Pfaelzerwald	Trees_Spruce_Fungi
Fi59	0.70419503	0.449007349	Spruce	2013	Pfaelzerwald	Trees_Spruce_Fungi
Fi60	0.782515447	0.462216685	Spruce	2015	Pfaelzerwald	Trees_Spruce_Fungi
Fi61	0.717474974	0.41065739	Spruce	2017	Pfaelzerwald	Trees_Spruce_Fungi
Fi62	0.758275221	0.45240244	Spruce	2019	Pfaelzerwald	Trees_Spruce_Fungi
Fi63	0.686875114	0.529958619	Spruce	2021	Pfaelzerwald	Trees_Spruce_Fungi
Fi8	0.197903549	0.194778482	Spruce	2000	Scheyern	Trees_Spruce_Fungi
Fi9	0.215790296	0.229548516	Spruce	2002	Scheyern	Trees_Spruce_Fungi
Fi10	0.21294815	0.331318875	Spruce	2004	Scheyern	Trees_Spruce_Fungi
Fi11	0.248994986	0.414996121	Spruce	2006	Scheyern	Trees_Spruce_Fungi
Fi12	0.193296426	0.460323525	Spruce	2008	Scheyern	Trees_Spruce_Fungi
Fi150	0.330204427	0.452833811	Spruce	2010	Scheyern	Trees_Spruce_Fungi
Fi13	0.320045718	0.466261167	Spruce	2012	Scheyern	Trees_Spruce_Fungi
Fi14	0.272614412	0.483700951	Spruce	2014	Scheyern	Trees_Spruce_Fungi
Fi15	0.405705489	0.483626886	Spruce	2015	Scheyern	Trees_Spruce_Fungi
Fi16	0.401107839	0.553463017	Spruce	2017	Scheyern	Trees_Spruce_Fungi
Fi17	0.416926284	0.574704426	Spruce	2019	Scheyern	Trees_Spruce_Fungi
Fi18	0.418280704	0.6479675	Spruce	2021	Scheyern	Trees_Spruce_Fungi
Fi72	-0.161255106	-0.634380171	Spruce	1999	Solling	Trees_Spruce_Fungi
Fi73	0.03309878	-0.445810984	Spruce	2001	Solling	Trees_Spruce_Fungi
Fi74	0.021968874	-0.408927956	Spruce	2003	Solling	Trees_Spruce_Fungi
Fi75	0.006449678	-0.413827193	Spruce	2005	Solling	Trees_Spruce_Fungi
Fi76	0.06746252	-0.330076071	Spruce	2007	Solling	Trees_Spruce_Fungi
Fi126	0.087469309	-0.25990464	Spruce	2009	Solling	Trees_Spruce_Fungi
Fi77	0.201466765	-0.21411515	Spruce	2011	Solling	Trees_Spruce_Fungi
Fi78	0.160815546	-0.051607568	Spruce	2013	Solling	Trees_Spruce_Fungi
Fi67	0.241025365	-0.05645182	Spruce	2015	Solling	Trees_Spruce_Fungi
Fi68	0.248054598	0.011585019	Spruce	2017	Solling	Trees_Spruce_Fungi
Fi69	0.210978733	0.011065502	Spruce	2019	Solling	Trees_Spruce_Fungi
Fi70	0.262634056	0.105741023	Spruce	2021	Solling	Trees_Spruce_Fungi
Bu34	-1.025155416	-1.05951103	Beech	1989	Bayerischer_Wald	Trees_All_Bacteria
Bu35	-0.552293011	-0.876807245	Beech	1992	Bayerischer_Wald	Trees_All_Bacteria
Bu36	-1.015356401	-0.475122416	Beech	1998	Bayerischer_Wald	Trees_All_Bacteria
Bu37	-0.935690276	-0.441685778	Beech	1999	Bayerischer_Wald	Trees_All_Bacteria
Bu38	-1.146048021	-0.706368479	Beech	2000	Bayerischer_Wald	Trees_All_Bacteria
Bu39	-0.830686469	-0.728493599	Beech	2001	Bayerischer_Wald	Trees_All_Bacteria
Bu40	-1.050913184	-0.217022804	Beech	2002	Bayerischer_Wald	Trees_All_Bacteria
Bu41	-0.949636375	-0.612319654	Beech	2003	Bayerischer_Wald	Trees_All_Bacteria
Bu42	-0.615135566	-0.558453582	Beech	2004	Bayerischer_Wald	Trees_All_Bacteria
Bu43	-0.632299663	-0.503645423	Beech	2005	Bayerischer_Wald	Trees_All_Bacteria
Bu44	-0.712508982	-0.67985269	Beech	2006	Bayerischer_Wald	Trees_All_Bacteria
Bu45	-0.749612347	-0.30510108	Beech	2007	Bayerischer_Wald	Trees_All_Bacteria
Bu46	-0.751893444	-0.171873546	Beech	2008	Bayerischer_Wald	Trees_All_Bacteria
Bu47	-0.634655996	-0.181641784	Beech	2009	Bayerischer_Wald	Trees_All_Bacteria
Bu48	-0.686522384	-0.219109527	Beech	2010	Bayerischer_Wald	Trees_All_Bacteria
Bu49	-0.734227972	-0.14190326	Beech	2011	Bayerischer_Wald	Trees_All_Bacteria
Bu50	-0.590789096	-0.017597138	Beech	2012	Bayerischer_Wald	Trees_All_Bacteria
Bu51	-0.560782181	-1.051639213	Beech	2013	Bayerischer_Wald	Trees_All_Bacteria
Bu52	-0.909766595	-0.329013993	Beech	2014	Bayerischer_Wald	Trees_All_Bacteria
Bu54	-0.654396361	-0.135629847	Beech	2016	Bayerischer_Wald	Trees_All_Bacteria
Bu56	-0.574905488	-0.615482691	Beech	2018	Bayerischer_Wald	Trees_All_Bacteria
Bu18	0.203910939	-0.458309253	Beech	1989	Belauer_See	Trees_All_Bacteria
Bu125	0.140943167	-0.16170942	Beech	1991	Belauer_See	Trees_All_Bacteria
Bu131	0.042606799	0.086156185	Beech	1993	Belauer_See	Trees_All_Bacteria
Bu132	-0.025598908	0.354794711	Beech	1997	Belauer_See	Trees_All_Bacteria
Bu22	0.134955172	0.102973856	Beech	1999	Belauer_See	Trees_All_Bacteria
Bu23	0.111485883	0.161849506	Beech	2001	Belauer_See	Trees_All_Bacteria
Bu24	0.10684076	0.34071749	Beech	2003	Belauer_See	Trees_All_Bacteria
Bu25	0.387191686	0.222395731	Beech	2005	Belauer_See	Trees_All_Bacteria
Bu126	0.090165261	0.626245584	Beech	2007	Belauer_See	Trees_All_Bacteria
Bu27	0.111179425	0.234056368	Beech	2009	Belauer_See	Trees_All_Bacteria
Bu28	0.249571772	0.492275307	Beech	2011	Belauer_See	Trees_All_Bacteria
Bu29	0.109572611	0.299217237	Beech	2013	Belauer_See	Trees_All_Bacteria
Bu30	-0.058233671	0.488423054	Beech	2015	Belauer_See	Trees_All_Bacteria
Bu32	-0.166607652	0.648355293	Beech	2017	Belauer_See	Trees_All_Bacteria
Bu3	-0.853492837	0.331279807	Beech	1998	Berchtesgaden	Trees_All_Bacteria
Bu4	-0.852252494	0.119400061	Beech	2000	Berchtesgaden	Trees_All_Bacteria
Bu5	-0.774911315	0.164353993	Beech	2002	Berchtesgaden	Trees_All_Bacteria
Bu6	-0.858094625	0.222752563	Beech	2004	Berchtesgaden	Trees_All_Bacteria
Bu7	-0.708129893	0.142329629	Beech	2006	Berchtesgaden	Trees_All_Bacteria
Bu8	-0.987738057	0.300123489	Beech	2008	Berchtesgaden	Trees_All_Bacteria
Bu9	-0.893841803	0.412412781	Beech	2010	Berchtesgaden	Trees_All_Bacteria
Bu10	-0.910860683	0.390499587	Beech	2012	Berchtesgaden	Trees_All_Bacteria
Bu11	-1.035941157	0.444703349	Beech	2014	Berchtesgaden	Trees_All_Bacteria
Bu14	-0.992322991	0.561061154	Beech	2016	Berchtesgaden	Trees_All_Bacteria
Bu16	-0.819807783	0.422184224	Beech	2018	Berchtesgaden	Trees_All_Bacteria
Bu59	-0.801377811	-0.23979334	Beech	1993	Harz	Trees_All_Bacteria
Bu60	-0.425387706	-0.58273317	Beech	1996	Harz	Trees_All_Bacteria
Bu61	-0.871060559	-0.217216115	Beech	1997	Harz	Trees_All_Bacteria
Bu62	-0.856913679	-0.20240701	Beech	1998	Harz	Trees_All_Bacteria
Bu63	-0.81765247	-0.143078126	Beech	1999	Harz	Trees_All_Bacteria
Bu64	-0.44142154	-0.105958188	Beech	2000	Harz	Trees_All_Bacteria
Bu65	-0.322370968	-0.189810093	Beech	2001	Harz	Trees_All_Bacteria
Bu66	-0.602911414	-0.045213567	Beech	2002	Harz	Trees_All_Bacteria
Bu67	-0.54813033	-0.405641714	Beech	2003	Harz	Trees_All_Bacteria
Bu68	-0.289345943	0.019396735	Beech	2004	Harz	Trees_All_Bacteria
Bu69	-0.471948643	0.205585156	Beech	2005	Harz	Trees_All_Bacteria
Bu70	-0.79910618	-0.019442537	Beech	2006	Harz	Trees_All_Bacteria
Bu71	-0.787502595	0.363344611	Beech	2007	Harz	Trees_All_Bacteria
Bu72	-0.920746784	0.179603734	Beech	2008	Harz	Trees_All_Bacteria
Bu73	-0.710235869	0.21311973	Beech	2009	Harz	Trees_All_Bacteria
Bu74	-0.601529127	0.082175543	Beech	2010	Harz	Trees_All_Bacteria
Bu75	-1.088810599	0.191921949	Beech	2011	Harz	Trees_All_Bacteria
Bu76	-0.786130389	0.277873544	Beech	2012	Harz	Trees_All_Bacteria
Bu77	-0.613701572	-0.011639423	Beech	2013	Harz	Trees_All_Bacteria
Bu79	-0.620105461	0.192637343	Beech	2014	Harz	Trees_All_Bacteria
Bu80	-0.393504219	0.119709084	Beech	2016	Harz	Trees_All_Bacteria
Bu82	-0.51369218	-0.066090953	Beech	2018	Harz	Trees_All_Bacteria
BuX	-0.4137975	0.033293188	Beech	2001	Pfaelzerwald	Trees_All_Bacteria
Bu94	-0.380683477	0.421825406	Beech	2003	Pfaelzerwald	Trees_All_Bacteria
Bu95	-0.445226542	0.259159737	Beech	2005	Pfaelzerwald	Trees_All_Bacteria
Bu96	-0.490657873	0.155155381	Beech	2007	Pfaelzerwald	Trees_All_Bacteria
Bu97	-0.562808311	0.255391114	Beech	2009	Pfaelzerwald	Trees_All_Bacteria
Bu98	-0.456260616	0.156630901	Beech	2011	Pfaelzerwald	Trees_All_Bacteria
Bu99	-0.35343707	0.223269123	Beech	2013	Pfaelzerwald	Trees_All_Bacteria
Bu101	-0.427597039	0.338641182	Beech	2015	Pfaelzerwald	Trees_All_Bacteria
Bu103	-0.358697769	0.340237461	Beech	2017	Pfaelzerwald	Trees_All_Bacteria
Bu104	-0.41997574	0.150443964	Beech	2000	Scheyern	Trees_All_Bacteria
Bu105	-0.257760696	0.169710585	Beech	2002	Scheyern	Trees_All_Bacteria
Bu106	-0.158725832	-0.059355756	Beech	2004	Scheyern	Trees_All_Bacteria
Bu122	-0.282028959	0.161805051	Beech	2006	Scheyern	Trees_All_Bacteria
Bu108	-0.38211114	0.268977613	Beech	2008	Scheyern	Trees_All_Bacteria
Bu109	-0.345134515	0.356979839	Beech	2010	Scheyern	Trees_All_Bacteria
Bu110	-0.597889091	0.55500918	Beech	2012	Scheyern	Trees_All_Bacteria
Bu112	-0.318522407	0.287752788	Beech	2014	Scheyern	Trees_All_Bacteria
Bu113	-0.397661488	0.34808599	Beech	2015	Scheyern	Trees_All_Bacteria
Bu115	-0.262641808	0.292470881	Beech	2017	Scheyern	Trees_All_Bacteria
Bu84	-0.477078581	-0.175145916	Beech	1999	Solling	Trees_All_Bacteria
Bu85	-0.374436178	-0.098422281	Beech	2001	Solling	Trees_All_Bacteria
Bu86	-0.384531838	-0.144993561	Beech	2003	Solling	Trees_All_Bacteria
Bu87a	-0.537571578	0.161470748	Beech	2005	Solling	Trees_All_Bacteria
Bu88	-0.600418232	0.133570218	Beech	2007	Solling	Trees_All_Bacteria
Bu89	-0.566354436	0.159365739	Beech	2009	Solling	Trees_All_Bacteria
Bu90	-0.552021128	0.103468058	Beech	2011	Solling	Trees_All_Bacteria
Bu91	-0.419011487	0.003672266	Beech	2013	Solling	Trees_All_Bacteria
Bu124	-0.536925901	0.23401269	Beech	2015	Solling	Trees_All_Bacteria
Bu92	-0.497194715	0.392045787	Beech	2017	Solling	Trees_All_Bacteria
Pa80	0.901730064	-0.103379881	Poplar	1991	Gesamtgebiet_Leipzig	Trees_All_Bacteria
Pa81	0.844914346	-0.019600293	Poplar	1993	Gesamtgebiet_Leipzig	Trees_All_Bacteria
Pa53	0.944845846	-0.911999099	Poplar	1994	Gesamtgebiet_Leipzig	Trees_All_Bacteria
Pa54	0.909122483	-0.315729769	Poplar	1995	Gesamtgebiet_Leipzig	Trees_All_Bacteria
Pa56	1.004509775	-0.25841885	Poplar	1997	Gesamtgebiet_Leipzig	Trees_All_Bacteria
Pa57	0.980383482	-0.294996881	Poplar	1998	Gesamtgebiet_Leipzig	Trees_All_Bacteria
Pa58	1.240759542	-0.230419004	Poplar	1999	Gesamtgebiet_Leipzig	Trees_All_Bacteria
Pa59	1.286976427	-0.525831667	Poplar	2000	Gesamtgebiet_Leipzig	Trees_All_Bacteria
Pa60	1.169091216	-0.267005866	Poplar	2001	Gesamtgebiet_Leipzig	Trees_All_Bacteria
Pa61	0.958747332	-0.140436786	Poplar	2002	Gesamtgebiet_Leipzig	Trees_All_Bacteria
Pa62	1.115823979	-0.544586634	Poplar	2003	Gesamtgebiet_Leipzig	Trees_All_Bacteria
Pa63	0.994382267	-0.120608311	Poplar	2004	Gesamtgebiet_Leipzig	Trees_All_Bacteria
Pa64	0.930006265	-0.183555796	Poplar	2005	Gesamtgebiet_Leipzig	Trees_All_Bacteria
Pa65	0.908009595	-0.166677554	Poplar	2006	Gesamtgebiet_Leipzig	Trees_All_Bacteria
Pa66	1.085350176	-0.083922985	Poplar	2007	Gesamtgebiet_Leipzig	Trees_All_Bacteria
Pa67	1.160451052	-0.185559166	Poplar	2008	Gesamtgebiet_Leipzig	Trees_All_Bacteria
Pa68	1.019712576	-0.067275518	Poplar	2009	Gesamtgebiet_Leipzig	Trees_All_Bacteria
Pa69	0.824363457	0.020213982	Poplar	2010	Gesamtgebiet_Leipzig	Trees_All_Bacteria
Pa70	1.031671317	-0.008073312	Poplar	2011	Gesamtgebiet_Leipzig	Trees_All_Bacteria
Pa71	1.024529039	-0.131713235	Poplar	2012	Gesamtgebiet_Leipzig	Trees_All_Bacteria
Pa72	0.844863366	-0.004933671	Poplar	2013	Gesamtgebiet_Leipzig	Trees_All_Bacteria
Pa73	0.914406845	0.028142734	Poplar	2014	Gesamtgebiet_Leipzig	Trees_All_Bacteria
Pa74	0.991970616	0.003653493	Poplar	2015	Gesamtgebiet_Leipzig	Trees_All_Bacteria
Pa75	0.880076494	-0.025936605	Poplar	2016	Gesamtgebiet_Leipzig	Trees_All_Bacteria
Pa76	0.89485957	0.089617559	Poplar	2017	Gesamtgebiet_Leipzig	Trees_All_Bacteria
Pa77a	0.896176938	-0.083847619	Poplar	2018	Gesamtgebiet_Leipzig	Trees_All_Bacteria
Pa83	1.002298161	-0.42586286	Poplar	2020	Gesamtgebiet_Leipzig	Trees_All_Bacteria
Pa78	1.055825214	-0.300187442	Poplar	1991	Saartal	Trees_All_Bacteria
Pa2	1.064429935	-0.399648982	Poplar	1993	Saartal	Trees_All_Bacteria
Pa3	0.932011041	-0.402891645	Poplar	1994	Saartal	Trees_All_Bacteria
Pa4	0.903254234	0.145607763	Poplar	1995	Saartal	Trees_All_Bacteria
Pa79	1.058079819	-0.012605249	Poplar	1996	Saartal	Trees_All_Bacteria
Pa6	1.075404809	0.085854564	Poplar	1997	Saartal	Trees_All_Bacteria
Pa7	1.025969835	-0.033672146	Poplar	1998	Saartal	Trees_All_Bacteria
Pa8	1.133053316	0.13826602	Poplar	1999	Saartal	Trees_All_Bacteria
Pa9	1.091338019	0.278409817	Poplar	2000	Saartal	Trees_All_Bacteria
Pa10	1.037808015	0.241138892	Poplar	2001	Saartal	Trees_All_Bacteria
Pa11	1.106962727	0.236733495	Poplar	2002	Saartal	Trees_All_Bacteria
Pa12	0.937877618	0.550761141	Poplar	2003	Saartal	Trees_All_Bacteria
Pa13	0.771211023	0.105755318	Poplar	2004	Saartal	Trees_All_Bacteria
Pa14	1.033174494	-0.176433858	Poplar	2005	Saartal	Trees_All_Bacteria
Pa15	0.942381927	0.154439441	Poplar	2006	Saartal	Trees_All_Bacteria
Pa16	0.793286558	0.318949436	Poplar	2007	Saartal	Trees_All_Bacteria
Pa17	1.007677289	0.329790658	Poplar	2008	Saartal	Trees_All_Bacteria
Pa18	0.965716368	0.342951036	Poplar	2009	Saartal	Trees_All_Bacteria
Pa19	0.8830629	0.233518096	Poplar	2010	Saartal	Trees_All_Bacteria
Pa20	0.939635162	0.087695942	Poplar	2011	Saartal	Trees_All_Bacteria
Pa21	0.821876242	0.207269466	Poplar	2012	Saartal	Trees_All_Bacteria
Pa22	0.885490328	0.051285196	Poplar	2013	Saartal	Trees_All_Bacteria
Pa23	0.83696711	0.226499266	Poplar	2014	Saartal	Trees_All_Bacteria
Pa24a	1.057614047	0.301401799	Poplar	2016	Saartal	Trees_All_Bacteria
Pa25	0.983293352	0.226717495	Poplar	2018	Saartal	Trees_All_Bacteria
Bu34	-1.200730859	-0.364557787	Beech	1989	Bayerischer_Wald	Trees_Beech_Bacteria
Bu35	-0.687126588	-0.646075278	Beech	1992	Bayerischer_Wald	Trees_Beech_Bacteria
Bu36	-0.685912758	-0.110555033	Beech	1998	Bayerischer_Wald	Trees_Beech_Bacteria
Bu37	-0.628472006	-0.035247409	Beech	1999	Bayerischer_Wald	Trees_Beech_Bacteria
Bu38	-0.990125662	-0.042165161	Beech	2000	Bayerischer_Wald	Trees_Beech_Bacteria
Bu39	-0.689497659	-0.480082402	Beech	2001	Bayerischer_Wald	Trees_Beech_Bacteria
Bu40	-0.510149534	0.064665557	Beech	2002	Bayerischer_Wald	Trees_Beech_Bacteria
Bu41	-0.74219656	-0.250907435	Beech	2003	Bayerischer_Wald	Trees_Beech_Bacteria
Bu42	-0.597977541	-0.203939286	Beech	2004	Bayerischer_Wald	Trees_Beech_Bacteria
Bu43	-0.515132964	-0.28009905	Beech	2005	Bayerischer_Wald	Trees_Beech_Bacteria
Bu44	-0.755307962	-0.128721915	Beech	2006	Bayerischer_Wald	Trees_Beech_Bacteria
Bu45	-0.417809559	-0.009134386	Beech	2007	Bayerischer_Wald	Trees_Beech_Bacteria
Bu46	-0.309985049	0.010532268	Beech	2008	Bayerischer_Wald	Trees_Beech_Bacteria
Bu47	-0.263851018	-0.01737039	Beech	2009	Bayerischer_Wald	Trees_Beech_Bacteria
Bu48	-0.294790909	-0.049914822	Beech	2010	Bayerischer_Wald	Trees_Beech_Bacteria
Bu49	-0.293488796	0.066399728	Beech	2011	Bayerischer_Wald	Trees_Beech_Bacteria
Bu50	-0.110002717	0.049597071	Beech	2012	Bayerischer_Wald	Trees_Beech_Bacteria
Bu51	-1.100550211	0.16531748	Beech	2013	Bayerischer_Wald	Trees_Beech_Bacteria
Bu52	-0.535071789	0.182791773	Beech	2014	Bayerischer_Wald	Trees_Beech_Bacteria
Bu54	-0.245235185	0.047426766	Beech	2016	Bayerischer_Wald	Trees_Beech_Bacteria
Bu56	-0.635275903	0.314522083	Beech	2018	Bayerischer_Wald	Trees_Beech_Bacteria
Bu18	0.307004972	-0.87525767	Beech	1989	Belauer_See	Trees_Beech_Bacteria
Bu125	0.340936906	-0.642021552	Beech	1991	Belauer_See	Trees_Beech_Bacteria
Bu131	0.419229947	-0.405043837	Beech	1993	Belauer_See	Trees_Beech_Bacteria
Bu132	0.530924559	-0.308471083	Beech	1997	Belauer_See	Trees_Beech_Bacteria
Bu22	0.472462614	-0.265198228	Beech	1999	Belauer_See	Trees_Beech_Bacteria
Bu23	0.546690744	-0.333979498	Beech	2001	Belauer_See	Trees_Beech_Bacteria
Bu24	0.661259424	-0.358020496	Beech	2003	Belauer_See	Trees_Beech_Bacteria
Bu25	0.82881638	-0.445431691	Beech	2005	Belauer_See	Trees_Beech_Bacteria
Bu126	0.881500631	-0.116290542	Beech	2007	Belauer_See	Trees_Beech_Bacteria
Bu27	0.629903012	-0.178608583	Beech	2009	Belauer_See	Trees_Beech_Bacteria
Bu28	0.906784519	-0.21564474	Beech	2011	Belauer_See	Trees_Beech_Bacteria
Bu29	0.685195078	-0.192169961	Beech	2013	Belauer_See	Trees_Beech_Bacteria
Bu30	0.673689653	0.000632549	Beech	2015	Belauer_See	Trees_Beech_Bacteria
Bu32	0.743482728	0.043839235	Beech	2017	Belauer_See	Trees_Beech_Bacteria
Bu3	0.023349573	0.456930331	Beech	1998	Berchtesgaden	Trees_Beech_Bacteria
Bu4	-0.164732412	0.356536203	Beech	2000	Berchtesgaden	Trees_Beech_Bacteria
Bu5	-0.055495402	0.287281919	Beech	2002	Berchtesgaden	Trees_Beech_Bacteria
Bu6	-0.075423728	0.428337413	Beech	2004	Berchtesgaden	Trees_Beech_Bacteria
Bu7	-0.037273022	0.243529433	Beech	2006	Berchtesgaden	Trees_Beech_Bacteria
Bu8	-0.09309466	0.53948152	Beech	2008	Berchtesgaden	Trees_Beech_Bacteria
Bu9	0.112138948	0.512052868	Beech	2010	Berchtesgaden	Trees_Beech_Bacteria
Bu10	0.064901965	0.514571589	Beech	2012	Berchtesgaden	Trees_Beech_Bacteria
Bu11	0.063746295	0.631127973	Beech	2014	Berchtesgaden	Trees_Beech_Bacteria
Bu14	0.204171483	0.646803431	Beech	2016	Berchtesgaden	Trees_Beech_Bacteria
Bu16	0.131859417	0.470922475	Beech	2018	Berchtesgaden	Trees_Beech_Bacteria
Bu59	-0.270525303	-0.294193138	Beech	1993	Harz	Trees_Beech_Bacteria
Bu60	-0.308667697	-0.584719067	Beech	1996	Harz	Trees_Beech_Bacteria
Bu61	-0.327846797	-0.26126897	Beech	1997	Harz	Trees_Beech_Bacteria
Bu62	-0.338303827	-0.136379426	Beech	1998	Harz	Trees_Beech_Bacteria
Bu63	-0.291422406	-0.124708173	Beech	1999	Harz	Trees_Beech_Bacteria
Bu64	-0.07493621	-0.140276133	Beech	2000	Harz	Trees_Beech_Bacteria
Bu65	0.010503904	-0.34259457	Beech	2001	Harz	Trees_Beech_Bacteria
Bu66	-0.111351412	-0.046849579	Beech	2002	Harz	Trees_Beech_Bacteria
Bu67	-0.1741235	-0.484079905	Beech	2003	Harz	Trees_Beech_Bacteria
Bu68	0.067818727	-0.097699983	Beech	2004	Harz	Trees_Beech_Bacteria
Bu69	0.162112776	0.008881505	Beech	2005	Harz	Trees_Beech_Bacteria
Bu70	-0.191398844	0.069515161	Beech	2006	Harz	Trees_Beech_Bacteria
Bu71	0.162578401	0.328973656	Beech	2007	Harz	Trees_Beech_Bacteria
Bu72	-0.114268069	0.381804559	Beech	2008	Harz	Trees_Beech_Bacteria
Bu73	0.033369714	0.213129705	Beech	2009	Harz	Trees_Beech_Bacteria
Bu74	-0.012098	0.108794481	Beech	2010	Harz	Trees_Beech_Bacteria
Bu75	-0.320341638	0.664764124	Beech	2011	Harz	Trees_Beech_Bacteria
Bu76	0.034758425	0.339022181	Beech	2012	Harz	Trees_Beech_Bacteria
Bu77	-0.139231914	0.138667297	Beech	2013	Harz	Trees_Beech_Bacteria
Bu79	0.065295788	0.14870775	Beech	2014	Harz	Trees_Beech_Bacteria
Bu80	0.117000571	0.080728494	Beech	2016	Harz	Trees_Beech_Bacteria
Bu82	-0.18851011	0.307973456	Beech	2018	Harz	Trees_Beech_Bacteria
BuX	0.096481443	-0.118954337	Beech	2001	Pfaelzerwald	Trees_Beech_Bacteria
Bu94	0.383805386	-0.063148369	Beech	2003	Pfaelzerwald	Trees_Beech_Bacteria
Bu95	0.22861366	-0.104134517	Beech	2005	Pfaelzerwald	Trees_Beech_Bacteria
Bu96	0.112304971	0.061626811	Beech	2007	Pfaelzerwald	Trees_Beech_Bacteria
Bu97	0.144534233	0.161921977	Beech	2009	Pfaelzerwald	Trees_Beech_Bacteria
Bu98	0.135136716	0.098995309	Beech	2011	Pfaelzerwald	Trees_Beech_Bacteria
Bu99	0.275984323	0.00483574	Beech	2013	Pfaelzerwald	Trees_Beech_Bacteria
Bu101	0.305096075	0.149115244	Beech	2015	Pfaelzerwald	Trees_Beech_Bacteria
Bu103	0.344237491	0.1223175	Beech	2017	Pfaelzerwald	Trees_Beech_Bacteria
Bu104	0.161331747	0.102800722	Beech	2000	Scheyern	Trees_Beech_Bacteria
Bu105	0.282371494	-0.027551933	Beech	2002	Scheyern	Trees_Beech_Bacteria
Bu106	0.23409553	-0.364930116	Beech	2004	Scheyern	Trees_Beech_Bacteria
Bu122	0.256931107	-0.011663923	Beech	2006	Scheyern	Trees_Beech_Bacteria
Bu108	0.263891789	0.131469798	Beech	2008	Scheyern	Trees_Beech_Bacteria
Bu109	0.377963264	0.103566368	Beech	2010	Scheyern	Trees_Beech_Bacteria
Bu110	0.400996239	0.364265802	Beech	2012	Scheyern	Trees_Beech_Bacteria
Bu112	0.341077552	0.066429415	Beech	2014	Scheyern	Trees_Beech_Bacteria
Bu113	0.338735529	0.158249736	Beech	2015	Scheyern	Trees_Beech_Bacteria
Bu115	0.386463273	0.085879917	Beech	2017	Scheyern	Trees_Beech_Bacteria
Bu84	-0.118087412	-0.208437727	Beech	1999	Solling	Trees_Beech_Bacteria
Bu85	0.014213115	-0.249197477	Beech	2001	Solling	Trees_Beech_Bacteria
Bu86	-0.033233793	-0.223716523	Beech	2003	Solling	Trees_Beech_Bacteria
Bu87a	0.090329479	0.007680007	Beech	2005	Solling	Trees_Beech_Bacteria
Bu88	0.023201304	0.002468872	Beech	2007	Solling	Trees_Beech_Bacteria
Bu89	0.076036299	0.051620963	Beech	2009	Solling	Trees_Beech_Bacteria
Bu90	0.02445055	0.068882027	Beech	2011	Solling	Trees_Beech_Bacteria
Bu91	0.005586697	-0.038748489	Beech	2013	Solling	Trees_Beech_Bacteria
Bu124	0.171533773	0.076580812	Beech	2015	Solling	Trees_Beech_Bacteria
Bu92	0.292167192	0.235191537	Beech	2017	Solling	Trees_Beech_Bacteria
Pa80	-0.023552664	0.210699114	Poplar	1991	Gesamtgebiet_Leipzig	Trees_Poplar_Bacteria
Pa81	0.033711131	-0.019258982	Poplar	1993	Gesamtgebiet_Leipzig	Trees_Poplar_Bacteria
Pa53	-1.071755181	0.023288105	Poplar	1994	Gesamtgebiet_Leipzig	Trees_Poplar_Bacteria
Pa54	-0.342144605	-0.004313851	Poplar	1995	Gesamtgebiet_Leipzig	Trees_Poplar_Bacteria
Pa56	-0.294919164	-0.041758462	Poplar	1997	Gesamtgebiet_Leipzig	Trees_Poplar_Bacteria
Pa57	-0.303224965	-0.204420682	Poplar	1998	Gesamtgebiet_Leipzig	Trees_Poplar_Bacteria
Pa58	-0.220541665	-0.441438371	Poplar	1999	Gesamtgebiet_Leipzig	Trees_Poplar_Bacteria
Pa59	-0.484128271	-0.550407967	Poplar	2000	Gesamtgebiet_Leipzig	Trees_Poplar_Bacteria
Pa60	-0.326454493	-0.291896683	Poplar	2001	Gesamtgebiet_Leipzig	Trees_Poplar_Bacteria
Pa61	-0.129364978	0.031851032	Poplar	2002	Gesamtgebiet_Leipzig	Trees_Poplar_Bacteria
Pa62	-0.588323559	0.313962124	Poplar	2003	Gesamtgebiet_Leipzig	Trees_Poplar_Bacteria
Pa63	-0.109524309	-0.048419659	Poplar	2004	Gesamtgebiet_Leipzig	Trees_Poplar_Bacteria
Pa64	-0.174513538	0.034802257	Poplar	2005	Gesamtgebiet_Leipzig	Trees_Poplar_Bacteria
Pa65	-0.158671293	-0.004990624	Poplar	2006	Gesamtgebiet_Leipzig	Trees_Poplar_Bacteria
Pa66	-0.08270278	-0.109297532	Poplar	2007	Gesamtgebiet_Leipzig	Trees_Poplar_Bacteria
Pa67	-0.202214059	-0.239381091	Poplar	2008	Gesamtgebiet_Leipzig	Trees_Poplar_Bacteria
Pa68	-0.055844391	-0.13167756	Poplar	2009	Gesamtgebiet_Leipzig	Trees_Poplar_Bacteria
Pa69	0.074629534	0.053499649	Poplar	2010	Gesamtgebiet_Leipzig	Trees_Poplar_Bacteria
Pa70	0.04061375	0.109041939	Poplar	2011	Gesamtgebiet_Leipzig	Trees_Poplar_Bacteria
Pa71	-0.147910756	0.090856625	Poplar	2012	Gesamtgebiet_Leipzig	Trees_Poplar_Bacteria
Pa72	0.026453802	0.009270748	Poplar	2013	Gesamtgebiet_Leipzig	Trees_Poplar_Bacteria
Pa73	0.055085492	-0.026608376	Poplar	2014	Gesamtgebiet_Leipzig	Trees_Poplar_Bacteria
Pa74	-0.01459059	0.102270855	Poplar	2015	Gesamtgebiet_Leipzig	Trees_Poplar_Bacteria
Pa75	-0.032494241	0.051639213	Poplar	2016	Gesamtgebiet_Leipzig	Trees_Poplar_Bacteria
Pa76	0.148862426	-0.006109991	Poplar	2017	Gesamtgebiet_Leipzig	Trees_Poplar_Bacteria
Pa77a	0.01359684	0.332739435	Poplar	2018	Gesamtgebiet_Leipzig	Trees_Poplar_Bacteria
Pa83	-0.174913116	0.502083004	Poplar	2020	Gesamtgebiet_Leipzig	Trees_Poplar_Bacteria
Pa78	-0.314331336	0.228370784	Poplar	1991	Saartal	Trees_Poplar_Bacteria
Pa2	-0.509213494	0.057246404	Poplar	1993	Saartal	Trees_Poplar_Bacteria
Pa3	-0.302851545	0.402259987	Poplar	1994	Saartal	Trees_Poplar_Bacteria
Pa4	0.230761523	-0.036355346	Poplar	1995	Saartal	Trees_Poplar_Bacteria
Pa79	0.018051407	-0.164135095	Poplar	1996	Saartal	Trees_Poplar_Bacteria
Pa6	0.142980779	-0.232053037	Poplar	1997	Saartal	Trees_Poplar_Bacteria
Pa7	0.014926778	-0.195823404	Poplar	1998	Saartal	Trees_Poplar_Bacteria
Pa8	0.190294445	-0.364528062	Poplar	1999	Saartal	Trees_Poplar_Bacteria
Pa9	0.407017947	-0.26246735	Poplar	2000	Saartal	Trees_Poplar_Bacteria
Pa10	0.359145638	-0.245084881	Poplar	2001	Saartal	Trees_Poplar_Bacteria
Pa11	0.319512906	-0.303600526	Poplar	2002	Saartal	Trees_Poplar_Bacteria
Pa12	0.376647636	0.647631377	Poplar	2003	Saartal	Trees_Poplar_Bacteria
Pa13	0.184089744	0.177842539	Poplar	2004	Saartal	Trees_Poplar_Bacteria
Pa14	-0.142179466	0.23566809	Poplar	2005	Saartal	Trees_Poplar_Bacteria
Pa15	0.228115656	0.070897554	Poplar	2006	Saartal	Trees_Poplar_Bacteria
Pa16	0.453038874	0.151212963	Poplar	2007	Saartal	Trees_Poplar_Bacteria
Pa17	0.433651821	-0.163132802	Poplar	2008	Saartal	Trees_Poplar_Bacteria
Pa18	0.445475511	0.085001623	Poplar	2009	Saartal	Trees_Poplar_Bacteria
Pa19	0.310068211	0.106628929	Poplar	2010	Saartal	Trees_Poplar_Bacteria
Pa20	0.155480888	-0.073733993	Poplar	2011	Saartal	Trees_Poplar_Bacteria
Pa21	0.336929339	0.231693596	Poplar	2012	Saartal	Trees_Poplar_Bacteria
Pa22	0.111825225	0.043795324	Poplar	2013	Saartal	Trees_Poplar_Bacteria
Pa23	0.329523921	0.051331079	Poplar	2014	Saartal	Trees_Poplar_Bacteria
Pa24a	0.455287311	-0.077590018	Poplar	2016	Saartal	Trees_Poplar_Bacteria
Pa25	0.310585925	-0.117100002	Poplar	2018	Saartal	Trees_Poplar_Bacteria
Bl21	-177.8344982	-0.009201231	Bladderwrack	1985	Eckw	Bladderwrack_Bacteria
Bl19	-177.8607034	-0.049190032	Bladderwrack	1987	Eckw	Bladderwrack_Bacteria
Bl16	-177.8577719	0.056696487	Bladderwrack	1989	Eckw	Bladderwrack_Bacteria
Bl3	-177.8784864	0.04855335	Bladderwrack	1991	Eckw	Bladderwrack_Bacteria
Bl28	-177.8887093	0.011628826	Bladderwrack	1993	Eckw	Bladderwrack_Bacteria
Bl5	-177.8838692	0.013197675	Bladderwrack	1994	Eckw	Bladderwrack_Bacteria
Bl15	-177.8489862	-0.003431564	Bladderwrack	1995	Eckw	Bladderwrack_Bacteria
Bl24	-177.8382576	0.010849229	Bladderwrack	1996	Eckw	Bladderwrack_Bacteria
Bl9	-177.8966199	0.005226249	Bladderwrack	1997	Eckw	Bladderwrack_Bacteria
Bl7	-177.857825	0.048444661	Bladderwrack	1998	Eckw	Bladderwrack_Bacteria
Bl2	-177.8607723	-0.027313302	Bladderwrack	1999	Eckw	Bladderwrack_Bacteria
Bl26	-177.8757259	-0.054704333	Bladderwrack	2000	Eckw	Bladderwrack_Bacteria
Bl29	-177.8607478	0.022000388	Bladderwrack	2001	Eckw	Bladderwrack_Bacteria
Bl30	-177.8655383	0.028912529	Bladderwrack	2002	Eckw	Bladderwrack_Bacteria
Bl31	-177.864856	-0.062859478	Bladderwrack	2003	Eckw	Bladderwrack_Bacteria
Bl27	-177.8633821	-0.071030221	Bladderwrack	2004	Eckw	Bladderwrack_Bacteria
Bl34	-177.8736484	0.040715613	Bladderwrack	2005	Eckw	Bladderwrack_Bacteria
Bl35	-177.8963631	-0.01986234	Bladderwrack	2006	Eckw	Bladderwrack_Bacteria
Bl33	-177.8345417	0.02878992	Bladderwrack	2007	Eckw	Bladderwrack_Bacteria
Bl32	-177.8231922	0.010847958	Bladderwrack	2008	Eckw	Bladderwrack_Bacteria
Bl39	-177.8654099	-0.053018718	Bladderwrack	2009	Eckw	Bladderwrack_Bacteria
Bl38	-177.8855363	0.034928814	Bladderwrack	2010	Eckw	Bladderwrack_Bacteria
Bl37	-177.8799672	-0.041842502	Bladderwrack	2011	Eckw	Bladderwrack_Bacteria
Bl36	-177.893029	0.008425484	Bladderwrack	2012	Eckw	Bladderwrack_Bacteria
Bl70	-177.8876819	0.019555789	Bladderwrack	2020	Eckw	Bladderwrack_Bacteria
BTB1	-177.8805374	0.092166674	Bladderwrack	2021	Eckw	Bladderwrack_Bacteria
Bl18	555.8047372	-0.047120449	Bladderwrack	1998	Ostsee	Bladderwrack_Bacteria
Bl65	555.8269501	-0.014844026	Bladderwrack	1999	Ostsee	Bladderwrack_Bacteria
Bl60	555.8005354	-0.030469044	Bladderwrack	2000	Ostsee	Bladderwrack_Bacteria
Bl54	555.8310029	-0.034463933	Bladderwrack	2001	Ostsee	Bladderwrack_Bacteria
Bl66	555.8471031	-0.013997708	Bladderwrack	2002	Ostsee	Bladderwrack_Bacteria
Bl63	555.7963653	-0.003596287	Bladderwrack	2003	Ostsee	Bladderwrack_Bacteria
Bl57	555.8277399	0.02197629	Bladderwrack	2004	Ostsee	Bladderwrack_Bacteria
Bl53	555.8060076	-0.02225881	Bladderwrack	2005	Ostsee	Bladderwrack_Bacteria
Bl67	555.8214612	0.044231732	Bladderwrack	2006	Ostsee	Bladderwrack_Bacteria
Bl64	555.8010205	0.018765597	Bladderwrack	2007	Ostsee	Bladderwrack_Bacteria
Bl59	555.8102411	0.034302111	Bladderwrack	2008	Ostsee	Bladderwrack_Bacteria
Bl56	555.8333786	-0.050512901	Bladderwrack	2009	Ostsee	Bladderwrack_Bacteria
Bl68	555.8662258	0.009141129	Bladderwrack	2010	Ostsee	Bladderwrack_Bacteria
Bl62	555.8167524	-0.001231227	Bladderwrack	2011	Ostsee	Bladderwrack_Bacteria
Bl55	555.820097	0.034605522	Bladderwrack	2013	Ostsee	Bladderwrack_Bacteria
BTB3	555.812466	0.055475571	Bladderwrack	2021	Ostsee	Bladderwrack_Bacteria
Bl17	-177.8665114	0.048673591	Bladderwrack	1985	Sylt	Bladderwrack_Bacteria
Bl8	-177.8321715	-0.039545045	Bladderwrack	1987	Sylt	Bladderwrack_Bacteria
Bl61	-177.8426357	0.042374381	Bladderwrack	1989	Sylt	Bladderwrack_Bacteria
Bl23	-177.8932708	-0.013276006	Bladderwrack	1991	Sylt	Bladderwrack_Bacteria
Bl20	-177.8616941	-0.033579384	Bladderwrack	1993	Sylt	Bladderwrack_Bacteria
Bl4	-177.838648	0.000656091	Bladderwrack	1995	Sylt	Bladderwrack_Bacteria
Bl6	-177.8707225	-0.002595389	Bladderwrack	1996	Sylt	Bladderwrack_Bacteria
Bl13	-177.8443317	0.029078147	Bladderwrack	1997	Sylt	Bladderwrack_Bacteria
Bl10	-177.8788349	-0.00873153	Bladderwrack	1998	Sylt	Bladderwrack_Bacteria
Bl25	-177.8656013	0.007664871	Bladderwrack	1999	Sylt	Bladderwrack_Bacteria
Bl40	-177.8768712	-0.049923894	Bladderwrack	2000	Sylt	Bladderwrack_Bacteria
Bl51	-177.8670117	-0.006563133	Bladderwrack	2001	Sylt	Bladderwrack_Bacteria
Bl52	-177.854708	-0.040953051	Bladderwrack	2002	Sylt	Bladderwrack_Bacteria
Bl43	-177.8292443	-0.037620091	Bladderwrack	2003	Sylt	Bladderwrack_Bacteria
Bl41	-177.8873026	0.042405497	Bladderwrack	2004	Sylt	Bladderwrack_Bacteria
Bl50	-177.8342711	-0.030822168	Bladderwrack	2005	Sylt	Bladderwrack_Bacteria
Bl47	-177.8903165	-0.040393563	Bladderwrack	2006	Sylt	Bladderwrack_Bacteria
Bl45	-177.8703287	0.056137726	Bladderwrack	2007	Sylt	Bladderwrack_Bacteria
Bl42	-177.8431944	-0.001849829	Bladderwrack	2008	Sylt	Bladderwrack_Bacteria
Bl49	-177.8416199	-0.015385277	Bladderwrack	2009	Sylt	Bladderwrack_Bacteria
Bl48	-177.8226775	0.008992695	Bladderwrack	2010	Sylt	Bladderwrack_Bacteria
Bl46	-177.8271127	0.015518832	Bladderwrack	2011	Sylt	Bladderwrack_Bacteria
Bl44	-177.8714462	-0.000971321	Bladderwrack	2012	Sylt	Bladderwrack_Bacteria
BTB2	-177.854901	-0.017781641	Bladderwrack	2021	Sylt	Bladderwrack_Bacteria
Bl21	-0.354458905	-0.23635544	Bladderwrack	1985	Eckw	Bladderwrack_Metazoa
Bl19	-0.379328273	-0.228128571	Bladderwrack	1987	Eckw	Bladderwrack_Metazoa
Bl16	-0.614285453	-0.324923239	Bladderwrack	1989	Eckw	Bladderwrack_Metazoa
Bl3	-0.634708994	-0.381277206	Bladderwrack	1991	Eckw	Bladderwrack_Metazoa
Bl28	-0.528081108	-0.158117141	Bladderwrack	1993	Eckw	Bladderwrack_Metazoa
Bl5	-0.67320612	-0.550961271	Bladderwrack	1994	Eckw	Bladderwrack_Metazoa
Bl15	-0.590695663	-0.494197353	Bladderwrack	1995	Eckw	Bladderwrack_Metazoa
Bl24	-0.350630048	-0.282785314	Bladderwrack	1996	Eckw	Bladderwrack_Metazoa
Bl9	-0.6910212	-0.178931724	Bladderwrack	1997	Eckw	Bladderwrack_Metazoa
Bl7	-0.638349544	-0.465003192	Bladderwrack	1998	Eckw	Bladderwrack_Metazoa
Bl2	-0.389311011	-0.448573115	Bladderwrack	1999	Eckw	Bladderwrack_Metazoa
Bl26	-0.256249549	-0.634691805	Bladderwrack	2000	Eckw	Bladderwrack_Metazoa
Bl29	-0.452230342	-0.827664887	Bladderwrack	2001	Eckw	Bladderwrack_Metazoa
Bl30	-0.212245423	-0.655904699	Bladderwrack	2002	Eckw	Bladderwrack_Metazoa
Bl31	-0.541805655	-0.180588653	Bladderwrack	2003	Eckw	Bladderwrack_Metazoa
Bl27	-0.531050183	-0.354200922	Bladderwrack	2004	Eckw	Bladderwrack_Metazoa
Bl34	-0.367589295	-1.056202558	Bladderwrack	2005	Eckw	Bladderwrack_Metazoa
Bl35	-0.545482076	-0.799385726	Bladderwrack	2006	Eckw	Bladderwrack_Metazoa
Bl33	-0.385342914	-0.656678731	Bladderwrack	2007	Eckw	Bladderwrack_Metazoa
Bl32	-0.421529452	-0.704411012	Bladderwrack	2008	Eckw	Bladderwrack_Metazoa
Bl39	-0.752885776	-0.276470976	Bladderwrack	2009	Eckw	Bladderwrack_Metazoa
Bl38	-0.676961678	-0.728421566	Bladderwrack	2010	Eckw	Bladderwrack_Metazoa
Bl37	-0.507496353	-0.587497189	Bladderwrack	2011	Eckw	Bladderwrack_Metazoa
Bl36	-0.406062609	-0.343600134	Bladderwrack	2012	Eckw	Bladderwrack_Metazoa
Bl70	0.360061819	-0.488959359	Bladderwrack	2020	Eckw	Bladderwrack_Metazoa
BTB1	-0.383470024	-0.769107646	Bladderwrack	2021	Eckw	Bladderwrack_Metazoa
Bl18	1.189660905	0.051035303	Bladderwrack	1998	Ostsee	Bladderwrack_Metazoa
Bl65	1.459959526	0.171924923	Bladderwrack	1999	Ostsee	Bladderwrack_Metazoa
Bl60	1.471112387	0.010942336	Bladderwrack	2000	Ostsee	Bladderwrack_Metazoa
Bl54	1.332541806	-0.196631843	Bladderwrack	2001	Ostsee	Bladderwrack_Metazoa
Bl66	1.510278734	0.199442673	Bladderwrack	2002	Ostsee	Bladderwrack_Metazoa
Bl63	1.379258486	0.264281677	Bladderwrack	2003	Ostsee	Bladderwrack_Metazoa
Bl57	1.493856148	-0.101627019	Bladderwrack	2004	Ostsee	Bladderwrack_Metazoa
Bl53	1.657962093	0.06386836	Bladderwrack	2005	Ostsee	Bladderwrack_Metazoa
Bl67	1.268971457	0.199935801	Bladderwrack	2006	Ostsee	Bladderwrack_Metazoa
Bl64	1.614846125	-0.053541349	Bladderwrack	2007	Ostsee	Bladderwrack_Metazoa
Bl59	1.590159709	0.115916896	Bladderwrack	2008	Ostsee	Bladderwrack_Metazoa
Bl56	1.366335128	-0.053526495	Bladderwrack	2009	Ostsee	Bladderwrack_Metazoa
Bl68	1.318249136	0.125507635	Bladderwrack	2010	Ostsee	Bladderwrack_Metazoa
Bl62	1.292379085	-0.043722351	Bladderwrack	2011	Ostsee	Bladderwrack_Metazoa
Bl58	1.414851075	-0.256418031	Bladderwrack	2012	Ostsee	Bladderwrack_Metazoa
Bl55	1.43322832	-0.146651892	Bladderwrack	2013	Ostsee	Bladderwrack_Metazoa
BTB3	1.581509089	0.160860614	Bladderwrack	2021	Ostsee	Bladderwrack_Metazoa
Bl17	-0.299244839	0.217246328	Bladderwrack	1985	Sylt	Bladderwrack_Metazoa
Bl8	-0.175988376	0.73117154	Bladderwrack	1987	Sylt	Bladderwrack_Metazoa
Bl61	-0.559553195	0.890392899	Bladderwrack	1989	Sylt	Bladderwrack_Metazoa
Bl23	-0.533028346	0.264884682	Bladderwrack	1991	Sylt	Bladderwrack_Metazoa
Bl20	-0.626775555	0.250792081	Bladderwrack	1993	Sylt	Bladderwrack_Metazoa
Bl4	-0.41773561	0.525573457	Bladderwrack	1995	Sylt	Bladderwrack_Metazoa
Bl6	-0.078693066	0.41687197	Bladderwrack	1996	Sylt	Bladderwrack_Metazoa
Bl13	-0.561120619	0.353795695	Bladderwrack	1997	Sylt	Bladderwrack_Metazoa
Bl10	-0.729226056	0.267584486	Bladderwrack	1998	Sylt	Bladderwrack_Metazoa
Bl25	-0.364819784	0.629766927	Bladderwrack	1999	Sylt	Bladderwrack_Metazoa
Bl40	-0.720642116	0.450023512	Bladderwrack	2000	Sylt	Bladderwrack_Metazoa
Bl51	-0.465933084	0.449095948	Bladderwrack	2001	Sylt	Bladderwrack_Metazoa
Bl52	-0.531904774	0.332163423	Bladderwrack	2002	Sylt	Bladderwrack_Metazoa
Bl43	-0.58271894	0.560056054	Bladderwrack	2003	Sylt	Bladderwrack_Metazoa
Bl41	-0.637166322	0.667226567	Bladderwrack	2004	Sylt	Bladderwrack_Metazoa
Bl50	-0.628508044	0.413309262	Bladderwrack	2005	Sylt	Bladderwrack_Metazoa
Bl47	-0.680772956	0.689767326	Bladderwrack	2006	Sylt	Bladderwrack_Metazoa
Bl45	-0.564624668	0.700766945	Bladderwrack	2007	Sylt	Bladderwrack_Metazoa
Bl42	-0.547568165	0.498136602	Bladderwrack	2008	Sylt	Bladderwrack_Metazoa
Bl49	-0.248603584	0.478044234	Bladderwrack	2009	Sylt	Bladderwrack_Metazoa
Bl48	-0.621072894	0.541860828	Bladderwrack	2010	Sylt	Bladderwrack_Metazoa
Bl46	-0.507618446	0.700053878	Bladderwrack	2011	Sylt	Bladderwrack_Metazoa
Bl44	-0.703335345	0.497258001	Bladderwrack	2012	Sylt	Bladderwrack_Metazoa
BTB2	-0.664088596	0.775599545	Bladderwrack	2021	Sylt	Bladderwrack_Metazoa
M2	-38.22263001	-0.007084921	Bluemussel	1985	Eckw	Bluemussel_Bacteria
M31	-38.21093078	-0.001112013	Bluemussel	1986	Eckw	Bluemussel_Bacteria
M50	-38.21213699	-0.011537219	Bluemussel	1988	Eckw	Bluemussel_Bacteria
M43	-38.21054199	-0.012621809	Bluemussel	1990	Eckw	Bluemussel_Bacteria
M46	-38.22196035	0.005712963	Bluemussel	1992	Eckw	Bluemussel_Bacteria
M17	-38.21673097	0.004632972	Bluemussel	1993	Eckw	Bluemussel_Bacteria
M4	-38.21446315	6.36E-05	Bluemussel	1994	Eckw	Bluemussel_Bacteria
M33	-38.22525551	0.005615026	Bluemussel	1995	Eckw	Bluemussel_Bacteria
M39	-38.21792128	-0.003967066	Bluemussel	1997	Eckw	Bluemussel_Bacteria
M22	-38.21925915	-0.019475056	Bluemussel	1998	Eckw	Bluemussel_Bacteria
M14	-38.2090471	-0.005159313	Bluemussel	1999	Eckw	Bluemussel_Bacteria
M1	-38.22251299	-0.010299863	Bluemussel	2000	Eckw	Bluemussel_Bacteria
M18	-38.21651681	0.007454128	Bluemussel	2001	Eckw	Bluemussel_Bacteria
M27	-38.21510373	0.006283742	Bluemussel	2002	Eckw	Bluemussel_Bacteria
M63	-38.2146821	-0.002329719	Bluemussel	2003	Eckw	Bluemussel_Bacteria
M45	-38.20513292	0.000395965	Bluemussel	2004	Eckw	Bluemussel_Bacteria
M69	-38.21243538	-0.007511158	Bluemussel	2005	Eckw	Bluemussel_Bacteria
M61	-38.21925947	-0.005366817	Bluemussel	2006	Eckw	Bluemussel_Bacteria
M65	-38.22450149	0.00163996	Bluemussel	2007	Eckw	Bluemussel_Bacteria
M67	-38.22144941	0.004837696	Bluemussel	2008	Eckw	Bluemussel_Bacteria
M70	-38.21940396	0.012339547	Bluemussel	2009	Eckw	Bluemussel_Bacteria
M62	-38.2113871	0.003562195	Bluemussel	2010	Eckw	Bluemussel_Bacteria
M64	-38.20693205	-0.006613733	Bluemussel	2011	Eckw	Bluemussel_Bacteria
M66	-38.21466387	-0.00801731	Bluemussel	2012	Eckw	Bluemussel_Bacteria
M68	-38.2075799	0.007359053	Bluemussel	2013	Eckw	Bluemussel_Bacteria
M71	-38.2205764	0.007173059	Bluemussel	2014	Eckw	Bluemussel_Bacteria
M72	-38.21735657	-0.006727744	Bluemussel	2015	Eckw	Bluemussel_Bacteria
M73	-38.22791685	-0.0063155	Bluemussel	2016	Eckw	Bluemussel_Bacteria
M74	-38.22098864	0.019458012	Bluemussel	2017	Eckw	Bluemussel_Bacteria
M75	-38.21665457	-0.00888938	Bluemussel	2018	Eckw	Bluemussel_Bacteria
M76	-38.20894712	0.000988213	Bluemussel	2019	Eckw	Bluemussel_Bacteria
M77	-38.22011985	-0.011082548	Bluemussel	2020	Eckw	Bluemussel_Bacteria
M7	81.89464383	-0.004356015	Bluemussel	1992	Ostsee	Bluemussel_Bacteria
M25	81.89077316	-0.017967412	Bluemussel	1993	Ostsee	Bluemussel_Bacteria
M6	81.88720322	-0.000659869	Bluemussel	1994	Ostsee	Bluemussel_Bacteria
M35	81.89189885	-0.00673878	Bluemussel	1995	Ostsee	Bluemussel_Bacteria
M32	81.89296845	0.002086579	Bluemussel	1996	Ostsee	Bluemussel_Bacteria
M29	81.89269574	0.001168493	Bluemussel	1998	Ostsee	Bluemussel_Bacteria
M8	81.89628784	-0.012057428	Bluemussel	1999	Ostsee	Bluemussel_Bacteria
M12	81.89186509	0.010072415	Bluemussel	2000	Ostsee	Bluemussel_Bacteria
M26	81.89678186	-0.005749173	Bluemussel	2001	Ostsee	Bluemussel_Bacteria
M24	81.89149576	-0.00021314	Bluemussel	2002	Ostsee	Bluemussel_Bacteria
M23	81.88928403	-0.000231153	Bluemussel	2003	Ostsee	Bluemussel_Bacteria
M20	81.89019862	0.003761678	Bluemussel	2004	Ostsee	Bluemussel_Bacteria
M44	81.894147	-0.011857653	Bluemussel	2005	Ostsee	Bluemussel_Bacteria
M34	81.89517298	-0.007265186	Bluemussel	2006	Ostsee	Bluemussel_Bacteria
M81	81.88992471	0.008555039	Bluemussel	2007	Ostsee	Bluemussel_Bacteria
M49	81.89356939	0.01610176	Bluemussel	2008	Ostsee	Bluemussel_Bacteria
M78	81.89411907	0.009375308	Bluemussel	2009	Ostsee	Bluemussel_Bacteria
M79	81.89532429	-0.007291329	Bluemussel	2010	Ostsee	Bluemussel_Bacteria
M80	81.89696523	-0.00440545	Bluemussel	2011	Ostsee	Bluemussel_Bacteria
M82	81.8915685	-0.010655571	Bluemussel	2012	Ostsee	Bluemussel_Bacteria
M84	81.89837505	-0.003462704	Bluemussel	2013	Ostsee	Bluemussel_Bacteria
M85	81.88867599	0.002082905	Bluemussel	2014	Ostsee	Bluemussel_Bacteria
M87	81.89042557	0.017406776	Bluemussel	2015	Ostsee	Bluemussel_Bacteria
M89	81.89256528	-0.003942661	Bluemussel	2016	Ostsee	Bluemussel_Bacteria
M83	81.88414922	0.002902626	Bluemussel	2017	Ostsee	Bluemussel_Bacteria
M86	81.88876302	0.01929905	Bluemussel	2018	Ostsee	Bluemussel_Bacteria
M88	81.89350369	-0.012684861	Bluemussel	2019	Ostsee	Bluemussel_Bacteria
M90	81.88808446	0.016730754	Bluemussel	2020	Ostsee	Bluemussel_Bacteria
M10	-38.20937834	-0.007915736	Bluemussel	1986	Sylt	Bluemussel_Bacteria
M42	-38.21368699	0.002751661	Bluemussel	1990	Sylt	Bluemussel_Bacteria
M11	-38.21827127	0.004306686	Bluemussel	1992	Sylt	Bluemussel_Bacteria
M21	-38.21108906	0.006705529	Bluemussel	1993	Sylt	Bluemussel_Bacteria
M5	-38.21519859	-0.012525948	Bluemussel	1994	Sylt	Bluemussel_Bacteria
M3	-38.21374647	0.007133205	Bluemussel	1995	Sylt	Bluemussel_Bacteria
M19	-38.21926127	0.009503846	Bluemussel	1996	Sylt	Bluemussel_Bacteria
M9	-38.21448132	0.007758817	Bluemussel	1997	Sylt	Bluemussel_Bacteria
M30	-38.21905427	1.39E-05	Bluemussel	1998	Sylt	Bluemussel_Bacteria
M91	-38.20950013	-0.002119245	Bluemussel	1999	Sylt	Bluemussel_Bacteria
M13	-38.21897491	-0.00228676	Bluemussel	2000	Sylt	Bluemussel_Bacteria
M15	-38.21526707	-0.005950131	Bluemussel	2001	Sylt	Bluemussel_Bacteria
M38	-38.21926403	-0.000469089	Bluemussel	2002	Sylt	Bluemussel_Bacteria
M48	-38.21225226	-0.005670659	Bluemussel	2003	Sylt	Bluemussel_Bacteria
M28	-38.21775112	-0.000755196	Bluemussel	2004	Sylt	Bluemussel_Bacteria
M37	-38.22127822	-0.0047958	Bluemussel	2005	Sylt	Bluemussel_Bacteria
M40	-38.20903672	-0.000864274	Bluemussel	2006	Sylt	Bluemussel_Bacteria
M51	-38.21526682	-0.000324965	Bluemussel	2007	Sylt	Bluemussel_Bacteria
M47	-38.22508283	-0.00992665	Bluemussel	2008	Sylt	Bluemussel_Bacteria
M56	-38.21897816	0.009108956	Bluemussel	2009	Sylt	Bluemussel_Bacteria
M53	-38.22170395	0.007820278	Bluemussel	2010	Sylt	Bluemussel_Bacteria
M52	-38.21560799	-0.001462052	Bluemussel	2011	Sylt	Bluemussel_Bacteria
M57	-38.22633645	0.002235797	Bluemussel	2012	Sylt	Bluemussel_Bacteria
M58	-38.21948497	0.005677043	Bluemussel	2013	Sylt	Bluemussel_Bacteria
M55	-38.21044777	0.006473199	Bluemussel	2014	Sylt	Bluemussel_Bacteria
M54	-38.20688051	0.002955811	Bluemussel	2015	Sylt	Bluemussel_Bacteria
M59	-38.21940561	0.017289087	Bluemussel	2017	Sylt	Bluemussel_Bacteria
M60	-38.21974434	0.011922657	Bluemussel	2019	Sylt	Bluemussel_Bacteria
M2	-0.596717703	-0.494524046	Bluemussel	1985	Eckw	Bluemussel_Algae
M31	-0.864348399	-0.092088234	Bluemussel	1986	Eckw	Bluemussel_Algae
M50	-0.604787113	-0.320835237	Bluemussel	1988	Eckw	Bluemussel_Algae
M43	-0.527758913	-0.53973549	Bluemussel	1990	Eckw	Bluemussel_Algae
M46	-0.791995595	-0.162076005	Bluemussel	1992	Eckw	Bluemussel_Algae
M17	-0.802468125	-0.16989437	Bluemussel	1993	Eckw	Bluemussel_Algae
M4	-0.813260037	-0.144684305	Bluemussel	1994	Eckw	Bluemussel_Algae
M33	-0.857622832	-0.153898396	Bluemussel	1995	Eckw	Bluemussel_Algae
M39	-0.802955431	-0.094742183	Bluemussel	1997	Eckw	Bluemussel_Algae
M22	-0.746246688	-0.28639353	Bluemussel	1998	Eckw	Bluemussel_Algae
M14	-0.718638269	-0.265991078	Bluemussel	1999	Eckw	Bluemussel_Algae
M1	-0.598177746	-0.182591587	Bluemussel	2000	Eckw	Bluemussel_Algae
M18	-0.619562879	-0.137514633	Bluemussel	2001	Eckw	Bluemussel_Algae
M27	-0.766000955	-0.216771002	Bluemussel	2002	Eckw	Bluemussel_Algae
M63	-0.792675432	-0.107557329	Bluemussel	2003	Eckw	Bluemussel_Algae
M45	-0.695557504	-0.211658829	Bluemussel	2004	Eckw	Bluemussel_Algae
M69	-0.700005341	-0.322440383	Bluemussel	2005	Eckw	Bluemussel_Algae
M61	-0.82120021	-0.092413644	Bluemussel	2006	Eckw	Bluemussel_Algae
M65	-0.690197779	-0.271525987	Bluemussel	2007	Eckw	Bluemussel_Algae
M67	-0.776755095	-0.351329128	Bluemussel	2008	Eckw	Bluemussel_Algae
M70	-0.656334581	-0.287861834	Bluemussel	2009	Eckw	Bluemussel_Algae
M62	-0.724049466	-0.170575581	Bluemussel	2010	Eckw	Bluemussel_Algae
M64	-0.782881308	-0.267800968	Bluemussel	2011	Eckw	Bluemussel_Algae
M66	-0.603124835	-0.14072248	Bluemussel	2012	Eckw	Bluemussel_Algae
M68	-0.785696073	-0.228374781	Bluemussel	2013	Eckw	Bluemussel_Algae
M71	-0.850264656	-0.308207825	Bluemussel	2014	Eckw	Bluemussel_Algae
M72	-0.744929806	-0.244188759	Bluemussel	2015	Eckw	Bluemussel_Algae
M73	-0.618342698	-0.272081242	Bluemussel	2016	Eckw	Bluemussel_Algae
M74	-0.651510234	-0.142082533	Bluemussel	2017	Eckw	Bluemussel_Algae
M75	-0.716240433	-0.19271781	Bluemussel	2018	Eckw	Bluemussel_Algae
M76	-0.813437399	-0.362552506	Bluemussel	2019	Eckw	Bluemussel_Algae
M77	-0.65311656	-0.172053247	Bluemussel	2020	Eckw	Bluemussel_Algae
M7	1.573536607	0.365193995	Bluemussel	1992	Ostsee	Bluemussel_Algae
M25	1.698335848	0.666282854	Bluemussel	1993	Ostsee	Bluemussel_Algae
M6	1.460612363	0.609784776	Bluemussel	1994	Ostsee	Bluemussel_Algae
M35	1.291002009	0.157556286	Bluemussel	1995	Ostsee	Bluemussel_Algae
M32	1.439098236	0.14427615	Bluemussel	1996	Ostsee	Bluemussel_Algae
M29	1.451121015	0.087212595	Bluemussel	1998	Ostsee	Bluemussel_Algae
M8	1.141014211	0.037247132	Bluemussel	1999	Ostsee	Bluemussel_Algae
M12	1.114764658	-0.012055865	Bluemussel	2000	Ostsee	Bluemussel_Algae
M26	1.521150595	0.246183831	Bluemussel	2001	Ostsee	Bluemussel_Algae
M24	1.403302705	-0.045294489	Bluemussel	2002	Ostsee	Bluemussel_Algae
M23	1.391437501	0.104762351	Bluemussel	2003	Ostsee	Bluemussel_Algae
M20	1.330399955	0.102576056	Bluemussel	2004	Ostsee	Bluemussel_Algae
M44	1.364747841	0.109954342	Bluemussel	2005	Ostsee	Bluemussel_Algae
M34	1.30608739	-0.079478613	Bluemussel	2006	Ostsee	Bluemussel_Algae
M81	1.240652274	-0.263696852	Bluemussel	2007	Ostsee	Bluemussel_Algae
M49	1.293248598	-0.135183608	Bluemussel	2008	Ostsee	Bluemussel_Algae
M78	1.471766026	0.065501146	Bluemussel	2009	Ostsee	Bluemussel_Algae
M79	1.335697813	-0.052465175	Bluemussel	2010	Ostsee	Bluemussel_Algae
M80	1.233899176	-0.222649463	Bluemussel	2011	Ostsee	Bluemussel_Algae
M82	1.291510481	-0.001515919	Bluemussel	2012	Ostsee	Bluemussel_Algae
M84	1.369563384	-0.318779515	Bluemussel	2013	Ostsee	Bluemussel_Algae
M85	1.209307731	-0.494773659	Bluemussel	2014	Ostsee	Bluemussel_Algae
M87	1.147321809	-0.667391917	Bluemussel	2015	Ostsee	Bluemussel_Algae
M89	1.076114153	-0.141979636	Bluemussel	2016	Ostsee	Bluemussel_Algae
M83	1.169801728	-0.748887919	Bluemussel	2017	Ostsee	Bluemussel_Algae
M86	1.132123269	-0.488363095	Bluemussel	2018	Ostsee	Bluemussel_Algae
M88	1.346588211	-0.395283472	Bluemussel	2019	Ostsee	Bluemussel_Algae
M90	1.225412944	-0.098705511	Bluemussel	2020	Ostsee	Bluemussel_Algae
M10	-0.609796724	0.426353794	Bluemussel	1986	Sylt	Bluemussel_Algae
M42	-0.707474772	0.399029221	Bluemussel	1990	Sylt	Bluemussel_Algae
M11	-0.39455348	0.528554504	Bluemussel	1992	Sylt	Bluemussel_Algae
M21	-0.234923758	0.867988945	Bluemussel	1993	Sylt	Bluemussel_Algae
M5	-0.411720783	0.1859378	Bluemussel	1994	Sylt	Bluemussel_Algae
M3	-0.516243617	0.21221746	Bluemussel	1995	Sylt	Bluemussel_Algae
M19	-0.483399643	0.653552137	Bluemussel	1996	Sylt	Bluemussel_Algae
M9	-0.586956406	0.325751272	Bluemussel	1997	Sylt	Bluemussel_Algae
M30	-0.442030518	0.208703645	Bluemussel	1998	Sylt	Bluemussel_Algae
M91	-0.592141028	0.145966771	Bluemussel	1999	Sylt	Bluemussel_Algae
M13	-0.522237766	0.160684325	Bluemussel	2000	Sylt	Bluemussel_Algae
M15	-0.481797997	0.237341603	Bluemussel	2001	Sylt	Bluemussel_Algae
M38	-0.374221166	0.283792226	Bluemussel	2002	Sylt	Bluemussel_Algae
M48	-0.545833888	0.364619113	Bluemussel	2003	Sylt	Bluemussel_Algae
M28	-0.420214728	0.325792329	Bluemussel	2004	Sylt	Bluemussel_Algae
M37	-0.518344962	0.272750575	Bluemussel	2005	Sylt	Bluemussel_Algae
M40	-0.454685775	0.291518571	Bluemussel	2006	Sylt	Bluemussel_Algae
M51	-0.579849815	0.342934445	Bluemussel	2007	Sylt	Bluemussel_Algae
M47	-0.457094963	0.335810339	Bluemussel	2008	Sylt	Bluemussel_Algae
M56	-0.410395141	0.244701069	Bluemussel	2009	Sylt	Bluemussel_Algae
M53	-0.480565007	0.374948688	Bluemussel	2010	Sylt	Bluemussel_Algae
M52	-0.504888197	0.23470285	Bluemussel	2011	Sylt	Bluemussel_Algae
M57	-0.517417606	0.24612317	Bluemussel	2012	Sylt	Bluemussel_Algae
M58	-0.531535722	0.371395785	Bluemussel	2013	Sylt	Bluemussel_Algae
M55	-0.542065903	0.220909604	Bluemussel	2014	Sylt	Bluemussel_Algae
M54	-0.448562085	0.158016715	Bluemussel	2015	Sylt	Bluemussel_Algae
M59	-0.519272763	0.183562599	Bluemussel	2017	Sylt	Bluemussel_Algae
M60	-0.554534221	0.274198608	Bluemussel	2019	Sylt	Bluemussel_Algae
Z86	-0.628651809	-0.249290686	Zebramussel	2004	Jochenstein	Zebramussel_Bacteria
Z88	-0.419390699	-0.18948088	Zebramussel	2006	Jochenstein	Zebramussel_Bacteria
Z89	-0.427693899	-0.208704154	Zebramussel	2007	Jochenstein	Zebramussel_Bacteria
Z90	-0.425879823	-0.240764348	Zebramussel	2008	Jochenstein	Zebramussel_Bacteria
Z91	-0.708158044	-0.332988192	Zebramussel	2017	Jochenstein	Zebramussel_Bacteria
Z92	-0.385940204	-0.423648807	Zebramussel	2019	Jochenstein	Zebramussel_Bacteria
Z69	-0.645891633	0.139295021	Zebramussel	2003	Ulm	Zebramussel_Bacteria
Z70	-0.644988325	0.362528308	Zebramussel	2004	Ulm	Zebramussel_Bacteria
Z71	-0.769166621	0.472898728	Zebramussel	2005	Ulm	Zebramussel_Bacteria
Z72	-0.681094568	0.14256803	Zebramussel	2006	Ulm	Zebramussel_Bacteria
Z73	-0.602070271	0.187124151	Zebramussel	2007	Ulm	Zebramussel_Bacteria
Z74	-0.630920586	0.216969351	Zebramussel	2008	Ulm	Zebramussel_Bacteria
Z75	-0.806973312	0.259855049	Zebramussel	2009	Ulm	Zebramussel_Bacteria
Z76	-0.747481195	0.317711581	Zebramussel	2010	Ulm	Zebramussel_Bacteria
Z77	-0.599819108	0.280541914	Zebramussel	2011	Ulm	Zebramussel_Bacteria
Z78	-0.799680702	0.236403633	Zebramussel	2012	Ulm	Zebramussel_Bacteria
Z79	-0.672094055	0.175940618	Zebramussel	2013	Ulm	Zebramussel_Bacteria
Z80	-0.765245755	0.275944864	Zebramussel	2014	Ulm	Zebramussel_Bacteria
Z81	-0.6679639	0.291941133	Zebramussel	2016	Ulm	Zebramussel_Bacteria
Z119	0.207067542	-0.31272817	Zebramussel	1995	Blankenese	Zebramussel_Bacteria
Z120	-0.136354439	0.000596455	Zebramussel	1996	Blankenese	Zebramussel_Bacteria
Z121	-0.003460671	-0.267699326	Zebramussel	1997	Blankenese	Zebramussel_Bacteria
Z122	-0.164691397	-0.151250114	Zebramussel	1998	Blankenese	Zebramussel_Bacteria
Z123	0.234738877	-0.360979406	Zebramussel	1999	Blankenese	Zebramussel_Bacteria
Z125	0.109510415	-0.219109804	Zebramussel	2003	Blankenese	Zebramussel_Bacteria
Z126	-0.101929302	-0.169626768	Zebramussel	2004	Blankenese	Zebramussel_Bacteria
Z128	0.132564805	-0.247997411	Zebramussel	2006	Blankenese	Zebramussel_Bacteria
Z129	-0.165793672	-0.192934763	Zebramussel	2007	Blankenese	Zebramussel_Bacteria
Z130	0.118088417	-0.459686609	Zebramussel	2008	Blankenese	Zebramussel_Bacteria
Z131	0.086676764	-0.333360337	Zebramussel	2009	Blankenese	Zebramussel_Bacteria
Z132	-0.048466063	-0.659555311	Zebramussel	2016	Blankenese	Zebramussel_Bacteria
Z133	-0.06660439	-0.523645224	Zebramussel	2017	Blankenese	Zebramussel_Bacteria
Z134	0.068618228	-0.841551986	Zebramussel	2018	Blankenese	Zebramussel_Bacteria
Z107	-0.061066427	0.07419181	Zebramussel	1998	Cumlosen	Zebramussel_Bacteria
Z108	0.219985356	-0.06456688	Zebramussel	1999	Cumlosen	Zebramussel_Bacteria
Z109	0.361657647	-0.183903971	Zebramussel	2000	Cumlosen	Zebramussel_Bacteria
Z110	0.069040588	-0.026271289	Zebramussel	2001	Cumlosen	Zebramussel_Bacteria
Z111	-0.099346712	0.06348812	Zebramussel	2002	Cumlosen	Zebramussel_Bacteria
Z114	0.075919399	-0.007456644	Zebramussel	2005	Cumlosen	Zebramussel_Bacteria
Z115	0.053853592	0.002697285	Zebramussel	2006	Cumlosen	Zebramussel_Bacteria
Z116	0.030233027	-0.035405431	Zebramussel	2013	Cumlosen	Zebramussel_Bacteria
Z117	-0.142958735	0.717695602	Zebramussel	2014	Cumlosen	Zebramussel_Bacteria
Z118	-0.339420799	0.640070008	Zebramussel	2016	Cumlosen	Zebramussel_Bacteria
Z1	0.525715546	0.339334321	Zebramussel	1999	Prossen	Zebramussel_Bacteria
Z2	0.551254116	0.17518354	Zebramussel	2000	Prossen	Zebramussel_Bacteria
Z3	0.370088781	-0.014815057	Zebramussel	2001	Prossen	Zebramussel_Bacteria
Z4	0.535251777	-0.077267999	Zebramussel	2002	Prossen	Zebramussel_Bacteria
Z5	0.812034884	-0.07700362	Zebramussel	2003	Prossen	Zebramussel_Bacteria
Z6	0.526668076	0.161572751	Zebramussel	2004	Prossen	Zebramussel_Bacteria
Z7	0.465046905	0.490699778	Zebramussel	2005	Prossen	Zebramussel_Bacteria
Z8	0.677037524	0.020152734	Zebramussel	2006	Prossen	Zebramussel_Bacteria
Z9	0.676694195	-0.066334581	Zebramussel	2007	Prossen	Zebramussel_Bacteria
Z10	0.766406152	0.053325351	Zebramussel	2008	Prossen	Zebramussel_Bacteria
Z11	0.767513178	0.085878094	Zebramussel	2009	Prossen	Zebramussel_Bacteria
Z12	0.402238694	0.545918673	Zebramussel	2010	Prossen	Zebramussel_Bacteria
Z13	0.525871282	0.29264412	Zebramussel	2011	Prossen	Zebramussel_Bacteria
Z14	0.513307242	0.253248753	Zebramussel	2012	Prossen	Zebramussel_Bacteria
Z15	0.38638889	0.252315762	Zebramussel	2013	Prossen	Zebramussel_Bacteria
Z16	0.388118282	0.082509019	Zebramussel	2014	Prossen	Zebramussel_Bacteria
Z17	0.381636387	0.182117038	Zebramussel	2015	Prossen	Zebramussel_Bacteria
Z18	0.371775763	0.114272078	Zebramussel	2016	Prossen	Zebramussel_Bacteria
Z19	0.448779597	0.195806373	Zebramussel	2017	Prossen	Zebramussel_Bacteria
Z20	0.658146714	0.207132985	Zebramussel	2018	Prossen	Zebramussel_Bacteria
Z23	0.141357973	0.088345074	Zebramussel	2002	Zehren	Zebramussel_Bacteria
Z24	0.535047484	0.062360785	Zebramussel	2003	Zehren	Zebramussel_Bacteria
Z94	0.320693152	0.110281185	Zebramussel	2004	Zehren	Zebramussel_Bacteria
Z95	0.436133553	0.055419274	Zebramussel	2005	Zehren	Zebramussel_Bacteria
Z96	0.194942994	0.138002138	Zebramussel	2006	Zehren	Zebramussel_Bacteria
Z97	0.259887226	0.061541615	Zebramussel	2007	Zehren	Zebramussel_Bacteria
Z98	0.425794001	0.116643493	Zebramussel	2008	Zehren	Zebramussel_Bacteria
Z99	0.429104838	0.079903295	Zebramussel	2009	Zehren	Zebramussel_Bacteria
Z100	0.228265912	0.088657905	Zebramussel	2010	Zehren	Zebramussel_Bacteria
Z101	0.291197802	0.038944359	Zebramussel	2011	Zehren	Zebramussel_Bacteria
Z102	0.535936336	-0.009718456	Zebramussel	2012	Zehren	Zebramussel_Bacteria
Z103	0.329520282	0.01086483	Zebramussel	2013	Zehren	Zebramussel_Bacteria
Z104	0.493090884	-0.105501645	Zebramussel	2014	Zehren	Zebramussel_Bacteria
Z105	0.697894213	-0.155633234	Zebramussel	2016	Zehren	Zebramussel_Bacteria
Z37	-0.183707536	-0.494919168	Zebramussel	1995	Bimmen	Zebramussel_Bacteria
Z40	-0.412607439	-0.744458516	Zebramussel	1999	Bimmen	Zebramussel_Bacteria
Z42	-0.300980078	-0.333698266	Zebramussel	2001	Bimmen	Zebramussel_Bacteria
Z43	-0.438382251	-0.663390902	Zebramussel	2004	Bimmen	Zebramussel_Bacteria
Z44	-0.429509927	-0.41565404	Zebramussel	2016	Bimmen	Zebramussel_Bacteria
Z45	-0.243046704	-0.863980812	Zebramussel	2017	Bimmen	Zebramussel_Bacteria
Z25	-0.232702683	-0.647369728	Zebramussel	1995	Koblenz	Zebramussel_Bacteria
Z30	-0.248994989	-0.444892463	Zebramussel	2001	Koblenz	Zebramussel_Bacteria
Z31	0.260361826	-0.363682798	Zebramussel	2015	Koblenz	Zebramussel_Bacteria
Z32	0.279541063	-0.279268626	Zebramussel	2016	Koblenz	Zebramussel_Bacteria
Z33	0.086161723	-0.29869267	Zebramussel	2017	Koblenz	Zebramussel_Bacteria
Z34	0.173742848	-0.503573433	Zebramussel	2018	Koblenz	Zebramussel_Bacteria
Z36	0.310036861	-0.180248563	Zebramussel	2020	Koblenz	Zebramussel_Bacteria
Z50	0.018675599	0.360422219	Zebramussel	1994	Rehlingen	Zebramussel_Bacteria
Z51	0.028238825	0.322304161	Zebramussel	1995	Rehlingen	Zebramussel_Bacteria
Z52	-0.189820169	0.516587189	Zebramussel	1996	Rehlingen	Zebramussel_Bacteria
Z53	-0.088740891	0.348188698	Zebramussel	1997	Rehlingen	Zebramussel_Bacteria
Z54	-0.167685229	0.380900936	Zebramussel	1998	Rehlingen	Zebramussel_Bacteria
Z55	-0.054185503	0.190154695	Zebramussel	1999	Rehlingen	Zebramussel_Bacteria
Z56	-0.164306934	0.251470009	Zebramussel	2000	Rehlingen	Zebramussel_Bacteria
Z57	-0.087602357	0.136896538	Zebramussel	2001	Rehlingen	Zebramussel_Bacteria
Z58	-0.074317308	0.148892585	Zebramussel	2002	Rehlingen	Zebramussel_Bacteria
Z59	-0.069354063	0.271943161	Zebramussel	2003	Rehlingen	Zebramussel_Bacteria
Z60	-0.204917892	0.289415934	Zebramussel	2004	Rehlingen	Zebramussel_Bacteria
Z61	-0.143201164	0.270929809	Zebramussel	2005	Rehlingen	Zebramussel_Bacteria
Z62	-0.191872331	0.169701845	Zebramussel	2006	Rehlingen	Zebramussel_Bacteria
Z63	-0.260294956	0.12782035	Zebramussel	2007	Rehlingen	Zebramussel_Bacteria
Z64	-0.289025598	0.231191526	Zebramussel	2008	Rehlingen	Zebramussel_Bacteria
Z65	-0.244453673	0.117569836	Zebramussel	2009	Rehlingen	Zebramussel_Bacteria
Z66	-0.193161722	0.042785698	Zebramussel	2010	Rehlingen	Zebramussel_Bacteria
Z67	-0.294984737	0.121856866	Zebramussel	2011	Rehlingen	Zebramussel_Bacteria
Z68	-0.42650079	-0.017857954	Zebramussel	2012	Rehlingen	Zebramussel_Bacteria
Z86	-0.22548777	-0.205304106	Zebramussel	2004	Jochenstein	Zebramussel_Algae
Z88	-0.700950075	-0.138713392	Zebramussel	2006	Jochenstein	Zebramussel_Algae
Z89	-0.833076468	-0.067590535	Zebramussel	2007	Jochenstein	Zebramussel_Algae
Z90	-0.805251407	-0.195836394	Zebramussel	2008	Jochenstein	Zebramussel_Algae
Z91	-0.757724085	-0.033635284	Zebramussel	2017	Jochenstein	Zebramussel_Algae
Z92	-0.504194077	-0.154676195	Zebramussel	2019	Jochenstein	Zebramussel_Algae
Z69	-0.658948167	0.560478338	Zebramussel	2003	Ulm	Zebramussel_Algae
Z70	-0.487834169	0.436290194	Zebramussel	2004	Ulm	Zebramussel_Algae
Z71	-0.429454184	0.407310712	Zebramussel	2005	Ulm	Zebramussel_Algae
Z72	-0.655777576	0.36957752	Zebramussel	2006	Ulm	Zebramussel_Algae
Z73	-0.754881918	0.56646175	Zebramussel	2007	Ulm	Zebramussel_Algae
Z74	-0.651050271	0.296279434	Zebramussel	2008	Ulm	Zebramussel_Algae
Z75	-0.810988756	0.451310675	Zebramussel	2009	Ulm	Zebramussel_Algae
Z76	-0.707681889	0.459427802	Zebramussel	2010	Ulm	Zebramussel_Algae
Z77	-0.722033323	0.254726196	Zebramussel	2011	Ulm	Zebramussel_Algae
Z78	-0.82368399	0.316463391	Zebramussel	2012	Ulm	Zebramussel_Algae
Z79	-0.608248564	0.468264083	Zebramussel	2013	Ulm	Zebramussel_Algae
Z80	-0.854274591	0.401830657	Zebramussel	2014	Ulm	Zebramussel_Algae
Z81	-0.697483368	0.332325638	Zebramussel	2016	Ulm	Zebramussel_Algae
Z119	0.303369116	-0.289426212	Zebramussel	1995	Blankenese	Zebramussel_Algae
Z120	0.342090233	-0.122073523	Zebramussel	1996	Blankenese	Zebramussel_Algae
Z121	0.239137956	-0.162429141	Zebramussel	1997	Blankenese	Zebramussel_Algae
Z122	0.140947093	-0.05327728	Zebramussel	1998	Blankenese	Zebramussel_Algae
Z123	0.325979362	-0.183681722	Zebramussel	1999	Blankenese	Zebramussel_Algae
Z125	0.155547287	-0.123723442	Zebramussel	2003	Blankenese	Zebramussel_Algae
Z126	0.26755579	-0.125682939	Zebramussel	2004	Blankenese	Zebramussel_Algae
Z128	0.297915676	-0.1238649	Zebramussel	2006	Blankenese	Zebramussel_Algae
Z129	0.168235978	-0.064490317	Zebramussel	2007	Blankenese	Zebramussel_Algae
Z130	0.173076839	-0.144660462	Zebramussel	2008	Blankenese	Zebramussel_Algae
Z131	0.110432449	-0.101300353	Zebramussel	2009	Blankenese	Zebramussel_Algae
Z132	0.247410545	-0.420716107	Zebramussel	2016	Blankenese	Zebramussel_Algae
Z133	0.24243774	-0.473760952	Zebramussel	2017	Blankenese	Zebramussel_Algae
Z134	0.318523859	-0.484766522	Zebramussel	2018	Blankenese	Zebramussel_Algae
Z107	0.108942358	0.123623217	Zebramussel	1998	Cumlosen	Zebramussel_Algae
Z108	0.301038038	-0.044734584	Zebramussel	1999	Cumlosen	Zebramussel_Algae
Z109	0.30157237	-0.157751927	Zebramussel	2000	Cumlosen	Zebramussel_Algae
Z110	0.18804467	-0.039829819	Zebramussel	2001	Cumlosen	Zebramussel_Algae
Z111	0.02880517	0.256410504	Zebramussel	2002	Cumlosen	Zebramussel_Algae
Z114	0.179387244	0.020726472	Zebramussel	2005	Cumlosen	Zebramussel_Algae
Z115	0.195246426	0.019298679	Zebramussel	2006	Cumlosen	Zebramussel_Algae
Z116	0.109044266	-0.013683562	Zebramussel	2013	Cumlosen	Zebramussel_Algae
Z117	0.195091779	-0.195891031	Zebramussel	2014	Cumlosen	Zebramussel_Algae
Z118	0.108083942	-0.534130378	Zebramussel	2016	Cumlosen	Zebramussel_Algae
Z1	0.405193694	0.049707088	Zebramussel	1999	Prossen	Zebramussel_Algae
Z2	0.438969955	0.002964077	Zebramussel	2000	Prossen	Zebramussel_Algae
Z3	0.39101284	0.033197898	Zebramussel	2001	Prossen	Zebramussel_Algae
Z4	0.451089794	0.231022157	Zebramussel	2002	Prossen	Zebramussel_Algae
Z5	0.615079781	0.225260372	Zebramussel	2003	Prossen	Zebramussel_Algae
Z6	0.406010605	0.074327856	Zebramussel	2004	Prossen	Zebramussel_Algae
Z7	0.447364692	0.013173784	Zebramussel	2005	Prossen	Zebramussel_Algae
Z8	0.429267919	0.029938519	Zebramussel	2006	Prossen	Zebramussel_Algae
Z9	0.513984494	0.079885858	Zebramussel	2007	Prossen	Zebramussel_Algae
Z10	0.480686199	0.071868524	Zebramussel	2008	Prossen	Zebramussel_Algae
Z11	0.584189905	0.121934343	Zebramussel	2009	Prossen	Zebramussel_Algae
Z12	0.407607048	0.14958143	Zebramussel	2010	Prossen	Zebramussel_Algae
Z13	0.43660251	0.06350289	Zebramussel	2011	Prossen	Zebramussel_Algae
Z14	0.491155869	0.05577488	Zebramussel	2012	Prossen	Zebramussel_Algae
Z15	0.469716046	0.155228213	Zebramussel	2013	Prossen	Zebramussel_Algae
Z16	0.406660367	0.015876999	Zebramussel	2014	Prossen	Zebramussel_Algae
Z17	0.425583517	0.105889858	Zebramussel	2015	Prossen	Zebramussel_Algae
Z18	0.237880353	0.147765067	Zebramussel	2016	Prossen	Zebramussel_Algae
Z19	0.438224873	0.095294579	Zebramussel	2017	Prossen	Zebramussel_Algae
Z20	0.698384413	0.16708445	Zebramussel	2018	Prossen	Zebramussel_Algae
Z21	-0.066596856	0.019535367	Zebramussel	2000	Zehren	Zebramussel_Algae
Z22	0.002524339	0.035861379	Zebramussel	2001	Zehren	Zebramussel_Algae
Z23	0.19240417	0.130650427	Zebramussel	2002	Zehren	Zebramussel_Algae
Z24	0.368983671	0.195779463	Zebramussel	2003	Zehren	Zebramussel_Algae
Z94	0.182273368	0.112072039	Zebramussel	2004	Zehren	Zebramussel_Algae
Z95	0.298816432	0.078339673	Zebramussel	2005	Zehren	Zebramussel_Algae
Z96	0.189664457	0.071556594	Zebramussel	2006	Zehren	Zebramussel_Algae
Z97	0.225053568	0.165672601	Zebramussel	2007	Zehren	Zebramussel_Algae
Z98	0.205003599	0.239709737	Zebramussel	2008	Zehren	Zebramussel_Algae
Z99	0.475662162	0.36461158	Zebramussel	2009	Zehren	Zebramussel_Algae
Z100	0.168908586	0.174652188	Zebramussel	2010	Zehren	Zebramussel_Algae
Z101	0.258684165	0.073320446	Zebramussel	2011	Zehren	Zebramussel_Algae
Z102	0.320079137	0.286339339	Zebramussel	2012	Zehren	Zebramussel_Algae
Z103	0.256071337	0.126157585	Zebramussel	2013	Zehren	Zebramussel_Algae
Z104	0.382141974	0.431583993	Zebramussel	2014	Zehren	Zebramussel_Algae
Z105	0.655077632	0.537134367	Zebramussel	2016	Zehren	Zebramussel_Algae
Z37	-0.300525668	-0.389248547	Zebramussel	1995	Bimmen	Zebramussel_Algae
Z38	-0.574982292	-0.448872699	Zebramussel	1996	Bimmen	Zebramussel_Algae
Z40	-0.547883458	-0.754469829	Zebramussel	1999	Bimmen	Zebramussel_Algae
Z42	-0.55663137	-0.304482178	Zebramussel	2001	Bimmen	Zebramussel_Algae
Z43	-0.196486388	-0.668846917	Zebramussel	2004	Bimmen	Zebramussel_Algae
Z44	-0.604475448	-0.561189907	Zebramussel	2016	Bimmen	Zebramussel_Algae
Z45	-0.639313705	-0.667615392	Zebramussel	2017	Bimmen	Zebramussel_Algae
Z25	-0.529836674	-0.444747415	Zebramussel	1995	Koblenz	Zebramussel_Algae
Z26	-0.491645992	-0.046953638	Zebramussel	1996	Koblenz	Zebramussel_Algae
Z30	-0.72077056	-0.343757457	Zebramussel	2001	Koblenz	Zebramussel_Algae
Z31	-0.067652621	-0.462615475	Zebramussel	2015	Koblenz	Zebramussel_Algae
Z32	0.385220698	-0.290959217	Zebramussel	2016	Koblenz	Zebramussel_Algae
Z33	-0.051640591	-1.25913332	Zebramussel	2017	Koblenz	Zebramussel_Algae
Z34	-0.240939984	-1.074884972	Zebramussel	2018	Koblenz	Zebramussel_Algae
Z36	0.564653826	-0.218002224	Zebramussel	2020	Koblenz	Zebramussel_Algae
Z50	0.311484721	-0.095353022	Zebramussel	1994	Rehlingen	Zebramussel_Algae
Z51	0.064629511	-0.29768535	Zebramussel	1995	Rehlingen	Zebramussel_Algae
Z52	0.004820911	0.131280691	Zebramussel	1996	Rehlingen	Zebramussel_Algae
Z53	0.020289626	-0.083080931	Zebramussel	1997	Rehlingen	Zebramussel_Algae
Z54	-0.108050666	0.444788949	Zebramussel	1998	Rehlingen	Zebramussel_Algae
Z55	0.017552485	0.067256748	Zebramussel	1999	Rehlingen	Zebramussel_Algae
Z56	-0.099091034	0.094734907	Zebramussel	2000	Rehlingen	Zebramussel_Algae
Z57	-0.004564126	0.002758922	Zebramussel	2001	Rehlingen	Zebramussel_Algae
Z58	-0.12894534	0.294519858	Zebramussel	2002	Rehlingen	Zebramussel_Algae
Z59	-0.014605839	0.115256403	Zebramussel	2003	Rehlingen	Zebramussel_Algae
Z60	-0.049152817	0.280196291	Zebramussel	2004	Rehlingen	Zebramussel_Algae
Z61	0.078369857	-0.238213181	Zebramussel	2005	Rehlingen	Zebramussel_Algae
Z62	-0.05672389	-0.004090442	Zebramussel	2006	Rehlingen	Zebramussel_Algae
Z63	-0.294377354	0.159487738	Zebramussel	2007	Rehlingen	Zebramussel_Algae
Z64	-0.086591625	0.050100993	Zebramussel	2008	Rehlingen	Zebramussel_Algae
Z65	-0.229057403	0.350596852	Zebramussel	2009	Rehlingen	Zebramussel_Algae
Z66	-0.42842598	0.091551574	Zebramussel	2010	Rehlingen	Zebramussel_Algae
Z67	0.054714896	-0.185429534	Zebramussel	2011	Rehlingen	Zebramussel_Algae
Z68	-0.127673858	0.739671921	Zebramussel	2012	Rehlingen	Zebramussel_Algae
Z86	-0.69014376	0.142368697	Zebramussel	2004	Jochenstein	Zebramussel_Metazoa
Z88	-0.739207724	-0.07218495	Zebramussel	2006	Jochenstein	Zebramussel_Metazoa
Z89	-0.631482697	-0.052991813	Zebramussel	2007	Jochenstein	Zebramussel_Metazoa
Z90	-0.658392677	0.052375142	Zebramussel	2008	Jochenstein	Zebramussel_Metazoa
Z91	-0.677782316	-0.02386755	Zebramussel	2017	Jochenstein	Zebramussel_Metazoa
Z92	-0.22794405	-0.328830088	Zebramussel	2019	Jochenstein	Zebramussel_Metazoa
Z69	-0.02874357	-0.930167906	Zebramussel	2003	Ulm	Zebramussel_Metazoa
Z70	-0.107827802	-0.809629544	Zebramussel	2004	Ulm	Zebramussel_Metazoa
Z71	-0.117170614	-0.923893929	Zebramussel	2005	Ulm	Zebramussel_Metazoa
Z72	-0.423105916	-0.782059413	Zebramussel	2006	Ulm	Zebramussel_Metazoa
Z73	-0.130470964	-0.597298477	Zebramussel	2007	Ulm	Zebramussel_Metazoa
Z74	-0.267481268	-0.563909524	Zebramussel	2008	Ulm	Zebramussel_Metazoa
Z75	-0.279286094	-0.775952035	Zebramussel	2009	Ulm	Zebramussel_Metazoa
Z76	-0.195348329	-0.631831159	Zebramussel	2010	Ulm	Zebramussel_Metazoa
Z77	-0.48374801	-0.453690201	Zebramussel	2011	Ulm	Zebramussel_Metazoa
Z78	-0.455152038	-0.224198524	Zebramussel	2012	Ulm	Zebramussel_Metazoa
Z79	-0.608773721	-0.605681069	Zebramussel	2013	Ulm	Zebramussel_Metazoa
Z80	-0.460534188	-0.670620396	Zebramussel	2014	Ulm	Zebramussel_Metazoa
Z81	-0.216534449	-0.9289192	Zebramussel	2016	Ulm	Zebramussel_Metazoa
Z119	-0.226069008	0.396950942	Zebramussel	1995	Blankenese	Zebramussel_Metazoa
Z120	-0.276546746	0.50435033	Zebramussel	1996	Blankenese	Zebramussel_Metazoa
Z121	-0.134586465	0.238222697	Zebramussel	1997	Blankenese	Zebramussel_Metazoa
Z122	-0.218066607	0.322943433	Zebramussel	1998	Blankenese	Zebramussel_Metazoa
Z123	0.027151479	0.134325391	Zebramussel	1999	Blankenese	Zebramussel_Metazoa
Z125	3.66E-05	0.158048345	Zebramussel	2003	Blankenese	Zebramussel_Metazoa
Z126	0.007897396	0.367493837	Zebramussel	2004	Blankenese	Zebramussel_Metazoa
Z128	-0.146550207	0.414602177	Zebramussel	2006	Blankenese	Zebramussel_Metazoa
Z129	-0.173113823	0.149661033	Zebramussel	2007	Blankenese	Zebramussel_Metazoa
Z130	-0.284670416	0.074732608	Zebramussel	2008	Blankenese	Zebramussel_Metazoa
Z131	-0.195001789	0.06021059	Zebramussel	2009	Blankenese	Zebramussel_Metazoa
Z132	-0.499966943	0.560332301	Zebramussel	2016	Blankenese	Zebramussel_Metazoa
Z133	-0.594416153	0.602319133	Zebramussel	2017	Blankenese	Zebramussel_Metazoa
Z134	-0.347822638	0.413223547	Zebramussel	2018	Blankenese	Zebramussel_Metazoa
Z107	0.186723772	-0.013420508	Zebramussel	1998	Cumlosen	Zebramussel_Metazoa
[truncated: 79 more rows]
