# Supplementary material for: Archived natural DNA samplers reveal four decades of biodiversity change across the tree of life
Source: Nat Ecol Evol. 2025 Aug 1;9(10):1873–84. doi: 10.1038/s41559-025-02812-6 (PMC12507656; doi:10.1038/s41559-025-02812-6)
Supplement: Supplementary file 10 — Source data for plotting. [file 41559_2025_2812_MOESM10_ESM.xlsx]

## Sheet: Extended_Data_Figure_4A
dataset	species	tax_group	year	α-diversity	year_group
Beech_16S	Beech	Bacteria	1999	434	≥1991
Beech_16S	Beech	Bacteria	1999	694	≥1991
Beech_16S	Beech	Bacteria	1999	478	≥1991
Beech_16S	Beech	Bacteria	1999	589	≥1991
Beech_16S	Beech	Bacteria	2000	396	≥1991
Beech_16S	Beech	Bacteria	2000	532	≥1991
Beech_16S	Beech	Bacteria	2000	815	≥1991
Beech_16S	Beech	Bacteria	2000	556	≥1991
Beech_16S	Beech	Bacteria	2001	828	≥1991
Beech_16S	Beech	Bacteria	2001	869	≥1991
Beech_16S	Beech	Bacteria	2001	793	≥1991
Beech_16S	Beech	Bacteria	2001	703	≥1991
Beech_16S	Beech	Bacteria	2001	677	≥1991
Beech_16S	Beech	Bacteria	2002	567	≥2002
Beech_16S	Beech	Bacteria	2002	557	≥2002
Beech_16S	Beech	Bacteria	2002	492	≥2002
Beech_16S	Beech	Bacteria	2002	952	≥2002
Beech_16S	Beech	Bacteria	2003	658	≥2002
Beech_16S	Beech	Bacteria	2003	788	≥2002
Beech_16S	Beech	Bacteria	2003	666	≥2002
Beech_16S	Beech	Bacteria	2003	810	≥2002
Beech_16S	Beech	Bacteria	2003	595	≥2002
Beech_16S	Beech	Bacteria	2004	617	≥2002
Beech_16S	Beech	Bacteria	2004	648	≥2002
Beech_16S	Beech	Bacteria	2004	637	≥2002
Beech_16S	Beech	Bacteria	2004	768	≥2002
Beech_16S	Beech	Bacteria	2005	773	≥2002
Beech_16S	Beech	Bacteria	2005	652	≥2002
Beech_16S	Beech	Bacteria	2005	770	≥2002
Beech_16S	Beech	Bacteria	2005	836	≥2002
Beech_16S	Beech	Bacteria	2005	573	≥2002
Beech_16S	Beech	Bacteria	2006	468	≥2006
Beech_16S	Beech	Bacteria	2006	579	≥2006
Beech_16S	Beech	Bacteria	2006	636	≥2006
Beech_16S	Beech	Bacteria	2006	753	≥2006
Beech_16S	Beech	Bacteria	2007	576	≥2006
Beech_16S	Beech	Bacteria	2007	646	≥2006
Beech_16S	Beech	Bacteria	2007	749	≥2006
Beech_16S	Beech	Bacteria	2007	652	≥2006
Beech_16S	Beech	Bacteria	2007	632	≥2006
Beech_16S	Beech	Bacteria	2009	540	≥2006
Beech_16S	Beech	Bacteria	2009	613	≥2006
Beech_16S	Beech	Bacteria	2009	565	≥2006
Beech_16S	Beech	Bacteria	2009	694	≥2006
Beech_16S	Beech	Bacteria	2011	462	≥2010
Beech_16S	Beech	Bacteria	2011	787	≥2010
Beech_16S	Beech	Bacteria	2011	723	≥2010
Beech_16S	Beech	Bacteria	2011	597	≥2010
Beech_16S	Beech	Bacteria	2013	295	≥2010
Beech_16S	Beech	Bacteria	2013	1006	≥2010
Beech_16S	Beech	Bacteria	2013	725	≥2010
Beech_16S	Beech	Bacteria	2013	673	≥2010
Beech_16S	Beech	Bacteria	2014	396	≥2014
Beech_16S	Beech	Bacteria	2014	570	≥2014
Beech_16S	Beech	Bacteria	2014	578	≥2014
Beech_16S	Beech	Bacteria	2014	661	≥2014
Beech_16S	Beech	Bacteria	2015	581	≥2014
Beech_16S	Beech	Bacteria	2015	604	≥2014
Beech_16S	Beech	Bacteria	2015	763	≥2014
Beech_16S	Beech	Bacteria	2015	696	≥2014
Beech_16S	Beech	Bacteria	2017	786	≥2014
Beech_16S	Beech	Bacteria	2017	785	≥2014
Beech_16S	Beech	Bacteria	2017	729	≥2014
Beech_16S	Beech	Bacteria	2017	572	≥2014
Beech_COI	Beech	Metazoa	1999	75	≥1991
Beech_COI	Beech	Metazoa	1999	130	≥1991
Beech_COI	Beech	Metazoa	1999	110	≥1991
Beech_COI	Beech	Metazoa	1999	109	≥1991
Beech_COI	Beech	Metazoa	2000	94	≥1991
Beech_COI	Beech	Metazoa	2000	110	≥1991
Beech_COI	Beech	Metazoa	2000	139	≥1991
Beech_COI	Beech	Metazoa	2000	169	≥1991
Beech_COI	Beech	Metazoa	2002	70	≥2002
Beech_COI	Beech	Metazoa	2002	85	≥2002
Beech_COI	Beech	Metazoa	2002	145	≥2002
Beech_COI	Beech	Metazoa	2002	187	≥2002
Beech_COI	Beech	Metazoa	2003	70	≥2002
Beech_COI	Beech	Metazoa	2003	143	≥2002
Beech_COI	Beech	Metazoa	2003	106	≥2002
Beech_COI	Beech	Metazoa	2003	96	≥2002
Beech_COI	Beech	Metazoa	2003	83	≥2002
Beech_COI	Beech	Metazoa	2004	78	≥2002
Beech_COI	Beech	Metazoa	2004	78	≥2002
Beech_COI	Beech	Metazoa	2004	92	≥2002
Beech_COI	Beech	Metazoa	2004	121	≥2002
Beech_COI	Beech	Metazoa	2005	79	≥2002
Beech_COI	Beech	Metazoa	2005	163	≥2002
Beech_COI	Beech	Metazoa	2005	149	≥2002
Beech_COI	Beech	Metazoa	2005	115	≥2002
Beech_COI	Beech	Metazoa	2005	85	≥2002
Beech_COI	Beech	Metazoa	2007	86	≥2006
Beech_COI	Beech	Metazoa	2007	134	≥2006
Beech_COI	Beech	Metazoa	2007	134	≥2006
Beech_COI	Beech	Metazoa	2007	123	≥2006
Beech_COI	Beech	Metazoa	2007	116	≥2006
Beech_COI	Beech	Metazoa	2010	98	≥2010
Beech_COI	Beech	Metazoa	2010	103	≥2010
Beech_COI	Beech	Metazoa	2010	132	≥2010
Beech_COI	Beech	Metazoa	2010	124	≥2010
Beech_COI	Beech	Metazoa	2013	75	≥2010
Beech_COI	Beech	Metazoa	2013	156	≥2010
Beech_COI	Beech	Metazoa	2013	135	≥2010
Beech_COI	Beech	Metazoa	2013	140	≥2010
Beech_COI	Beech	Metazoa	2009	113	≥2006
Beech_COI	Beech	Metazoa	2009	131	≥2006
Beech_COI	Beech	Metazoa	2009	129	≥2006
Beech_COI	Beech	Metazoa	2009	123	≥2006
Beech_COI	Beech	Metazoa	2011	153	≥2010
Beech_COI	Beech	Metazoa	2011	122	≥2010
Beech_COI	Beech	Metazoa	2011	93	≥2010
Beech_COI	Beech	Metazoa	2011	99	≥2010
Beech_COI	Beech	Metazoa	2015	131	≥2014
Beech_COI	Beech	Metazoa	2015	123	≥2014
Beech_COI	Beech	Metazoa	2015	117	≥2014
Beech_COI	Beech	Metazoa	2015	94	≥2014
Beech_COI	Beech	Metazoa	2021	163	≥2014
Beech_COI	Beech	Metazoa	2021	100	≥2014
Beech_COI	Beech	Metazoa	2021	84	≥2014
Beech_COI	Beech	Metazoa	2021	94	≥2014
Beech_ITS	Beech	Fungi	1999	243	≥1991
Beech_ITS	Beech	Fungi	1999	272	≥1991
Beech_ITS	Beech	Fungi	1999	243	≥1991
Beech_ITS	Beech	Fungi	1999	262	≥1991
Beech_ITS	Beech	Fungi	2000	216	≥1991
Beech_ITS	Beech	Fungi	2000	230	≥1991
Beech_ITS	Beech	Fungi	2000	300	≥1991
Beech_ITS	Beech	Fungi	2000	312	≥1991
Beech_ITS	Beech	Fungi	2001	267	≥1991
Beech_ITS	Beech	Fungi	2001	302	≥1991
Beech_ITS	Beech	Fungi	2001	277	≥1991
Beech_ITS	Beech	Fungi	2001	294	≥1991
Beech_ITS	Beech	Fungi	2001	319	≥1991
Beech_ITS	Beech	Fungi	2002	235	≥2002
Beech_ITS	Beech	Fungi	2002	232	≥2002
Beech_ITS	Beech	Fungi	2002	336	≥2002
Beech_ITS	Beech	Fungi	2002	325	≥2002
Beech_ITS	Beech	Fungi	2003	202	≥2002
Beech_ITS	Beech	Fungi	2003	325	≥2002
Beech_ITS	Beech	Fungi	2003	292	≥2002
Beech_ITS	Beech	Fungi	2003	282	≥2002
Beech_ITS	Beech	Fungi	2003	240	≥2002
Beech_ITS	Beech	Fungi	2004	224	≥2002
Beech_ITS	Beech	Fungi	2004	210	≥2002
Beech_ITS	Beech	Fungi	2004	229	≥2002
Beech_ITS	Beech	Fungi	2004	262	≥2002
Beech_ITS	Beech	Fungi	2005	228	≥2002
Beech_ITS	Beech	Fungi	2005	291	≥2002
Beech_ITS	Beech	Fungi	2005	286	≥2002
Beech_ITS	Beech	Fungi	2005	318	≥2002
Beech_ITS	Beech	Fungi	2005	320	≥2002
Beech_ITS	Beech	Fungi	2006	239	≥2006
Beech_ITS	Beech	Fungi	2006	203	≥2006
Beech_ITS	Beech	Fungi	2006	256	≥2006
Beech_ITS	Beech	Fungi	2006	278	≥2006
Beech_ITS	Beech	Fungi	2007	219	≥2006
Beech_ITS	Beech	Fungi	2007	377	≥2006
Beech_ITS	Beech	Fungi	2007	360	≥2006
Beech_ITS	Beech	Fungi	2007	364	≥2006
Beech_ITS	Beech	Fungi	2007	389	≥2006
Beech_ITS	Beech	Fungi	2008	249	≥2006
Beech_ITS	Beech	Fungi	2008	210	≥2006
Beech_ITS	Beech	Fungi	2008	279	≥2006
Beech_ITS	Beech	Fungi	2008	296	≥2006
Beech_ITS	Beech	Fungi	2009	292	≥2006
Beech_ITS	Beech	Fungi	2009	266	≥2006
Beech_ITS	Beech	Fungi	2009	273	≥2006
Beech_ITS	Beech	Fungi	2009	289	≥2006
Beech_ITS	Beech	Fungi	2009	354	≥2006
Beech_ITS	Beech	Fungi	2010	254	≥2010
Beech_ITS	Beech	Fungi	2010	203	≥2010
Beech_ITS	Beech	Fungi	2010	300	≥2010
Beech_ITS	Beech	Fungi	2010	364	≥2010
Beech_ITS	Beech	Fungi	2011	263	≥2010
Beech_ITS	Beech	Fungi	2011	376	≥2010
Beech_ITS	Beech	Fungi	2011	280	≥2010
Beech_ITS	Beech	Fungi	2011	338	≥2010
Beech_ITS	Beech	Fungi	2011	347	≥2010
Beech_ITS	Beech	Fungi	2012	207	≥2010
Beech_ITS	Beech	Fungi	2012	232	≥2010
Beech_ITS	Beech	Fungi	2012	304	≥2010
Beech_ITS	Beech	Fungi	2012	336	≥2010
Beech_ITS	Beech	Fungi	2013	203	≥2010
Beech_ITS	Beech	Fungi	2013	307	≥2010
Beech_ITS	Beech	Fungi	2013	261	≥2010
Beech_ITS	Beech	Fungi	2013	326	≥2010
Beech_ITS	Beech	Fungi	2013	275	≥2010
Beech_ITS	Beech	Fungi	2014	271	≥2014
Beech_ITS	Beech	Fungi	2014	257	≥2014
Beech_ITS	Beech	Fungi	2014	314	≥2014
Beech_ITS	Beech	Fungi	2014	254	≥2014
Beech_ITS	Beech	Fungi	2015	234	≥2014
Beech_ITS	Beech	Fungi	2015	254	≥2014
Beech_ITS	Beech	Fungi	2015	253	≥2014
Beech_ITS	Beech	Fungi	2015	287	≥2014
Beech_ITS	Beech	Fungi	2017	280	≥2014
Beech_ITS	Beech	Fungi	2017	307	≥2014
Beech_ITS	Beech	Fungi	2017	274	≥2014
Beech_ITS	Beech	Fungi	2017	294	≥2014
Beech_ITS	Beech	Fungi	2019	284	≥2014
Beech_ITS	Beech	Fungi	2019	319	≥2014
Beech_ITS	Beech	Fungi	2019	252	≥2014
Beech_ITS	Beech	Fungi	2019	248	≥2014
Beech_ITS	Beech	Fungi	2021	297	≥2014
Beech_ITS	Beech	Fungi	2021	314	≥2014
Beech_ITS	Beech	Fungi	2021	291	≥2014
Beech_ITS	Beech	Fungi	2021	252	≥2014
Poplar_16S	Poplar	Bacteria	1991	641	≥1991
Poplar_16S	Poplar	Bacteria	1991	562	≥1991
Poplar_16S	Poplar	Bacteria	1993	566	≥1991
Poplar_16S	Poplar	Bacteria	1993	488	≥1991
Poplar_16S	Poplar	Bacteria	1994	440	≥1991
Poplar_16S	Poplar	Bacteria	1994	713	≥1991
Poplar_16S	Poplar	Bacteria	1995	614	≥1991
Poplar_16S	Poplar	Bacteria	1995	559	≥1991
Poplar_16S	Poplar	Bacteria	1997	584	≥1991
Poplar_16S	Poplar	Bacteria	1997	371	≥1991
Poplar_16S	Poplar	Bacteria	1998	467	≥1991
Poplar_16S	Poplar	Bacteria	1998	574	≥1991
Poplar_16S	Poplar	Bacteria	1999	338	≥1991
Poplar_16S	Poplar	Bacteria	1999	310	≥1991
Poplar_16S	Poplar	Bacteria	2002	648	≥2002
Poplar_16S	Poplar	Bacteria	2002	365	≥2002
Poplar_16S	Poplar	Bacteria	2003	588	≥2002
Poplar_16S	Poplar	Bacteria	2003	572	≥2002
Poplar_16S	Poplar	Bacteria	2004	573	≥2002
Poplar_16S	Poplar	Bacteria	2004	668	≥2002
Poplar_16S	Poplar	Bacteria	2005	593	≥2002
Poplar_16S	Poplar	Bacteria	2005	586	≥2002
Poplar_16S	Poplar	Bacteria	2006	599	≥2006
Poplar_16S	Poplar	Bacteria	2006	643	≥2006
Poplar_16S	Poplar	Bacteria	2007	475	≥2006
Poplar_16S	Poplar	Bacteria	2007	681	≥2006
Poplar_16S	Poplar	Bacteria	2009	489	≥2006
Poplar_16S	Poplar	Bacteria	2009	600	≥2006
Poplar_16S	Poplar	Bacteria	2010	697	≥2010
Poplar_16S	Poplar	Bacteria	2010	676	≥2010
Poplar_16S	Poplar	Bacteria	2011	604	≥2010
Poplar_16S	Poplar	Bacteria	2011	481	≥2010
Poplar_16S	Poplar	Bacteria	2012	563	≥2010
Poplar_16S	Poplar	Bacteria	2012	552	≥2010
Poplar_16S	Poplar	Bacteria	2013	565	≥2010
Poplar_16S	Poplar	Bacteria	2013	605	≥2010
Poplar_16S	Poplar	Bacteria	2014	527	≥2014
Poplar_16S	Poplar	Bacteria	2014	550	≥2014
Poplar_COI	Poplar	Metazoa	1991	48	≥1991
Poplar_COI	Poplar	Metazoa	1991	43	≥1991
Poplar_COI	Poplar	Metazoa	1993	55	≥1991
Poplar_COI	Poplar	Metazoa	1993	81	≥1991
Poplar_COI	Poplar	Metazoa	1994	52	≥1991
Poplar_COI	Poplar	Metazoa	1994	69	≥1991
Poplar_COI	Poplar	Metazoa	1995	83	≥1991
Poplar_COI	Poplar	Metazoa	1995	58	≥1991
Poplar_COI	Poplar	Metazoa	1997	75	≥1991
Poplar_COI	Poplar	Metazoa	1997	74	≥1991
Poplar_COI	Poplar	Metazoa	1998	84	≥1991
Poplar_COI	Poplar	Metazoa	1998	86	≥1991
Poplar_COI	Poplar	Metazoa	1999	78	≥1991
Poplar_COI	Poplar	Metazoa	1999	98	≥1991
Poplar_COI	Poplar	Metazoa	2000	84	≥1991
Poplar_COI	Poplar	Metazoa	2000	55	≥1991
Poplar_COI	Poplar	Metazoa	2002	89	≥2002
Poplar_COI	Poplar	Metazoa	2002	90	≥2002
Poplar_COI	Poplar	Metazoa	2003	49	≥2002
Poplar_COI	Poplar	Metazoa	2003	26	≥2002
Poplar_COI	Poplar	Metazoa	2004	101	≥2002
Poplar_COI	Poplar	Metazoa	2004	73	≥2002
Poplar_COI	Poplar	Metazoa	2005	54	≥2002
Poplar_COI	Poplar	Metazoa	2005	81	≥2002
Poplar_COI	Poplar	Metazoa	2006	80	≥2006
Poplar_COI	Poplar	Metazoa	2006	61	≥2006
Poplar_COI	Poplar	Metazoa	2007	65	≥2006
Poplar_COI	Poplar	Metazoa	2007	56	≥2006
Poplar_COI	Poplar	Metazoa	2008	116	≥2006
Poplar_COI	Poplar	Metazoa	2008	95	≥2006
Poplar_COI	Poplar	Metazoa	2009	106	≥2006
Poplar_COI	Poplar	Metazoa	2009	90	≥2006
Poplar_COI	Poplar	Metazoa	2010	109	≥2010
Poplar_COI	Poplar	Metazoa	2010	80	≥2010
Poplar_COI	Poplar	Metazoa	2011	121	≥2010
Poplar_COI	Poplar	Metazoa	2011	82	≥2010
Poplar_COI	Poplar	Metazoa	2012	64	≥2010
Poplar_COI	Poplar	Metazoa	2012	38	≥2010
Poplar_COI	Poplar	Metazoa	2013	107	≥2010
Poplar_COI	Poplar	Metazoa	2013	59	≥2010
Poplar_COI	Poplar	Metazoa	2014	62	≥2014
Poplar_COI	Poplar	Metazoa	2014	80	≥2014
Poplar_COI	Poplar	Metazoa	2016	66	≥2014
Poplar_COI	Poplar	Metazoa	2016	95	≥2014
Poplar_COI	Poplar	Metazoa	2018	44	≥2014
Poplar_COI	Poplar	Metazoa	2018	47	≥2014
Poplar_ITS	Poplar	Fungi	1991	123	≥1991
Poplar_ITS	Poplar	Fungi	1991	141	≥1991
Poplar_ITS	Poplar	Fungi	1993	146	≥1991
Poplar_ITS	Poplar	Fungi	1993	166	≥1991
Poplar_ITS	Poplar	Fungi	1994	177	≥1991
Poplar_ITS	Poplar	Fungi	1994	169	≥1991
Poplar_ITS	Poplar	Fungi	1995	153	≥1991
Poplar_ITS	Poplar	Fungi	1995	206	≥1991
Poplar_ITS	Poplar	Fungi	1997	153	≥1991
Poplar_ITS	Poplar	Fungi	1997	152	≥1991
Poplar_ITS	Poplar	Fungi	1998	193	≥1991
Poplar_ITS	Poplar	Fungi	1998	198	≥1991
Poplar_ITS	Poplar	Fungi	1999	197	≥1991
Poplar_ITS	Poplar	Fungi	1999	151	≥1991
Poplar_ITS	Poplar	Fungi	2000	168	≥1991
Poplar_ITS	Poplar	Fungi	2000	246	≥1991
Poplar_ITS	Poplar	Fungi	2001	190	≥1991
Poplar_ITS	Poplar	Fungi	2001	244	≥1991
Poplar_ITS	Poplar	Fungi	2002	176	≥2002
Poplar_ITS	Poplar	Fungi	2002	183	≥2002
Poplar_ITS	Poplar	Fungi	2003	174	≥2002
Poplar_ITS	Poplar	Fungi	2003	223	≥2002
Poplar_ITS	Poplar	Fungi	2004	190	≥2002
Poplar_ITS	Poplar	Fungi	2004	252	≥2002
Poplar_ITS	Poplar	Fungi	2005	176	≥2002
Poplar_ITS	Poplar	Fungi	2005	138	≥2002
Poplar_ITS	Poplar	Fungi	2006	148	≥2006
Poplar_ITS	Poplar	Fungi	2006	259	≥2006
Poplar_ITS	Poplar	Fungi	2007	188	≥2006
Poplar_ITS	Poplar	Fungi	2007	286	≥2006
Poplar_ITS	Poplar	Fungi	2008	169	≥2006
Poplar_ITS	Poplar	Fungi	2008	212	≥2006
Poplar_ITS	Poplar	Fungi	2009	164	≥2006
Poplar_ITS	Poplar	Fungi	2009	224	≥2006
Poplar_ITS	Poplar	Fungi	2010	209	≥2010
Poplar_ITS	Poplar	Fungi	2010	231	≥2010
Poplar_ITS	Poplar	Fungi	2011	205	≥2010
Poplar_ITS	Poplar	Fungi	2011	178	≥2010
Poplar_ITS	Poplar	Fungi	2012	205	≥2010
Poplar_ITS	Poplar	Fungi	2012	247	≥2010
Poplar_ITS	Poplar	Fungi	2013	218	≥2010
Poplar_ITS	Poplar	Fungi	2013	222	≥2010
Poplar_ITS	Poplar	Fungi	2014	203	≥2014
Poplar_ITS	Poplar	Fungi	2014	234	≥2014
Poplar_ITS	Poplar	Fungi	2016	202	≥2014
Poplar_ITS	Poplar	Fungi	2016	226	≥2014
Poplar_ITS	Poplar	Fungi	2018	142	≥2014
Poplar_ITS	Poplar	Fungi	2018	203	≥2014
Spruce_COI	Spruce	Metazoa	1999	81	≥1991
Spruce_COI	Spruce	Metazoa	1999	114	≥1991
Spruce_COI	Spruce	Metazoa	1999	128	≥1991
Spruce_COI	Spruce	Metazoa	1999	124	≥1991
Spruce_COI	Spruce	Metazoa	2000	129	≥1991
Spruce_COI	Spruce	Metazoa	2000	130	≥1991
Spruce_COI	Spruce	Metazoa	2000	118	≥1991
Spruce_COI	Spruce	Metazoa	2000	126	≥1991
Spruce_COI	Spruce	Metazoa	2001	93	≥1991
Spruce_COI	Spruce	Metazoa	2001	115	≥1991
Spruce_COI	Spruce	Metazoa	2001	133	≥1991
Spruce_COI	Spruce	Metazoa	2001	203	≥1991
Spruce_COI	Spruce	Metazoa	2001	128	≥1991
Spruce_COI	Spruce	Metazoa	2002	121	≥2002
Spruce_COI	Spruce	Metazoa	2002	147	≥2002
Spruce_COI	Spruce	Metazoa	2002	135	≥2002
Spruce_COI	Spruce	Metazoa	2002	151	≥2002
Spruce_COI	Spruce	Metazoa	2003	90	≥2002
Spruce_COI	Spruce	Metazoa	2003	122	≥2002
Spruce_COI	Spruce	Metazoa	2003	142	≥2002
Spruce_COI	Spruce	Metazoa	2003	175	≥2002
Spruce_COI	Spruce	Metazoa	2003	125	≥2002
Spruce_COI	Spruce	Metazoa	2004	105	≥2002
Spruce_COI	Spruce	Metazoa	2004	163	≥2002
Spruce_COI	Spruce	Metazoa	2004	134	≥2002
Spruce_COI	Spruce	Metazoa	2004	114	≥2002
Spruce_COI	Spruce	Metazoa	2005	116	≥2002
Spruce_COI	Spruce	Metazoa	2005	125	≥2002
Spruce_COI	Spruce	Metazoa	2005	139	≥2002
Spruce_COI	Spruce	Metazoa	2005	154	≥2002
Spruce_COI	Spruce	Metazoa	2005	136	≥2002
Spruce_COI	Spruce	Metazoa	2006	102	≥2006
Spruce_COI	Spruce	Metazoa	2006	146	≥2006
Spruce_COI	Spruce	Metazoa	2006	129	≥2006
Spruce_COI	Spruce	Metazoa	2006	105	≥2006
Spruce_COI	Spruce	Metazoa	2007	112	≥2006
Spruce_COI	Spruce	Metazoa	2007	147	≥2006
Spruce_COI	Spruce	Metazoa	2007	139	≥2006
Spruce_COI	Spruce	Metazoa	2007	154	≥2006
Spruce_COI	Spruce	Metazoa	2007	151	≥2006
Spruce_COI	Spruce	Metazoa	2008	111	≥2006
Spruce_COI	Spruce	Metazoa	2008	146	≥2006
Spruce_COI	Spruce	Metazoa	2008	131	≥2006
Spruce_COI	Spruce	Metazoa	2008	123	≥2006
Spruce_COI	Spruce	Metazoa	2009	98	≥2006
Spruce_COI	Spruce	Metazoa	2009	141	≥2006
Spruce_COI	Spruce	Metazoa	2009	148	≥2006
Spruce_COI	Spruce	Metazoa	2009	156	≥2006
Spruce_COI	Spruce	Metazoa	2009	132	≥2006
Spruce_COI	Spruce	Metazoa	2010	126	≥2010
Spruce_COI	Spruce	Metazoa	2010	195	≥2010
Spruce_COI	Spruce	Metazoa	2010	173	≥2010
Spruce_COI	Spruce	Metazoa	2010	155	≥2010
Spruce_COI	Spruce	Metazoa	2011	115	≥2010
Spruce_COI	Spruce	Metazoa	2011	131	≥2010
Spruce_COI	Spruce	Metazoa	2011	135	≥2010
Spruce_COI	Spruce	Metazoa	2011	181	≥2010
Spruce_COI	Spruce	Metazoa	2011	140	≥2010
Spruce_COI	Spruce	Metazoa	2012	113	≥2010
Spruce_COI	Spruce	Metazoa	2012	156	≥2010
Spruce_COI	Spruce	Metazoa	2012	163	≥2010
Spruce_COI	Spruce	Metazoa	2012	120	≥2010
Spruce_COI	Spruce	Metazoa	2013	107	≥2010
Spruce_COI	Spruce	Metazoa	2013	133	≥2010
Spruce_COI	Spruce	Metazoa	2013	134	≥2010
Spruce_COI	Spruce	Metazoa	2013	131	≥2010
Spruce_COI	Spruce	Metazoa	2014	101	≥2014
Spruce_COI	Spruce	Metazoa	2014	169	≥2014
Spruce_COI	Spruce	Metazoa	2014	168	≥2014
Spruce_COI	Spruce	Metazoa	2014	122	≥2014
Spruce_COI	Spruce	Metazoa	2015	130	≥2014
Spruce_COI	Spruce	Metazoa	2015	141	≥2014
Spruce_COI	Spruce	Metazoa	2015	165	≥2014
Spruce_COI	Spruce	Metazoa	2015	146	≥2014
Spruce_COI	Spruce	Metazoa	2017	153	≥2014
Spruce_COI	Spruce	Metazoa	2017	177	≥2014
Spruce_COI	Spruce	Metazoa	2017	144	≥2014
Spruce_COI	Spruce	Metazoa	2017	150	≥2014
Spruce_ITS	Spruce	Fungi	1999	225	≥1991
Spruce_ITS	Spruce	Fungi	1999	328	≥1991
Spruce_ITS	Spruce	Fungi	1999	257	≥1991
Spruce_ITS	Spruce	Fungi	1999	259	≥1991
Spruce_ITS	Spruce	Fungi	2000	264	≥1991
Spruce_ITS	Spruce	Fungi	2000	267	≥1991
Spruce_ITS	Spruce	Fungi	2000	246	≥1991
Spruce_ITS	Spruce	Fungi	2000	389	≥1991
Spruce_ITS	Spruce	Fungi	2001	224	≥1991
Spruce_ITS	Spruce	Fungi	2001	326	≥1991
Spruce_ITS	Spruce	Fungi	2001	287	≥1991
Spruce_ITS	Spruce	Fungi	2001	336	≥1991
Spruce_ITS	Spruce	Fungi	2001	296	≥1991
Spruce_ITS	Spruce	Fungi	2002	270	≥2002
Spruce_ITS	Spruce	Fungi	2002	248	≥2002
Spruce_ITS	Spruce	Fungi	2002	263	≥2002
Spruce_ITS	Spruce	Fungi	2002	362	≥2002
Spruce_ITS	Spruce	Fungi	2003	214	≥2002
Spruce_ITS	Spruce	Fungi	2003	300	≥2002
Spruce_ITS	Spruce	Fungi	2003	277	≥2002
Spruce_ITS	Spruce	Fungi	2003	363	≥2002
Spruce_ITS	Spruce	Fungi	2003	287	≥2002
Spruce_ITS	Spruce	Fungi	2004	259	≥2002
Spruce_ITS	Spruce	Fungi	2004	286	≥2002
Spruce_ITS	Spruce	Fungi	2004	264	≥2002
Spruce_ITS	Spruce	Fungi	2004	297	≥2002
Spruce_ITS	Spruce	Fungi	2005	250	≥2002
Spruce_ITS	Spruce	Fungi	2005	291	≥2002
Spruce_ITS	Spruce	Fungi	2005	296	≥2002
Spruce_ITS	Spruce	Fungi	2005	325	≥2002
Spruce_ITS	Spruce	Fungi	2005	332	≥2002
Spruce_ITS	Spruce	Fungi	2006	244	≥2006
Spruce_ITS	Spruce	Fungi	2006	247	≥2006
Spruce_ITS	Spruce	Fungi	2006	286	≥2006
Spruce_ITS	Spruce	Fungi	2006	306	≥2006
Spruce_ITS	Spruce	Fungi	2007	253	≥2006
Spruce_ITS	Spruce	Fungi	2007	325	≥2006
Spruce_ITS	Spruce	Fungi	2007	304	≥2006
Spruce_ITS	Spruce	Fungi	2007	413	≥2006
Spruce_ITS	Spruce	Fungi	2007	314	≥2006
Spruce_ITS	Spruce	Fungi	2008	283	≥2006
Spruce_ITS	Spruce	Fungi	2008	260	≥2006
Spruce_ITS	Spruce	Fungi	2008	322	≥2006
Spruce_ITS	Spruce	Fungi	2008	295	≥2006
Spruce_ITS	Spruce	Fungi	2009	250	≥2006
Spruce_ITS	Spruce	Fungi	2009	305	≥2006
Spruce_ITS	Spruce	Fungi	2009	286	≥2006
Spruce_ITS	Spruce	Fungi	2009	330	≥2006
Spruce_ITS	Spruce	Fungi	2009	288	≥2006
Spruce_ITS	Spruce	Fungi	2010	279	≥2010
Spruce_ITS	Spruce	Fungi	2010	274	≥2010
Spruce_ITS	Spruce	Fungi	2010	308	≥2010
Spruce_ITS	Spruce	Fungi	2010	329	≥2010
Spruce_ITS	Spruce	Fungi	2011	212	≥2010
Spruce_ITS	Spruce	Fungi	2011	263	≥2010
Spruce_ITS	Spruce	Fungi	2011	319	≥2010
Spruce_ITS	Spruce	Fungi	2011	360	≥2010
Spruce_ITS	Spruce	Fungi	2011	332	≥2010
Spruce_ITS	Spruce	Fungi	2012	257	≥2010
Spruce_ITS	Spruce	Fungi	2012	273	≥2010
Spruce_ITS	Spruce	Fungi	2012	374	≥2010
Spruce_ITS	Spruce	Fungi	2012	319	≥2010
Spruce_ITS	Spruce	Fungi	2013	237	≥2010
Spruce_ITS	Spruce	Fungi	2013	326	≥2010
Spruce_ITS	Spruce	Fungi	2013	332	≥2010
Spruce_ITS	Spruce	Fungi	2013	383	≥2010
Spruce_ITS	Spruce	Fungi	2013	331	≥2010
Spruce_ITS	Spruce	Fungi	2014	231	≥2014
Spruce_ITS	Spruce	Fungi	2014	282	≥2014
Spruce_ITS	Spruce	Fungi	2014	317	≥2014
Spruce_ITS	Spruce	Fungi	2014	239	≥2014
Spruce_ITS	Spruce	Fungi	2015	294	≥2014
Spruce_ITS	Spruce	Fungi	2015	358	≥2014
Spruce_ITS	Spruce	Fungi	2015	292	≥2014
Spruce_ITS	Spruce	Fungi	2015	342	≥2014
Spruce_ITS	Spruce	Fungi	2017	318	≥2014
Spruce_ITS	Spruce	Fungi	2017	440	≥2014
Spruce_ITS	Spruce	Fungi	2017	351	≥2014
Spruce_ITS	Spruce	Fungi	2017	337	≥2014
Spruce_ITS	Spruce	Fungi	2019	302	≥2014
Spruce_ITS	Spruce	Fungi	2019	399	≥2014
Spruce_ITS	Spruce	Fungi	2019	317	≥2014
Spruce_ITS	Spruce	Fungi	2019	356	≥2014
Spruce_ITS	Spruce	Fungi	2021	319	≥2014
Spruce_ITS	Spruce	Fungi	2021	403	≥2014
Spruce_ITS	Spruce	Fungi	2021	321	≥2014
Spruce_ITS	Spruce	Fungi	2021	345	≥2014

## Sheet: Extended_Data_Figure_4B
dataset	species	tax_group	year_pair	distance_years	year_group	Temporal β-diversity
Beech_16S	Beech	Bacteria	1998-1999	1	≤5	0.587744
Beech_16S	Beech	Bacteria	1998-2000	2	≤5	0.642559
Beech_16S	Beech	Bacteria	1998-2001	3	≤5	0.635659
Beech_16S	Beech	Bacteria	1998-2002	4	≤5	0.553594
Beech_16S	Beech	Bacteria	1998-2003	5	≤5	0.588369
Beech_16S	Beech	Bacteria	1998-2004	6	≤10	0.619377
Beech_16S	Beech	Bacteria	1998-2005	7	≤10	0.595016
Beech_16S	Beech	Bacteria	1998-2006	8	≤10	0.635417
Beech_16S	Beech	Bacteria	1998-2007	9	≤10	0.602177
Beech_16S	Beech	Bacteria	1998-2008	10	≤10	0.59422
Beech_16S	Beech	Bacteria	1998-2009	11	≤15	0.6
Beech_16S	Beech	Bacteria	1998-2010	12	≤15	0.581165
Beech_16S	Beech	Bacteria	1998-2011	13	≤15	0.628947
Beech_16S	Beech	Bacteria	1998-2012	14	≤15	0.673729
Beech_16S	Beech	Bacteria	1998-2013	15	≤15	0.735549
Beech_16S	Beech	Bacteria	1998-2014	16	≤20	0.681081
Beech_16S	Beech	Bacteria	1998-2016	18	≤20	0.661487
Beech_16S	Beech	Bacteria	1998-2018	20	≤20	0.737226
Beech_16S	Beech	Bacteria	1999-2000	1	≤5	0.632619
Beech_16S	Beech	Bacteria	1999-2001	2	≤5	0.668776
Beech_16S	Beech	Bacteria	1999-2002	3	≤5	0.57
Beech_16S	Beech	Bacteria	1999-2003	4	≤5	0.636704
Beech_16S	Beech	Bacteria	1999-2004	5	≤5	0.617105
Beech_16S	Beech	Bacteria	1999-2005	6	≤10	0.629966
Beech_16S	Beech	Bacteria	1999-2006	7	≤10	0.627093
Beech_16S	Beech	Bacteria	1999-2007	8	≤10	0.58345
Beech_16S	Beech	Bacteria	1999-2008	9	≤10	0.638677
Beech_16S	Beech	Bacteria	1999-2009	10	≤10	0.588406
Beech_16S	Beech	Bacteria	1999-2010	11	≤15	0.582979
Beech_16S	Beech	Bacteria	1999-2011	12	≤15	0.582278
Beech_16S	Beech	Bacteria	1999-2012	13	≤15	0.664251
Beech_16S	Beech	Bacteria	1999-2013	14	≤15	0.700535
Beech_16S	Beech	Bacteria	1999-2014	15	≤15	0.625828
Beech_16S	Beech	Bacteria	1999-2016	17	≤20	0.668342
Beech_16S	Beech	Bacteria	1999-2018	19	≤20	0.710983
Beech_16S	Beech	Bacteria	2000-2001	1	≤5	0.721003
Beech_16S	Beech	Bacteria	2000-2002	2	≤5	0.64557
Beech_16S	Beech	Bacteria	2000-2003	3	≤5	0.652174
Beech_16S	Beech	Bacteria	2000-2004	4	≤5	0.706258
Beech_16S	Beech	Bacteria	2000-2005	5	≤5	0.701111
Beech_16S	Beech	Bacteria	2000-2006	6	≤10	0.672811
Beech_16S	Beech	Bacteria	2000-2007	7	≤10	0.662999
Beech_16S	Beech	Bacteria	2000-2008	8	≤10	0.716418
Beech_16S	Beech	Bacteria	2000-2009	9	≤10	0.701803
Beech_16S	Beech	Bacteria	2000-2010	10	≤10	0.697832
Beech_16S	Beech	Bacteria	2000-2011	11	≤15	0.701967
Beech_16S	Beech	Bacteria	2000-2012	12	≤15	0.763889
Beech_16S	Beech	Bacteria	2000-2013	13	≤15	0.754955
Beech_16S	Beech	Bacteria	2000-2014	14	≤15	0.699507
Beech_16S	Beech	Bacteria	2000-2016	16	≤20	0.728856
Beech_16S	Beech	Bacteria	2000-2018	18	≤20	0.721557
Beech_16S	Beech	Bacteria	2001-2002	1	≤5	0.654773
Beech_16S	Beech	Bacteria	2001-2003	2	≤5	0.592803
Beech_16S	Beech	Bacteria	2001-2004	3	≤5	0.665743
Beech_16S	Beech	Bacteria	2001-2005	4	≤5	0.598074
Beech_16S	Beech	Bacteria	2001-2006	5	≤5	0.709163
Beech_16S	Beech	Bacteria	2001-2007	6	≤10	0.684161
Beech_16S	Beech	Bacteria	2001-2008	7	≤10	0.66788
Beech_16S	Beech	Bacteria	2001-2009	8	≤10	0.688399
Beech_16S	Beech	Bacteria	2001-2010	9	≤10	0.6515
Beech_16S	Beech	Bacteria	2001-2011	10	≤10	0.69697
Beech_16S	Beech	Bacteria	2001-2012	11	≤15	0.720137
Beech_16S	Beech	Bacteria	2001-2013	12	≤15	0.785946
Beech_16S	Beech	Bacteria	2001-2014	13	≤15	0.731606
Beech_16S	Beech	Bacteria	2001-2016	15	≤15	0.684163
Beech_16S	Beech	Bacteria	2001-2018	17	≤20	0.720398
Beech_16S	Beech	Bacteria	2002-2003	1	≤5	0.622047
Beech_16S	Beech	Bacteria	2002-2004	2	≤5	0.651481
Beech_16S	Beech	Bacteria	2002-2005	3	≤5	0.612836
Beech_16S	Beech	Bacteria	2002-2006	4	≤5	0.657588
Beech_16S	Beech	Bacteria	2002-2007	5	≤5	0.549492
Beech_16S	Beech	Bacteria	2002-2008	6	≤10	0.586369
Beech_16S	Beech	Bacteria	2002-2009	7	≤10	0.549148
Beech_16S	Beech	Bacteria	2002-2010	8	≤10	0.561626
Beech_16S	Beech	Bacteria	2002-2011	9	≤10	0.588477
Beech_16S	Beech	Bacteria	2002-2012	10	≤10	0.624861
Beech_16S	Beech	Bacteria	2002-2013	11	≤15	0.763271
Beech_16S	Beech	Bacteria	2002-2014	12	≤15	0.655028
Beech_16S	Beech	Bacteria	2002-2016	14	≤15	0.607935
Beech_16S	Beech	Bacteria	2002-2018	16	≤20	0.712312
Beech_16S	Beech	Bacteria	2003-2004	1	≤5	0.595815
Beech_16S	Beech	Bacteria	2003-2005	2	≤5	0.606621
Beech_16S	Beech	Bacteria	2003-2006	3	≤5	0.640097
Beech_16S	Beech	Bacteria	2003-2007	4	≤5	0.634956
Beech_16S	Beech	Bacteria	2003-2008	5	≤5	0.627784
Beech_16S	Beech	Bacteria	2003-2009	6	≤10	0.659955
Beech_16S	Beech	Bacteria	2003-2010	7	≤10	0.621195
Beech_16S	Beech	Bacteria	2003-2011	8	≤10	0.661888
Beech_16S	Beech	Bacteria	2003-2012	9	≤10	0.703704
Beech_16S	Beech	Bacteria	2003-2013	10	≤10	0.742744
Beech_16S	Beech	Bacteria	2003-2014	11	≤15	0.689055
Beech_16S	Beech	Bacteria	2003-2016	13	≤15	0.6625
Beech_16S	Beech	Bacteria	2003-2018	15	≤15	0.711316
Beech_16S	Beech	Bacteria	2004-2005	1	≤5	0.60161
Beech_16S	Beech	Bacteria	2004-2006	2	≤5	0.607189
Beech_16S	Beech	Bacteria	2004-2007	3	≤5	0.611176
Beech_16S	Beech	Bacteria	2004-2008	4	≤5	0.604677
Beech_16S	Beech	Bacteria	2004-2009	5	≤5	0.589024
Beech_16S	Beech	Bacteria	2004-2010	6	≤10	0.572464
Beech_16S	Beech	Bacteria	2004-2011	7	≤10	0.596879
Beech_16S	Beech	Bacteria	2004-2012	8	≤10	0.589716
Beech_16S	Beech	Bacteria	2004-2013	9	≤10	0.699001
Beech_16S	Beech	Bacteria	2004-2014	10	≤10	0.651132
Beech_16S	Beech	Bacteria	2004-2016	12	≤15	0.67766
Beech_16S	Beech	Bacteria	2004-2018	14	≤15	0.709484
Beech_16S	Beech	Bacteria	2005-2006	1	≤5	0.63326
Beech_16S	Beech	Bacteria	2005-2007	2	≤5	0.594792
Beech_16S	Beech	Bacteria	2005-2008	3	≤5	0.58959
Beech_16S	Beech	Bacteria	2005-2009	4	≤5	0.585129
Beech_16S	Beech	Bacteria	2005-2010	5	≤5	0.565916
Beech_16S	Beech	Bacteria	2005-2011	6	≤10	0.626251
Beech_16S	Beech	Bacteria	2005-2012	7	≤10	0.650794
Beech_16S	Beech	Bacteria	2005-2013	8	≤10	0.724014
Beech_16S	Beech	Bacteria	2005-2014	9	≤10	0.674603
Beech_16S	Beech	Bacteria	2005-2016	11	≤15	0.625737
Beech_16S	Beech	Bacteria	2005-2018	13	≤15	0.728306
Beech_16S	Beech	Bacteria	2006-2007	1	≤5	0.622691
Beech_16S	Beech	Bacteria	2006-2008	2	≤5	0.650367
Beech_16S	Beech	Bacteria	2006-2009	3	≤5	0.64698
Beech_16S	Beech	Bacteria	2006-2010	4	≤5	0.596467
Beech_16S	Beech	Bacteria	2006-2011	5	≤5	0.646288
Beech_16S	Beech	Bacteria	2006-2012	6	≤10	0.701595
Beech_16S	Beech	Bacteria	2006-2013	7	≤10	0.649558
Beech_16S	Beech	Bacteria	2006-2014	8	≤10	0.656299
Beech_16S	Beech	Bacteria	2006-2016	10	≤10	0.673939
Beech_16S	Beech	Bacteria	2006-2018	12	≤15	0.66954
Beech_16S	Beech	Bacteria	2007-2008	1	≤5	0.512883
Beech_16S	Beech	Bacteria	2007-2009	2	≤5	0.489851
Beech_16S	Beech	Bacteria	2007-2010	3	≤5	0.496706
Beech_16S	Beech	Bacteria	2007-2011	4	≤5	0.506475
Beech_16S	Beech	Bacteria	2007-2012	5	≤5	0.555556
Beech_16S	Beech	Bacteria	2007-2013	6	≤10	0.686275
Beech_16S	Beech	Bacteria	2007-2014	7	≤10	0.599424
Beech_16S	Beech	Bacteria	2007-2016	9	≤10	0.612009
Beech_16S	Beech	Bacteria	2007-2018	11	≤15	0.684478
Beech_16S	Beech	Bacteria	2008-2009	1	≤5	0.496164
Beech_16S	Beech	Bacteria	2008-2010	2	≤5	0.504359
Beech_16S	Beech	Bacteria	2008-2011	3	≤5	0.541833
Beech_16S	Beech	Bacteria	2008-2012	4	≤5	0.513636
Beech_16S	Beech	Bacteria	2008-2013	5	≤5	0.735054
Beech_16S	Beech	Bacteria	2008-2014	6	≤10	0.638522
Beech_16S	Beech	Bacteria	2008-2016	8	≤10	0.586786
Beech_16S	Beech	Bacteria	2008-2018	10	≤10	0.700713
Beech_16S	Beech	Bacteria	2009-2010	1	≤5	0.437058
Beech_16S	Beech	Bacteria	2009-2011	2	≤5	0.451314
Beech_16S	Beech	Bacteria	2009-2012	3	≤5	0.479297
Beech_16S	Beech	Bacteria	2009-2013	4	≤5	0.689168
Beech_16S	Beech	Bacteria	2009-2014	5	≤5	0.575342
Beech_16S	Beech	Bacteria	2009-2016	7	≤10	0.590085
Beech_16S	Beech	Bacteria	2009-2018	9	≤10	0.700521
Beech_16S	Beech	Bacteria	2010-2011	1	≤5	0.473997
Beech_16S	Beech	Bacteria	2010-2012	2	≤5	0.516787
Beech_16S	Beech	Bacteria	2010-2013	3	≤5	0.69697
Beech_16S	Beech	Bacteria	2010-2014	4	≤5	0.557057
Beech_16S	Beech	Bacteria	2010-2016	6	≤10	0.56851
Beech_16S	Beech	Bacteria	2010-2018	8	≤10	0.669701
Beech_16S	Beech	Bacteria	2011-2012	1	≤5	0.5
Beech_16S	Beech	Bacteria	2011-2013	2	≤5	0.676573
Beech_16S	Beech	Bacteria	2011-2014	3	≤5	0.523236
Beech_16S	Beech	Bacteria	2011-2016	5	≤5	0.581486
Beech_16S	Beech	Bacteria	2011-2018	7	≤10	0.666667
Beech_16S	Beech	Bacteria	2012-2013	1	≤5	0.740885
Beech_16S	Beech	Bacteria	2012-2014	2	≤5	0.600262
Beech_16S	Beech	Bacteria	2012-2016	4	≤5	0.601293
Beech_16S	Beech	Bacteria	2012-2018	6	≤10	0.702641
Beech_16S	Beech	Bacteria	2013-2014	1	≤5	0.626243
Beech_16S	Beech	Bacteria	2013-2016	3	≤5	0.753721
Beech_16S	Beech	Bacteria	2013-2018	5	≤5	0.751244
Beech_16S	Beech	Bacteria	2014-2016	2	≤5	0.63369
Beech_16S	Beech	Bacteria	2014-2018	4	≤5	0.678019
Beech_16S	Beech	Bacteria	2016-2018	2	≤5	0.673195
Beech_16S	Beech	Bacteria	1997-1999	2	≤5	0.546914
Beech_16S	Beech	Bacteria	1997-2001	4	≤5	0.575342
Beech_16S	Beech	Bacteria	1997-2003	6	≤10	0.622969
Beech_16S	Beech	Bacteria	1997-2005	8	≤10	0.669402
Beech_16S	Beech	Bacteria	1997-2007	10	≤10	0.6702
Beech_16S	Beech	Bacteria	1997-2009	12	≤15	0.557895
Beech_16S	Beech	Bacteria	1997-2011	14	≤15	0.672936
Beech_16S	Beech	Bacteria	1997-2013	16	≤20	0.698427
Beech_16S	Beech	Bacteria	1997-2015	18	≤20	0.585106
Beech_16S	Beech	Bacteria	1997-2017	20	≤20	0.658562
Beech_16S	Beech	Bacteria	1999-2001	2	≤5	0.49422
Beech_16S	Beech	Bacteria	1999-2003	4	≤5	0.562561
Beech_16S	Beech	Bacteria	1999-2005	6	≤10	0.548004
Beech_16S	Beech	Bacteria	1999-2007	8	≤10	0.628454
Beech_16S	Beech	Bacteria	1999-2009	10	≤10	0.513083
Beech_16S	Beech	Bacteria	1999-2011	12	≤15	0.597538
Beech_16S	Beech	Bacteria	1999-2013	14	≤15	0.542024
Beech_16S	Beech	Bacteria	1999-2015	16	≤20	0.575419
Beech_16S	Beech	Bacteria	1999-2017	18	≤20	0.638454
Beech_16S	Beech	Bacteria	2001-2003	2	≤5	0.513901
Beech_16S	Beech	Bacteria	2001-2005	4	≤5	0.545889
Beech_16S	Beech	Bacteria	2001-2007	6	≤10	0.628959
Beech_16S	Beech	Bacteria	2001-2009	8	≤10	0.552734
Beech_16S	Beech	Bacteria	2001-2011	10	≤10	0.589438
Beech_16S	Beech	Bacteria	2001-2013	12	≤15	0.548762
Beech_16S	Beech	Bacteria	2001-2015	14	≤15	0.57002
Beech_16S	Beech	Bacteria	2001-2017	16	≤20	0.589088
Beech_16S	Beech	Bacteria	2003-2005	2	≤5	0.604651
Beech_16S	Beech	Bacteria	2003-2007	4	≤5	0.613153
Beech_16S	Beech	Bacteria	2003-2009	6	≤10	0.567485
Beech_16S	Beech	Bacteria	2003-2011	8	≤10	0.598754
Beech_16S	Beech	Bacteria	2003-2013	10	≤10	0.591837
Beech_16S	Beech	Bacteria	2003-2015	12	≤15	0.573958
Beech_16S	Beech	Bacteria	2003-2017	14	≤15	0.600889
Beech_16S	Beech	Bacteria	2005-2007	2	≤5	0.578313
Beech_16S	Beech	Bacteria	2005-2009	4	≤5	0.592881
Beech_16S	Beech	Bacteria	2005-2011	6	≤10	0.536114
Beech_16S	Beech	Bacteria	2005-2013	8	≤10	0.571921
Beech_16S	Beech	Bacteria	2005-2015	10	≤10	0.622346
Beech_16S	Beech	Bacteria	2005-2017	12	≤15	0.643396
Beech_16S	Beech	Bacteria	2007-2009	2	≤5	0.593296
Beech_16S	Beech	Bacteria	2007-2011	4	≤5	0.473908
Beech_16S	Beech	Bacteria	2007-2013	6	≤10	0.544493
Beech_16S	Beech	Bacteria	2007-2015	8	≤10	0.55477
Beech_16S	Beech	Bacteria	2007-2017	10	≤10	0.549139
Beech_16S	Beech	Bacteria	2009-2011	2	≤5	0.598599
Beech_16S	Beech	Bacteria	2009-2013	4	≤5	0.589721
Beech_16S	Beech	Bacteria	2009-2015	6	≤10	0.540342
Beech_16S	Beech	Bacteria	2009-2017	8	≤10	0.59679
Beech_16S	Beech	Bacteria	2011-2013	2	≤5	0.476636
Beech_16S	Beech	Bacteria	2011-2015	4	≤5	0.566038
Beech_16S	Beech	Bacteria	2011-2017	6	≤10	0.540816
Beech_16S	Beech	Bacteria	2013-2015	2	≤5	0.588078
Beech_16S	Beech	Bacteria	2013-2017	4	≤5	0.545455
Beech_16S	Beech	Bacteria	2015-2017	2	≤5	0.492834
Beech_16S	Beech	Bacteria	1998-2000	2	≤5	0.546988
Beech_16S	Beech	Bacteria	1998-2002	4	≤5	0.511487
Beech_16S	Beech	Bacteria	1998-2004	6	≤10	0.556769
Beech_16S	Beech	Bacteria	1998-2006	8	≤10	0.518913
Beech_16S	Beech	Bacteria	1998-2008	10	≤10	0.569427
Beech_16S	Beech	Bacteria	1998-2010	12	≤15	0.527179
Beech_16S	Beech	Bacteria	1998-2012	14	≤15	0.563981
Beech_16S	Beech	Bacteria	1998-2014	16	≤20	0.570115
Beech_16S	Beech	Bacteria	1998-2016	18	≤20	0.574201
Beech_16S	Beech	Bacteria	1998-2018	20	≤20	0.551876
Beech_16S	Beech	Bacteria	2000-2002	2	≤5	0.446505
Beech_16S	Beech	Bacteria	2000-2004	4	≤5	0.534161
Beech_16S	Beech	Bacteria	2000-2006	6	≤10	0.475995
Beech_16S	Beech	Bacteria	2000-2008	8	≤10	0.504573
Beech_16S	Beech	Bacteria	2000-2010	10	≤10	0.57489
Beech_16S	Beech	Bacteria	2000-2012	12	≤15	0.559892
Beech_16S	Beech	Bacteria	2000-2014	14	≤15	0.615578
Beech_16S	Beech	Bacteria	2000-2016	16	≤20	0.651644
Beech_16S	Beech	Bacteria	2000-2018	18	≤20	0.544776
Beech_16S	Beech	Bacteria	2002-2004	2	≤5	0.51601
Beech_16S	Beech	Bacteria	2002-2006	4	≤5	0.417827
Beech_16S	Beech	Bacteria	2002-2008	6	≤10	0.50963
Beech_16S	Beech	Bacteria	2002-2010	8	≤10	0.564744
Beech_16S	Beech	Bacteria	2002-2012	10	≤10	0.528226
Beech_16S	Beech	Bacteria	2002-2014	12	≤15	0.587719
Beech_16S	Beech	Bacteria	2002-2016	14	≤15	0.617827
Beech_16S	Beech	Bacteria	2002-2018	16	≤20	0.52651
Beech_16S	Beech	Bacteria	2004-2006	2	≤5	0.53405
Beech_16S	Beech	Bacteria	2004-2008	4	≤5	0.564136
Beech_16S	Beech	Bacteria	2004-2010	6	≤10	0.567073
Beech_16S	Beech	Bacteria	2004-2012	8	≤10	0.565901
Beech_16S	Beech	Bacteria	2004-2014	10	≤10	0.598389
Beech_16S	Beech	Bacteria	2004-2016	12	≤15	0.618079
Beech_16S	Beech	Bacteria	2004-2018	14	≤15	0.551802
Beech_16S	Beech	Bacteria	2006-2008	2	≤5	0.503639
Beech_16S	Beech	Bacteria	2006-2010	4	≤5	0.547129
Beech_16S	Beech	Bacteria	2006-2012	6	≤10	0.539869
Beech_16S	Beech	Bacteria	2006-2014	8	≤10	0.593635
Beech_16S	Beech	Bacteria	2006-2016	10	≤10	0.604595
Beech_16S	Beech	Bacteria	2006-2018	12	≤15	0.512225
Beech_16S	Beech	Bacteria	2008-2010	2	≤5	0.568558
Beech_16S	Beech	Bacteria	2008-2012	4	≤5	0.502276
Beech_16S	Beech	Bacteria	2008-2014	6	≤10	0.566807
Beech_16S	Beech	Bacteria	2008-2016	8	≤10	0.587586
Beech_16S	Beech	Bacteria	2008-2018	10	≤10	0.537012
Beech_16S	Beech	Bacteria	2010-2012	2	≤5	0.545861
Beech_16S	Beech	Bacteria	2010-2014	4	≤5	0.474227
Beech_16S	Beech	Bacteria	2010-2016	6	≤10	0.546739
Beech_16S	Beech	Bacteria	2010-2018	8	≤10	0.496241
Beech_16S	Beech	Bacteria	2012-2014	2	≤5	0.553525
Beech_16S	Beech	Bacteria	2012-2016	4	≤5	0.55829
Beech_16S	Beech	Bacteria	2012-2018	6	≤10	0.5
Beech_16S	Beech	Bacteria	2014-2016	2	≤5	0.489446
Beech_16S	Beech	Bacteria	2014-2018	4	≤5	0.515971
Beech_16S	Beech	Bacteria	2016-2018	2	≤5	0.506158
Beech_16S	Beech	Bacteria	1997-1998	1	≤5	0.574468
Beech_16S	Beech	Bacteria	1997-1999	2	≤5	0.576248
Beech_16S	Beech	Bacteria	1997-2000	3	≤5	0.613546
Beech_16S	Beech	Bacteria	1997-2001	4	≤5	0.652901
Beech_16S	Beech	Bacteria	1997-2002	5	≤5	0.624196
Beech_16S	Beech	Bacteria	1997-2003	6	≤10	0.694328
Beech_16S	Beech	Bacteria	1997-2004	7	≤10	0.676118
Beech_16S	Beech	Bacteria	1997-2005	8	≤10	0.676817
Beech_16S	Beech	Bacteria	1997-2006	9	≤10	0.600923
Beech_16S	Beech	Bacteria	1997-2007	10	≤10	0.689723
Beech_16S	Beech	Bacteria	1997-2014	17	≤20	0.68
Beech_16S	Beech	Bacteria	1997-2016	19	≤20	0.712563
Beech_16S	Beech	Bacteria	1997-2018	21	≤35	0.723508
Beech_16S	Beech	Bacteria	1998-1999	1	≤5	0.583106
Beech_16S	Beech	Bacteria	1998-2000	2	≤5	0.56263
Beech_16S	Beech	Bacteria	1998-2001	3	≤5	0.628543
Beech_16S	Beech	Bacteria	1998-2002	4	≤5	0.618611
Beech_16S	Beech	Bacteria	1998-2003	5	≤5	0.63707
Beech_16S	Beech	Bacteria	1998-2004	6	≤10	0.632839
Beech_16S	Beech	Bacteria	1998-2005	7	≤10	0.679881
Beech_16S	Beech	Bacteria	1998-2006	8	≤10	0.618224
Beech_16S	Beech	Bacteria	1998-2007	9	≤10	0.70198
Beech_16S	Beech	Bacteria	1998-2014	16	≤20	0.650888
Beech_16S	Beech	Bacteria	1998-2016	18	≤20	0.661734
Beech_16S	Beech	Bacteria	1998-2018	20	≤20	0.698992
Beech_16S	Beech	Bacteria	1999-2000	1	≤5	0.615632
Beech_16S	Beech	Bacteria	1999-2001	2	≤5	0.625946
Beech_16S	Beech	Bacteria	1999-2002	3	≤5	0.590116
Beech_16S	Beech	Bacteria	1999-2003	4	≤5	0.657277
Beech_16S	Beech	Bacteria	1999-2004	5	≤5	0.655006
Beech_16S	Beech	Bacteria	1999-2005	6	≤10	0.66951
Beech_16S	Beech	Bacteria	1999-2006	7	≤10	0.600503
Beech_16S	Beech	Bacteria	1999-2007	8	≤10	0.704329
Beech_16S	Beech	Bacteria	1999-2014	15	≤15	0.664981
Beech_16S	Beech	Bacteria	1999-2016	17	≤20	0.670416
Beech_16S	Beech	Bacteria	1999-2018	19	≤20	0.685596
Beech_16S	Beech	Bacteria	2000-2001	1	≤5	0.515235
Beech_16S	Beech	Bacteria	2000-2002	2	≤5	0.558986
Beech_16S	Beech	Bacteria	2000-2003	3	≤5	0.651184
Beech_16S	Beech	Bacteria	2000-2004	4	≤5	0.528875
Beech_16S	Beech	Bacteria	2000-2005	5	≤5	0.586084
Beech_16S	Beech	Bacteria	2000-2006	6	≤10	0.603465
Beech_16S	Beech	Bacteria	2000-2007	7	≤10	0.644714
Beech_16S	Beech	Bacteria	2000-2014	14	≤15	0.60978
Beech_16S	Beech	Bacteria	2000-2016	16	≤20	0.60386
Beech_16S	Beech	Bacteria	2000-2018	18	≤20	0.707538
Beech_16S	Beech	Bacteria	2001-2002	1	≤5	0.597162
Beech_16S	Beech	Bacteria	2001-2003	2	≤5	0.668796
Beech_16S	Beech	Bacteria	2001-2004	3	≤5	0.615682
Beech_16S	Beech	Bacteria	2001-2005	4	≤5	0.598206
Beech_16S	Beech	Bacteria	2001-2006	5	≤5	0.639048
Beech_16S	Beech	Bacteria	2001-2007	6	≤10	0.679795
Beech_16S	Beech	Bacteria	2001-2014	13	≤15	0.657199
Beech_16S	Beech	Bacteria	2001-2016	15	≤15	0.636612
Beech_16S	Beech	Bacteria	2001-2018	17	≤20	0.729648
Beech_16S	Beech	Bacteria	2002-2003	1	≤5	0.66436
Beech_16S	Beech	Bacteria	2002-2004	2	≤5	0.595771
Beech_16S	Beech	Bacteria	2002-2005	3	≤5	0.616228
Beech_16S	Beech	Bacteria	2002-2006	4	≤5	0.621027
Beech_16S	Beech	Bacteria	2002-2007	5	≤5	0.661273
Beech_16S	Beech	Bacteria	2002-2014	12	≤15	0.622909
Beech_16S	Beech	Bacteria	2002-2016	14	≤15	0.62212
Beech_16S	Beech	Bacteria	2002-2018	16	≤20	0.705645
Beech_16S	Beech	Bacteria	2003-2004	1	≤5	0.689135
Beech_16S	Beech	Bacteria	2003-2005	2	≤5	0.701627
Beech_16S	Beech	Bacteria	2003-2006	3	≤5	0.668712
Beech_16S	Beech	Bacteria	2003-2007	4	≤5	0.710119
Beech_16S	Beech	Bacteria	2003-2014	11	≤15	0.716202
Beech_16S	Beech	Bacteria	2003-2016	13	≤15	0.690249
Beech_16S	Beech	Bacteria	2003-2018	15	≤15	0.694604
Beech_16S	Beech	Bacteria	2004-2005	1	≤5	0.583082
Beech_16S	Beech	Bacteria	2004-2006	2	≤5	0.647184
Beech_16S	Beech	Bacteria	2004-2007	3	≤5	0.672414
Beech_16S	Beech	Bacteria	2004-2014	10	≤10	0.551847
Beech_16S	Beech	Bacteria	2004-2016	12	≤15	0.536026
Beech_16S	Beech	Bacteria	2004-2018	14	≤15	0.660218
Beech_16S	Beech	Bacteria	2005-2006	1	≤5	0.616142
Beech_16S	Beech	Bacteria	2005-2007	2	≤5	0.579046
Beech_16S	Beech	Bacteria	2005-2014	9	≤10	0.56443
Beech_16S	Beech	Bacteria	2005-2016	11	≤15	0.561951
Beech_16S	Beech	Bacteria	2005-2018	13	≤15	0.709979
Beech_16S	Beech	Bacteria	2006-2007	1	≤5	0.638151
Beech_16S	Beech	Bacteria	2006-2014	8	≤10	0.617312
Beech_16S	Beech	Bacteria	2006-2016	10	≤10	0.622816
Beech_16S	Beech	Bacteria	2006-2018	12	≤15	0.675837
Beech_16S	Beech	Bacteria	2007-2014	7	≤10	0.585288
Beech_16S	Beech	Bacteria	2007-2016	9	≤10	0.606903
Beech_16S	Beech	Bacteria	2007-2018	11	≤15	0.722513
Beech_16S	Beech	Bacteria	2014-2016	2	≤5	0.484634
Beech_16S	Beech	Bacteria	2014-2018	4	≤5	0.641192
Beech_16S	Beech	Bacteria	2016-2018	2	≤5	0.606168
Beech_16S	Beech	Bacteria	2001-2003	2	≤5	0.597776
Beech_16S	Beech	Bacteria	2001-2005	4	≤5	0.572356
Beech_16S	Beech	Bacteria	2001-2007	6	≤10	0.558511
Beech_16S	Beech	Bacteria	2001-2009	8	≤10	0.603524
Beech_16S	Beech	Bacteria	2001-2011	10	≤10	0.563948
Beech_16S	Beech	Bacteria	2001-2013	12	≤15	0.593103
Beech_16S	Beech	Bacteria	2001-2015	14	≤15	0.619852
Beech_16S	Beech	Bacteria	2001-2017	16	≤20	0.59887
Beech_16S	Beech	Bacteria	2003-2005	2	≤5	0.57242
Beech_16S	Beech	Bacteria	2003-2007	4	≤5	0.612903
Beech_16S	Beech	Bacteria	2003-2009	6	≤10	0.611111
Beech_16S	Beech	Bacteria	2003-2011	8	≤10	0.607629
Beech_16S	Beech	Bacteria	2003-2013	10	≤10	0.61086
Beech_16S	Beech	Bacteria	2003-2015	12	≤15	0.595829
Beech_16S	Beech	Bacteria	2003-2017	14	≤15	0.577163
Beech_16S	Beech	Bacteria	2005-2007	2	≤5	0.588235
Beech_16S	Beech	Bacteria	2005-2009	4	≤5	0.604582
Beech_16S	Beech	Bacteria	2005-2011	6	≤10	0.590416
Beech_16S	Beech	Bacteria	2005-2013	8	≤10	0.570513
Beech_16S	Beech	Bacteria	2005-2015	10	≤10	0.603298
Beech_16S	Beech	Bacteria	2005-2017	12	≤15	0.573063
Beech_16S	Beech	Bacteria	2007-2009	2	≤5	0.539016
Beech_16S	Beech	Bacteria	2007-2011	4	≤5	0.508677
Beech_16S	Beech	Bacteria	2007-2013	6	≤10	0.558115
Beech_16S	Beech	Bacteria	2007-2015	8	≤10	0.577576
Beech_16S	Beech	Bacteria	2007-2017	10	≤10	0.551411
Beech_16S	Beech	Bacteria	2009-2011	2	≤5	0.557671
Beech_16S	Beech	Bacteria	2009-2013	4	≤5	0.574586
Beech_16S	Beech	Bacteria	2009-2015	6	≤10	0.588164
Beech_16S	Beech	Bacteria	2009-2017	8	≤10	0.56383
Beech_16S	Beech	Bacteria	2011-2013	2	≤5	0.594175
Beech_16S	Beech	Bacteria	2011-2015	4	≤5	0.610471
Beech_16S	Beech	Bacteria	2011-2017	6	≤10	0.552783
Beech_16S	Beech	Bacteria	2013-2015	2	≤5	0.518395
Beech_16S	Beech	Bacteria	2013-2017	4	≤5	0.477823
Beech_16S	Beech	Bacteria	2015-2017	2	≤5	0.478642
Beech_16S	Beech	Bacteria	2000-2002	2	≤5	0.567901
Beech_16S	Beech	Bacteria	2000-2004	4	≤5	0.59597
Beech_16S	Beech	Bacteria	2000-2006	6	≤10	0.522573
Beech_16S	Beech	Bacteria	2000-2008	8	≤10	0.493606
Beech_16S	Beech	Bacteria	2000-2010	10	≤10	0.597222
Beech_16S	Beech	Bacteria	2000-2012	12	≤15	0.598726
Beech_16S	Beech	Bacteria	2000-2014	14	≤15	0.540767
Beech_16S	Beech	Bacteria	2000-2015	15	≤15	0.580194
Beech_16S	Beech	Bacteria	2000-2017	17	≤20	0.569042
Beech_16S	Beech	Bacteria	2002-2004	2	≤5	0.598207
Beech_16S	Beech	Bacteria	2002-2006	4	≤5	0.495146
Beech_16S	Beech	Bacteria	2002-2008	6	≤10	0.533085
Beech_16S	Beech	Bacteria	2002-2010	8	≤10	0.516493
Beech_16S	Beech	Bacteria	2002-2012	10	≤10	0.63379
Beech_16S	Beech	Bacteria	2002-2014	12	≤15	0.500929
Beech_16S	Beech	Bacteria	2002-2015	13	≤15	0.527897
Beech_16S	Beech	Bacteria	2002-2017	15	≤15	0.548359
Beech_16S	Beech	Bacteria	2004-2006	2	≤5	0.591667
Beech_16S	Beech	Bacteria	2004-2008	4	≤5	0.59879
Beech_16S	Beech	Bacteria	2004-2010	6	≤10	0.661106
Beech_16S	Beech	Bacteria	2004-2012	8	≤10	0.698413
Beech_16S	Beech	Bacteria	2004-2014	10	≤10	0.627281
Beech_16S	Beech	Bacteria	2004-2015	11	≤15	0.629364
Beech_16S	Beech	Bacteria	2004-2017	13	≤15	0.624081
Beech_16S	Beech	Bacteria	2006-2008	2	≤5	0.484013
Beech_16S	Beech	Bacteria	2006-2010	4	≤5	0.539652
Beech_16S	Beech	Bacteria	2006-2012	6	≤10	0.621679
Beech_16S	Beech	Bacteria	2006-2014	8	≤10	0.461371
Beech_16S	Beech	Bacteria	2006-2015	9	≤10	0.496032
Beech_16S	Beech	Bacteria	2006-2017	11	≤15	0.518
Beech_16S	Beech	Bacteria	2008-2010	2	≤5	0.545359
Beech_16S	Beech	Bacteria	2008-2012	4	≤5	0.596871
Beech_16S	Beech	Bacteria	2008-2014	6	≤10	0.439173
Beech_16S	Beech	Bacteria	2008-2015	7	≤10	0.497831
Beech_16S	Beech	Bacteria	2008-2017	9	≤10	0.528322
Beech_16S	Beech	Bacteria	2010-2012	2	≤5	0.579694
Beech_16S	Beech	Bacteria	2010-2014	4	≤5	0.465368
Beech_16S	Beech	Bacteria	2010-2015	5	≤5	0.51272
Beech_16S	Beech	Bacteria	2010-2017	7	≤10	0.543137
Beech_16S	Beech	Bacteria	2012-2014	2	≤5	0.562053
Beech_16S	Beech	Bacteria	2012-2015	3	≤5	0.587027
Beech_16S	Beech	Bacteria	2012-2017	5	≤5	0.610262
Beech_16S	Beech	Bacteria	2014-2015	1	≤5	0.431718
Beech_16S	Beech	Bacteria	2014-2017	3	≤5	0.469163
Beech_16S	Beech	Bacteria	2015-2017	2	≤5	0.49445
Beech_16S	Beech	Bacteria	1999-2001	2	≤5	0.569492
Beech_16S	Beech	Bacteria	1999-2003	4	≤5	0.588796
Beech_16S	Beech	Bacteria	1999-2005	6	≤10	0.606715
Beech_16S	Beech	Bacteria	1999-2007	8	≤10	0.618778
Beech_16S	Beech	Bacteria	1999-2009	10	≤10	0.62043
Beech_16S	Beech	Bacteria	1999-2011	12	≤15	0.636782
Beech_16S	Beech	Bacteria	1999-2013	14	≤15	0.578829
Beech_16S	Beech	Bacteria	1999-2015	16	≤20	0.624197
Beech_16S	Beech	Bacteria	1999-2017	18	≤20	0.692568
Beech_16S	Beech	Bacteria	2001-2003	2	≤5	0.635193
Beech_16S	Beech	Bacteria	2001-2005	4	≤5	0.590755
Beech_16S	Beech	Bacteria	2001-2007	6	≤10	0.601496
Beech_16S	Beech	Bacteria	2001-2009	8	≤10	0.595287
Beech_16S	Beech	Bacteria	2001-2011	10	≤10	0.628633
Beech_16S	Beech	Bacteria	2001-2013	12	≤15	0.602484
Beech_16S	Beech	Bacteria	2001-2015	14	≤15	0.627
Beech_16S	Beech	Bacteria	2001-2017	16	≤20	0.655544
Beech_16S	Beech	Bacteria	2003-2005	2	≤5	0.630715
Beech_16S	Beech	Bacteria	2003-2007	4	≤5	0.610419
Beech_16S	Beech	Bacteria	2003-2009	6	≤10	0.619914
Beech_16S	Beech	Bacteria	2003-2011	8	≤10	0.633028
Beech_16S	Beech	Bacteria	2003-2013	10	≤10	0.555809
Beech_16S	Beech	Bacteria	2003-2015	12	≤15	0.616292
Beech_16S	Beech	Bacteria	2003-2017	14	≤15	0.710497
Beech_16S	Beech	Bacteria	2005-2007	2	≤5	0.49563
Beech_16S	Beech	Bacteria	2005-2009	4	≤5	0.504132
Beech_16S	Beech	Bacteria	2005-2011	6	≤10	0.548387
Beech_16S	Beech	Bacteria	2005-2013	8	≤10	0.574371
Beech_16S	Beech	Bacteria	2005-2015	10	≤10	0.5053
Beech_16S	Beech	Bacteria	2005-2017	12	≤15	0.563363
Beech_16S	Beech	Bacteria	2007-2009	2	≤5	0.479358
Beech_16S	Beech	Bacteria	2007-2011	4	≤5	0.521059
Beech_16S	Beech	Bacteria	2007-2013	6	≤10	0.548387
Beech_16S	Beech	Bacteria	2007-2015	8	≤10	0.521158
Beech_16S	Beech	Bacteria	2007-2017	10	≤10	0.603248
Beech_16S	Beech	Bacteria	2009-2011	2	≤5	0.500581
Beech_16S	Beech	Bacteria	2009-2013	4	≤5	0.531686
Beech_16S	Beech	Bacteria	2009-2015	6	≤10	0.446927
Beech_16S	Beech	Bacteria	2009-2017	8	≤10	0.549828
Beech_16S	Beech	Bacteria	2011-2013	2	≤5	0.553531
Beech_16S	Beech	Bacteria	2011-2015	4	≤5	0.517202
Beech_16S	Beech	Bacteria	2011-2017	6	≤10	0.594952
Beech_16S	Beech	Bacteria	2013-2015	2	≤5	0.503825
Beech_16S	Beech	Bacteria	2013-2017	4	≤5	0.64083
Beech_16S	Beech	Bacteria	2015-2017	2	≤5	0.535797
Beech_COI	Beech	Metazoa	1989-1992	3	≤5	0.630872
Beech_COI	Beech	Metazoa	1989-1998	9	≤10	0.619718
Beech_COI	Beech	Metazoa	1989-1999	10	≤10	0.61157
Beech_COI	Beech	Metazoa	1989-2000	11	≤15	0.727891
Beech_COI	Beech	Metazoa	1989-2002	13	≤15	0.726562
Beech_COI	Beech	Metazoa	1989-2003	14	≤15	0.716535
Beech_COI	Beech	Metazoa	1989-2004	15	≤15	0.684615
Beech_COI	Beech	Metazoa	1989-2005	16	≤20	0.706767
Beech_COI	Beech	Metazoa	1989-2006	17	≤20	0.701389
Beech_COI	Beech	Metazoa	1989-2007	18	≤20	0.702899
Beech_COI	Beech	Metazoa	1989-2010	21	≤35	0.682759
Beech_COI	Beech	Metazoa	1989-2013	24	≤35	0.736842
Beech_COI	Beech	Metazoa	1989-2016	27	≤35	0.736527
Beech_COI	Beech	Metazoa	1989-2018	29	≤35	0.777778
Beech_COI	Beech	Metazoa	1989-2020	31	≤35	0.834286
Beech_COI	Beech	Metazoa	1989-2022	33	≤35	0.781955
Beech_COI	Beech	Metazoa	1992-1998	6	≤10	0.695122
Beech_COI	Beech	Metazoa	1992-1999	7	≤10	0.671429
Beech_COI	Beech	Metazoa	1992-2000	8	≤10	0.76506
Beech_COI	Beech	Metazoa	1992-2002	10	≤10	0.734266
Beech_COI	Beech	Metazoa	1992-2003	11	≤15	0.785235
Beech_COI	Beech	Metazoa	1992-2004	12	≤15	0.764706
Beech_COI	Beech	Metazoa	1992-2005	13	≤15	0.733333
Beech_COI	Beech	Metazoa	1992-2006	14	≤15	0.76506
Beech_COI	Beech	Metazoa	1992-2007	15	≤15	0.783951
Beech_COI	Beech	Metazoa	1992-2010	18	≤20	0.777778
Beech_COI	Beech	Metazoa	1992-2013	21	≤35	0.830189
Beech_COI	Beech	Metazoa	1992-2016	24	≤35	0.755435
Beech_COI	Beech	Metazoa	1992-2018	26	≤35	0.796053
Beech_COI	Beech	Metazoa	1992-2020	28	≤35	0.837696
Beech_COI	Beech	Metazoa	1992-2022	30	≤35	0.823529
Beech_COI	Beech	Metazoa	1998-1999	1	≤5	0.620155
Beech_COI	Beech	Metazoa	1998-2000	2	≤5	0.695364
Beech_COI	Beech	Metazoa	1998-2002	4	≤5	0.708955
Beech_COI	Beech	Metazoa	1998-2003	5	≤5	0.718519
Beech_COI	Beech	Metazoa	1998-2004	6	≤10	0.669118
Beech_COI	Beech	Metazoa	1998-2005	7	≤10	0.727273
Beech_COI	Beech	Metazoa	1998-2006	8	≤10	0.668919
Beech_COI	Beech	Metazoa	1998-2007	9	≤10	0.722973
Beech_COI	Beech	Metazoa	1998-2010	12	≤15	0.686275
Beech_COI	Beech	Metazoa	1998-2013	15	≤15	0.728571
Beech_COI	Beech	Metazoa	1998-2016	18	≤20	0.729885
Beech_COI	Beech	Metazoa	1998-2018	20	≤20	0.731884
Beech_COI	Beech	Metazoa	1998-2020	22	≤35	0.804469
Beech_COI	Beech	Metazoa	1998-2022	24	≤35	0.744526
Beech_COI	Beech	Metazoa	1999-2000	1	≤5	0.669291
Beech_COI	Beech	Metazoa	1999-2002	3	≤5	0.605769
Beech_COI	Beech	Metazoa	1999-2003	4	≤5	0.669725
Beech_COI	Beech	Metazoa	1999-2004	5	≤5	0.657895
Beech_COI	Beech	Metazoa	1999-2005	6	≤10	0.683761
Beech_COI	Beech	Metazoa	1999-2006	7	≤10	0.689922
Beech_COI	Beech	Metazoa	1999-2007	8	≤10	0.680328
Beech_COI	Beech	Metazoa	1999-2010	11	≤15	0.718519
Beech_COI	Beech	Metazoa	1999-2013	14	≤15	0.728814
Beech_COI	Beech	Metazoa	1999-2016	17	≤20	0.746753
Beech_COI	Beech	Metazoa	1999-2018	19	≤20	0.721739
Beech_COI	Beech	Metazoa	1999-2020	21	≤35	0.807692
Beech_COI	Beech	Metazoa	1999-2022	23	≤35	0.714286
Beech_COI	Beech	Metazoa	2000-2002	2	≤5	0.728682
Beech_COI	Beech	Metazoa	2000-2003	3	≤5	0.698413
Beech_COI	Beech	Metazoa	2000-2004	4	≤5	0.666667
Beech_COI	Beech	Metazoa	2000-2005	5	≤5	0.718519
Beech_COI	Beech	Metazoa	2000-2006	6	≤10	0.685315
Beech_COI	Beech	Metazoa	2000-2007	7	≤10	0.676471
Beech_COI	Beech	Metazoa	2000-2010	10	≤10	0.693878
Beech_COI	Beech	Metazoa	2000-2013	13	≤15	0.669291
Beech_COI	Beech	Metazoa	2000-2016	16	≤20	0.715152
Beech_COI	Beech	Metazoa	2000-2018	18	≤20	0.713178
Beech_COI	Beech	Metazoa	2000-2020	20	≤20	0.794118
Beech_COI	Beech	Metazoa	2000-2022	22	≤35	0.726562
Beech_COI	Beech	Metazoa	2002-2003	1	≤5	0.653846
Beech_COI	Beech	Metazoa	2002-2004	2	≤5	0.666667
Beech_COI	Beech	Metazoa	2002-2005	3	≤5	0.681416
Beech_COI	Beech	Metazoa	2002-2006	4	≤5	0.677419
Beech_COI	Beech	Metazoa	2002-2007	5	≤5	0.631579
Beech_COI	Beech	Metazoa	2002-2010	8	≤10	0.697674
Beech_COI	Beech	Metazoa	2002-2013	11	≤15	0.72807
Beech_COI	Beech	Metazoa	2002-2016	14	≤15	0.72973
Beech_COI	Beech	Metazoa	2002-2018	16	≤20	0.697248
Beech_COI	Beech	Metazoa	2002-2020	18	≤20	0.768707
Beech_COI	Beech	Metazoa	2002-2022	20	≤20	0.724771
Beech_COI	Beech	Metazoa	2003-2004	1	≤5	0.576923
Beech_COI	Beech	Metazoa	2003-2005	2	≤5	0.715517
Beech_COI	Beech	Metazoa	2003-2006	3	≤5	0.655738
Beech_COI	Beech	Metazoa	2003-2007	4	≤5	0.655172
Beech_COI	Beech	Metazoa	2003-2010	7	≤10	0.727273
Beech_COI	Beech	Metazoa	2003-2013	10	≤10	0.605769
Beech_COI	Beech	Metazoa	2003-2016	13	≤15	0.763158
Beech_COI	Beech	Metazoa	2003-2018	15	≤15	0.720721
Beech_COI	Beech	Metazoa	2003-2020	17	≤20	0.793333
Beech_COI	Beech	Metazoa	2003-2022	19	≤20	0.712963
Beech_COI	Beech	Metazoa	2004-2005	1	≤5	0.65812
Beech_COI	Beech	Metazoa	2004-2006	2	≤5	0.687023
Beech_COI	Beech	Metazoa	2004-2007	3	≤5	0.688
Beech_COI	Beech	Metazoa	2004-2010	6	≤10	0.696296
Beech_COI	Beech	Metazoa	2004-2013	9	≤10	0.609091
Beech_COI	Beech	Metazoa	2004-2016	12	≤15	0.718954
Beech_COI	Beech	Metazoa	2004-2018	14	≤15	0.728814
Beech_COI	Beech	Metazoa	2004-2020	16	≤20	0.772727
Beech_COI	Beech	Metazoa	2004-2022	18	≤20	0.663636
Beech_COI	Beech	Metazoa	2005-2006	1	≤5	0.669231
Beech_COI	Beech	Metazoa	2005-2007	2	≤5	0.700787
Beech_COI	Beech	Metazoa	2005-2010	5	≤5	0.744681
Beech_COI	Beech	Metazoa	2005-2013	8	≤10	0.694915
Beech_COI	Beech	Metazoa	2005-2016	11	≤15	0.686667
Beech_COI	Beech	Metazoa	2005-2018	13	≤15	0.720339
Beech_COI	Beech	Metazoa	2005-2020	15	≤15	0.733333
Beech_COI	Beech	Metazoa	2005-2022	17	≤20	0.690265
Beech_COI	Beech	Metazoa	2006-2007	1	≤5	0.656716
Beech_COI	Beech	Metazoa	2006-2010	4	≤5	0.702703
Beech_COI	Beech	Metazoa	2006-2013	7	≤10	0.669291
Beech_COI	Beech	Metazoa	2006-2016	10	≤10	0.730539
Beech_COI	Beech	Metazoa	2006-2018	12	≤15	0.742424
Beech_COI	Beech	Metazoa	2006-2020	14	≤15	0.757576
Beech_COI	Beech	Metazoa	2006-2022	16	≤20	0.726562
Beech_COI	Beech	Metazoa	2007-2010	3	≤5	0.637037
Beech_COI	Beech	Metazoa	2007-2013	6	≤10	0.658333
Beech_COI	Beech	Metazoa	2007-2016	9	≤10	0.683871
Beech_COI	Beech	Metazoa	2007-2018	11	≤15	0.694215
Beech_COI	Beech	Metazoa	2007-2020	13	≤15	0.79878
Beech_COI	Beech	Metazoa	2007-2022	15	≤15	0.75
Beech_COI	Beech	Metazoa	2010-2013	3	≤5	0.699248
Beech_COI	Beech	Metazoa	2010-2016	6	≤10	0.690909
Beech_COI	Beech	Metazoa	2010-2018	8	≤10	0.740741
Beech_COI	Beech	Metazoa	2010-2020	10	≤10	0.755952
Beech_COI	Beech	Metazoa	2010-2022	12	≤15	0.753731
Beech_COI	Beech	Metazoa	2013-2016	3	≤5	0.695946
Beech_COI	Beech	Metazoa	2013-2018	5	≤5	0.638889
Beech_COI	Beech	Metazoa	2013-2020	7	≤10	0.743243
Beech_COI	Beech	Metazoa	2013-2022	9	≤10	0.654206
Beech_COI	Beech	Metazoa	2016-2018	2	≤5	0.733333
Beech_COI	Beech	Metazoa	2016-2020	4	≤5	0.72067
Beech_COI	Beech	Metazoa	2016-2022	6	≤10	0.719178
Beech_COI	Beech	Metazoa	2018-2020	2	≤5	0.763514
Beech_COI	Beech	Metazoa	2018-2022	4	≤5	0.657143
Beech_COI	Beech	Metazoa	2020-2022	2	≤5	0.705036
Beech_COI	Beech	Metazoa	1989-1991	2	≤5	0.60101
Beech_COI	Beech	Metazoa	1989-1993	4	≤5	0.640693
Beech_COI	Beech	Metazoa	1989-1997	8	≤10	0.721649
Beech_COI	Beech	Metazoa	1989-1999	10	≤10	0.646766
Beech_COI	Beech	Metazoa	1989-2001	12	≤15	0.668293
Beech_COI	Beech	Metazoa	1989-2003	14	≤15	0.642857
Beech_COI	Beech	Metazoa	1989-2005	16	≤20	0.707627
Beech_COI	Beech	Metazoa	1989-2007	18	≤20	0.685714
Beech_COI	Beech	Metazoa	1989-2009	20	≤20	0.657895
Beech_COI	Beech	Metazoa	1989-2011	22	≤35	0.700441
Beech_COI	Beech	Metazoa	1989-2013	24	≤35	0.704348
Beech_COI	Beech	Metazoa	1989-2015	26	≤35	0.706161
Beech_COI	Beech	Metazoa	1989-2017	28	≤35	0.731132
Beech_COI	Beech	Metazoa	1989-2019	30	≤35	0.714286
Beech_COI	Beech	Metazoa	1989-2021	32	≤35	0.702128
Beech_COI	Beech	Metazoa	1991-1993	2	≤5	0.623318
Beech_COI	Beech	Metazoa	1991-1997	6	≤10	0.731579
Beech_COI	Beech	Metazoa	1991-1999	8	≤10	0.668342
Beech_COI	Beech	Metazoa	1991-2001	10	≤10	0.656566
Beech_COI	Beech	Metazoa	1991-2003	12	≤15	0.688679
Beech_COI	Beech	Metazoa	1991-2005	14	≤15	0.715517
Beech_COI	Beech	Metazoa	1991-2007	16	≤20	0.777273
Beech_COI	Beech	Metazoa	1991-2009	18	≤20	0.687831
Beech_COI	Beech	Metazoa	1991-2011	20	≤20	0.731278
Beech_COI	Beech	Metazoa	1991-2013	22	≤35	0.718062
Beech_COI	Beech	Metazoa	1991-2015	24	≤35	0.708738
Beech_COI	Beech	Metazoa	1991-2017	26	≤35	0.7343
Beech_COI	Beech	Metazoa	1991-2019	28	≤35	0.772947
Beech_COI	Beech	Metazoa	1991-2021	30	≤35	0.763485
Beech_COI	Beech	Metazoa	1993-1997	4	≤5	0.700935
Beech_COI	Beech	Metazoa	1993-1999	6	≤10	0.621005
Beech_COI	Beech	Metazoa	1993-2001	8	≤10	0.610092
Beech_COI	Beech	Metazoa	1993-2003	10	≤10	0.648069
Beech_COI	Beech	Metazoa	1993-2005	12	≤15	0.638211
Beech_COI	Beech	Metazoa	1993-2007	14	≤15	0.675325
Beech_COI	Beech	Metazoa	1993-2009	16	≤20	0.674419
Beech_COI	Beech	Metazoa	1993-2011	18	≤20	0.628692
Beech_COI	Beech	Metazoa	1993-2013	20	≤20	0.661224
Beech_COI	Beech	Metazoa	1993-2015	22	≤35	0.665198
Beech_COI	Beech	Metazoa	1993-2017	24	≤35	0.694323
Beech_COI	Beech	Metazoa	1993-2019	26	≤35	0.712389
Beech_COI	Beech	Metazoa	1993-2021	28	≤35	0.681102
Beech_COI	Beech	Metazoa	1997-1999	2	≤5	0.627907
Beech_COI	Beech	Metazoa	1997-2001	4	≤5	0.637931
Beech_COI	Beech	Metazoa	1997-2003	6	≤10	0.66129
Beech_COI	Beech	Metazoa	1997-2005	8	≤10	0.737089
Beech_COI	Beech	Metazoa	1997-2007	10	≤10	0.730159
Beech_COI	Beech	Metazoa	1997-2009	12	≤15	0.648148
Beech_COI	Beech	Metazoa	1997-2011	14	≤15	0.691919
Beech_COI	Beech	Metazoa	1997-2013	16	≤20	0.721951
Beech_COI	Beech	Metazoa	1997-2015	18	≤20	0.704918
Beech_COI	Beech	Metazoa	1997-2017	20	≤20	0.705556
Beech_COI	Beech	Metazoa	1997-2019	22	≤35	0.706897
Beech_COI	Beech	Metazoa	1997-2021	24	≤35	0.742991
Beech_COI	Beech	Metazoa	1999-2001	2	≤5	0.525424
Beech_COI	Beech	Metazoa	1999-2003	4	≤5	0.585492
Beech_COI	Beech	Metazoa	1999-2005	6	≤10	0.64977
Beech_COI	Beech	Metazoa	1999-2007	8	≤10	0.673367
Beech_COI	Beech	Metazoa	1999-2009	10	≤10	0.642458
Beech_COI	Beech	Metazoa	1999-2011	12	≤15	0.612745
Beech_COI	Beech	Metazoa	1999-2013	14	≤15	0.584158
Beech_COI	Beech	Metazoa	1999-2015	16	≤20	0.596774
Beech_COI	Beech	Metazoa	1999-2017	18	≤20	0.640212
Beech_COI	Beech	Metazoa	1999-2019	20	≤20	0.646739
Beech_COI	Beech	Metazoa	1999-2021	22	≤35	0.68018
Beech_COI	Beech	Metazoa	2001-2003	2	≤5	0.602041
Beech_COI	Beech	Metazoa	2001-2005	4	≤5	0.613208
Beech_COI	Beech	Metazoa	2001-2007	6	≤10	0.654822
Beech_COI	Beech	Metazoa	2001-2009	8	≤10	0.621469
Beech_COI	Beech	Metazoa	2001-2011	10	≤10	0.607843
Beech_COI	Beech	Metazoa	2001-2013	12	≤15	0.606796
Beech_COI	Beech	Metazoa	2001-2015	14	≤15	0.621053
Beech_COI	Beech	Metazoa	2001-2017	16	≤20	0.612903
Beech_COI	Beech	Metazoa	2001-2019	18	≤20	0.691099
Beech_COI	Beech	Metazoa	2001-2021	20	≤20	0.6875
Beech_COI	Beech	Metazoa	2003-2005	2	≤5	0.615385
Beech_COI	Beech	Metazoa	2003-2007	4	≤5	0.628713
Beech_COI	Beech	Metazoa	2003-2009	6	≤10	0.645503
Beech_COI	Beech	Metazoa	2003-2011	8	≤10	0.635945
Beech_COI	Beech	Metazoa	2003-2013	10	≤10	0.582938
Beech_COI	Beech	Metazoa	2003-2015	12	≤15	0.616162
Beech_COI	Beech	Metazoa	2003-2017	14	≤15	0.656716
Beech_COI	Beech	Metazoa	2003-2019	16	≤20	0.663265
Beech_COI	Beech	Metazoa	2003-2021	18	≤20	0.621622
Beech_COI	Beech	Metazoa	2005-2007	2	≤5	0.605634
Beech_COI	Beech	Metazoa	2005-2009	4	≤5	0.660194
Beech_COI	Beech	Metazoa	2005-2011	6	≤10	0.589286
Beech_COI	Beech	Metazoa	2005-2013	8	≤10	0.588496
Beech_COI	Beech	Metazoa	2005-2015	10	≤10	0.586538
Beech_COI	Beech	Metazoa	2005-2017	12	≤15	0.681818
Beech_COI	Beech	Metazoa	2005-2019	14	≤15	0.688372
Beech_COI	Beech	Metazoa	2005-2021	16	≤20	0.652893
Beech_COI	Beech	Metazoa	2007-2009	2	≤5	0.635359
Beech_COI	Beech	Metazoa	2007-2011	4	≤5	0.606796
Beech_COI	Beech	Metazoa	2007-2013	6	≤10	0.61244
Beech_COI	Beech	Metazoa	2007-2015	8	≤10	0.582888
Beech_COI	Beech	Metazoa	2007-2017	10	≤10	0.675127
Beech_COI	Beech	Metazoa	2007-2019	12	≤15	0.675393
Beech_COI	Beech	Metazoa	2007-2021	14	≤15	0.618605
Beech_COI	Beech	Metazoa	2009-2011	2	≤5	0.60733
Beech_COI	Beech	Metazoa	2009-2013	4	≤5	0.634518
Beech_COI	Beech	Metazoa	2009-2015	6	≤10	0.636872
Beech_COI	Beech	Metazoa	2009-2017	8	≤10	0.628571
Beech_COI	Beech	Metazoa	2009-2019	10	≤10	0.619048
Beech_COI	Beech	Metazoa	2009-2021	12	≤15	0.640394
Beech_COI	Beech	Metazoa	2011-2013	2	≤5	0.542453
Beech_COI	Beech	Metazoa	2011-2015	4	≤5	0.607843
Beech_COI	Beech	Metazoa	2011-2017	6	≤10	0.627451
Beech_COI	Beech	Metazoa	2011-2019	8	≤10	0.660099
Beech_COI	Beech	Metazoa	2011-2021	10	≤10	0.632035
Beech_COI	Beech	Metazoa	2013-2015	2	≤5	0.565
Beech_COI	Beech	Metazoa	2013-2017	4	≤5	0.658768
Beech_COI	Beech	Metazoa	2013-2019	6	≤10	0.651961
Beech_COI	Beech	Metazoa	2013-2021	8	≤10	0.636752
Beech_COI	Beech	Metazoa	2015-2017	2	≤5	0.558659
Beech_COI	Beech	Metazoa	2015-2019	4	≤5	0.611111
Beech_COI	Beech	Metazoa	2015-2021	6	≤10	0.606635
Beech_COI	Beech	Metazoa	2017-2019	2	≤5	0.625698
Beech_COI	Beech	Metazoa	2017-2021	4	≤5	0.625592
Beech_COI	Beech	Metazoa	2019-2021	2	≤5	0.62439
Beech_COI	Beech	Metazoa	1992-1998	6	≤10	0.626437
Beech_COI	Beech	Metazoa	1992-2000	8	≤10	0.629139
Beech_COI	Beech	Metazoa	1992-2002	10	≤10	0.621212
Beech_COI	Beech	Metazoa	1992-2004	12	≤15	0.69403
Beech_COI	Beech	Metazoa	1992-2008	16	≤20	0.622222
Beech_COI	Beech	Metazoa	1992-2010	18	≤20	0.62069
Beech_COI	Beech	Metazoa	1992-2012	20	≤20	0.651852
Beech_COI	Beech	Metazoa	1992-2014	22	≤35	0.653061
Beech_COI	Beech	Metazoa	1992-2016	24	≤35	0.652174
Beech_COI	Beech	Metazoa	1992-2018	26	≤35	0.632812
Beech_COI	Beech	Metazoa	1992-2022	30	≤35	0.746154
Beech_COI	Beech	Metazoa	1998-2000	2	≤5	0.607735
Beech_COI	Beech	Metazoa	1998-2002	4	≤5	0.656805
Beech_COI	Beech	Metazoa	1998-2004	6	≤10	0.625
Beech_COI	Beech	Metazoa	1998-2008	10	≤10	0.656977
Beech_COI	Beech	Metazoa	1998-2010	12	≤15	0.615819
Beech_COI	Beech	Metazoa	1998-2012	14	≤15	0.680233
Beech_COI	Beech	Metazoa	1998-2014	16	≤20	0.657459
Beech_COI	Beech	Metazoa	1998-2016	18	≤20	0.656977
Beech_COI	Beech	Metazoa	1998-2018	20	≤20	0.682635
Beech_COI	Beech	Metazoa	1998-2022	24	≤35	0.716049
Beech_COI	Beech	Metazoa	2000-2002	2	≤5	0.636364
Beech_COI	Beech	Metazoa	2000-2004	4	≤5	0.685315
Beech_COI	Beech	Metazoa	2000-2008	8	≤10	0.636986
Beech_COI	Beech	Metazoa	2000-2010	10	≤10	0.634615
Beech_COI	Beech	Metazoa	2000-2012	12	≤15	0.555556
Beech_COI	Beech	Metazoa	2000-2014	14	≤15	0.620915
Beech_COI	Beech	Metazoa	2000-2016	16	≤20	0.588652
Beech_COI	Beech	Metazoa	2000-2018	18	≤20	0.617647
Beech_COI	Beech	Metazoa	2000-2022	22	≤35	0.715328
Beech_COI	Beech	Metazoa	2002-2004	2	≤5	0.618644
Beech_COI	Beech	Metazoa	2002-2008	6	≤10	0.619048
Beech_COI	Beech	Metazoa	2002-2010	8	≤10	0.586466
Beech_COI	Beech	Metazoa	2002-2012	10	≤10	0.571429
Beech_COI	Beech	Metazoa	2002-2014	12	≤15	0.632353
Beech_COI	Beech	Metazoa	2002-2016	14	≤15	0.608
Beech_COI	Beech	Metazoa	2002-2018	16	≤20	0.630252
Beech_COI	Beech	Metazoa	2002-2022	20	≤20	0.720339
Beech_COI	Beech	Metazoa	2004-2008	4	≤5	0.619835
Beech_COI	Beech	Metazoa	2004-2010	6	≤10	0.659259
Beech_COI	Beech	Metazoa	2004-2012	8	≤10	0.630252
Beech_COI	Beech	Metazoa	2004-2014	10	≤10	0.612403
Beech_COI	Beech	Metazoa	2004-2016	12	≤15	0.596639
Beech_COI	Beech	Metazoa	2004-2018	14	≤15	0.655172
Beech_COI	Beech	Metazoa	2004-2022	18	≤20	0.725664
Beech_COI	Beech	Metazoa	2008-2010	2	≤5	0.675862
Beech_COI	Beech	Metazoa	2008-2012	4	≤5	0.640625
Beech_COI	Beech	Metazoa	2008-2014	6	≤10	0.633094
Beech_COI	Beech	Metazoa	2008-2016	8	≤10	0.671642
Beech_COI	Beech	Metazoa	2008-2018	10	≤10	0.619835
Beech_COI	Beech	Metazoa	2008-2022	14	≤15	0.76
Beech_COI	Beech	Metazoa	2010-2012	2	≤5	0.617647
Beech_COI	Beech	Metazoa	2010-2014	4	≤5	0.60274
Beech_COI	Beech	Metazoa	2010-2016	6	≤10	0.577778
Beech_COI	Beech	Metazoa	2010-2018	8	≤10	0.669118
Beech_COI	Beech	Metazoa	2010-2022	12	≤15	0.709924
Beech_COI	Beech	Metazoa	2012-2014	2	≤5	0.569231
Beech_COI	Beech	Metazoa	2012-2016	4	≤5	0.525424
Beech_COI	Beech	Metazoa	2012-2018	6	≤10	0.582609
Beech_COI	Beech	Metazoa	2012-2022	10	≤10	0.686957
Beech_COI	Beech	Metazoa	2014-2016	2	≤5	0.571429
Beech_COI	Beech	Metazoa	2014-2018	4	≤5	0.590551
Beech_COI	Beech	Metazoa	2014-2022	8	≤10	0.744361
Beech_COI	Beech	Metazoa	2016-2018	2	≤5	0.547826
Beech_COI	Beech	Metazoa	2016-2022	6	≤10	0.652174
Beech_COI	Beech	Metazoa	2018-2022	4	≤5	0.678899
Beech_COI	Beech	Metazoa	1991-1993	2	≤5	0.686916
Beech_COI	Beech	Metazoa	1991-1997	6	≤10	0.676471
Beech_COI	Beech	Metazoa	1991-1998	7	≤10	0.66383
Beech_COI	Beech	Metazoa	1991-1999	8	≤10	0.675393
Beech_COI	Beech	Metazoa	1991-2000	9	≤10	0.631068
Beech_COI	Beech	Metazoa	1991-2001	10	≤10	0.706806
Beech_COI	Beech	Metazoa	1991-2002	11	≤15	0.70852
Beech_COI	Beech	Metazoa	1991-2003	12	≤15	0.723077
Beech_COI	Beech	Metazoa	1991-2004	13	≤15	0.736559
Beech_COI	Beech	Metazoa	1991-2005	14	≤15	0.713656
Beech_COI	Beech	Metazoa	1991-2006	15	≤15	0.725664
Beech_COI	Beech	Metazoa	1991-2007	16	≤20	0.73516
Beech_COI	Beech	Metazoa	1991-2008	17	≤20	0.733945
Beech_COI	Beech	Metazoa	1991-2009	18	≤20	0.707547
Beech_COI	Beech	Metazoa	1991-2010	19	≤20	0.684211
Beech_COI	Beech	Metazoa	1991-2011	20	≤20	0.755869
Beech_COI	Beech	Metazoa	1991-2012	21	≤35	0.768182
Beech_COI	Beech	Metazoa	1991-2013	22	≤35	0.730594
Beech_COI	Beech	Metazoa	1991-2014	23	≤35	0.703349
Beech_COI	Beech	Metazoa	1991-2016	25	≤35	0.730769
Beech_COI	Beech	Metazoa	1991-2018	27	≤35	0.763889
Beech_COI	Beech	Metazoa	1991-2020	29	≤35	0.743119
Beech_COI	Beech	Metazoa	1991-2022	31	≤35	0.741784
Beech_COI	Beech	Metazoa	1993-1997	4	≤5	0.725962
Beech_COI	Beech	Metazoa	1993-1998	5	≤5	0.662338
Beech_COI	Beech	Metazoa	1993-1999	6	≤10	0.753769
Beech_COI	Beech	Metazoa	1993-2000	7	≤10	0.693396
Beech_COI	Beech	Metazoa	1993-2001	8	≤10	0.712766
Beech_COI	Beech	Metazoa	1993-2002	9	≤10	0.719457
Beech_COI	Beech	Metazoa	1993-2003	10	≤10	0.742268
Beech_COI	Beech	Metazoa	1993-2004	11	≤15	0.814433
Beech_COI	Beech	Metazoa	1993-2005	12	≤15	0.762931
Beech_COI	Beech	Metazoa	1993-2006	13	≤15	0.747788
Beech_COI	Beech	Metazoa	1993-2007	14	≤15	0.734884
Beech_COI	Beech	Metazoa	1993-2008	15	≤15	0.751152
Beech_COI	Beech	Metazoa	1993-2009	16	≤20	0.742991
Beech_COI	Beech	Metazoa	1993-2010	17	≤20	0.772727
Beech_COI	Beech	Metazoa	1993-2011	18	≤20	0.828829
Beech_COI	Beech	Metazoa	1993-2012	19	≤20	0.790909
Beech_COI	Beech	Metazoa	1993-2013	20	≤20	0.813043
Beech_COI	Beech	Metazoa	1993-2014	21	≤35	0.779817
Beech_COI	Beech	Metazoa	1993-2016	23	≤35	0.735931
Beech_COI	Beech	Metazoa	1993-2018	25	≤35	0.835556
Beech_COI	Beech	Metazoa	1993-2020	27	≤35	0.760369
Beech_COI	Beech	Metazoa	1993-2022	29	≤35	0.809955
Beech_COI	Beech	Metazoa	1997-1998	1	≤5	0.633028
Beech_COI	Beech	Metazoa	1997-1999	2	≤5	0.622093
Beech_COI	Beech	Metazoa	1997-2000	3	≤5	0.656566
Beech_COI	Beech	Metazoa	1997-2001	4	≤5	0.625
Beech_COI	Beech	Metazoa	1997-2002	5	≤5	0.646766
Beech_COI	Beech	Metazoa	1997-2003	6	≤10	0.767196
Beech_COI	Beech	Metazoa	1997-2004	7	≤10	0.796703
Beech_COI	Beech	Metazoa	1997-2005	8	≤10	0.660194
Beech_COI	Beech	Metazoa	1997-2006	9	≤10	0.704762
Beech_COI	Beech	Metazoa	1997-2007	10	≤10	0.681818
Beech_COI	Beech	Metazoa	1997-2008	11	≤15	0.712871
Beech_COI	Beech	Metazoa	1997-2009	12	≤15	0.729064
Beech_COI	Beech	Metazoa	1997-2010	13	≤15	0.724138
Beech_COI	Beech	Metazoa	1997-2011	14	≤15	0.791262
Beech_COI	Beech	Metazoa	1997-2012	15	≤15	0.737624
Beech_COI	Beech	Metazoa	1997-2013	16	≤20	0.728155
Beech_COI	Beech	Metazoa	1997-2014	17	≤20	0.685567
Beech_COI	Beech	Metazoa	1997-2016	19	≤20	0.705069
Beech_COI	Beech	Metazoa	1997-2018	21	≤35	0.781553
Beech_COI	Beech	Metazoa	1997-2020	23	≤35	0.747573
Beech_COI	Beech	Metazoa	1997-2022	25	≤35	0.805687
Beech_COI	Beech	Metazoa	1998-1999	1	≤5	0.655502
Beech_COI	Beech	Metazoa	1998-2000	2	≤5	0.634361
Beech_COI	Beech	Metazoa	1998-2001	3	≤5	0.631841
Beech_COI	Beech	Metazoa	1998-2002	4	≤5	0.60793
Beech_COI	Beech	Metazoa	1998-2003	5	≤5	0.687204
Beech_COI	Beech	Metazoa	1998-2004	6	≤10	0.741627
Beech_COI	Beech	Metazoa	1998-2005	7	≤10	0.672199
Beech_COI	Beech	Metazoa	1998-2006	8	≤10	0.666667
Beech_COI	Beech	Metazoa	1998-2007	9	≤10	0.650442
Beech_COI	Beech	Metazoa	1998-2008	10	≤10	0.648889
Beech_COI	Beech	Metazoa	1998-2009	11	≤15	0.64574
Beech_COI	Beech	Metazoa	1998-2010	12	≤15	0.676856
Beech_COI	Beech	Metazoa	1998-2011	13	≤15	0.731602
Beech_COI	Beech	Metazoa	1998-2012	14	≤15	0.7
Beech_COI	Beech	Metazoa	1998-2013	15	≤15	0.692308
Beech_COI	Beech	Metazoa	1998-2014	16	≤20	0.694323
Beech_COI	Beech	Metazoa	1998-2016	18	≤20	0.611111
Beech_COI	Beech	Metazoa	1998-2018	20	≤20	0.760504
Beech_COI	Beech	Metazoa	1998-2020	22	≤35	0.714894
Beech_COI	Beech	Metazoa	1998-2022	24	≤35	0.701754
Beech_COI	Beech	Metazoa	1999-2000	1	≤5	0.66129
Beech_COI	Beech	Metazoa	1999-2001	2	≤5	0.670807
Beech_COI	Beech	Metazoa	1999-2002	3	≤5	0.664921
Beech_COI	Beech	Metazoa	1999-2003	4	≤5	0.690909
Beech_COI	Beech	Metazoa	1999-2004	5	≤5	0.721519
Beech_COI	Beech	Metazoa	1999-2005	6	≤10	0.643979
Beech_COI	Beech	Metazoa	1999-2006	7	≤10	0.69898
Beech_COI	Beech	Metazoa	1999-2007	8	≤10	0.666667
Beech_COI	Beech	Metazoa	1999-2008	9	≤10	0.664835
Beech_COI	Beech	Metazoa	1999-2009	10	≤10	0.638418
Beech_COI	Beech	Metazoa	1999-2010	11	≤15	0.655556
Beech_COI	Beech	Metazoa	1999-2011	12	≤15	0.689266
Beech_COI	Beech	Metazoa	1999-2012	13	≤15	0.747368
Beech_COI	Beech	Metazoa	1999-2013	14	≤15	0.668478
Beech_COI	Beech	Metazoa	1999-2014	15	≤15	0.692308
Beech_COI	Beech	Metazoa	1999-2016	17	≤20	0.705882
Beech_COI	Beech	Metazoa	1999-2018	19	≤20	0.7
Beech_COI	Beech	Metazoa	1999-2020	21	≤35	0.71123
Beech_COI	Beech	Metazoa	1999-2022	23	≤35	0.715847
Beech_COI	Beech	Metazoa	2000-2001	1	≤5	0.619318
Beech_COI	Beech	Metazoa	2000-2002	2	≤5	0.614634
Beech_COI	Beech	Metazoa	2000-2003	3	≤5	0.682796
Beech_COI	Beech	Metazoa	2000-2004	4	≤5	0.709497
Beech_COI	Beech	Metazoa	2000-2005	5	≤5	0.654206
Beech_COI	Beech	Metazoa	2000-2006	6	≤10	0.628019
Beech_COI	Beech	Metazoa	2000-2007	7	≤10	0.668293
Beech_COI	Beech	Metazoa	2000-2008	8	≤10	0.692308
Beech_COI	Beech	Metazoa	2000-2009	9	≤10	0.65
Beech_COI	Beech	Metazoa	2000-2010	10	≤10	0.617347
Beech_COI	Beech	Metazoa	2000-2011	11	≤15	0.661538
Beech_COI	Beech	Metazoa	2000-2012	12	≤15	0.697561
Beech_COI	Beech	Metazoa	2000-2013	13	≤15	0.695238
Beech_COI	Beech	Metazoa	2000-2014	14	≤15	0.637755
Beech_COI	Beech	Metazoa	2000-2016	16	≤20	0.643519
Beech_COI	Beech	Metazoa	2000-2018	18	≤20	0.741627
Beech_COI	Beech	Metazoa	2000-2020	20	≤20	0.68932
Beech_COI	Beech	Metazoa	2000-2022	22	≤35	0.718447
Beech_COI	Beech	Metazoa	2001-2002	1	≤5	0.624309
Beech_COI	Beech	Metazoa	2001-2003	2	≤5	0.703704
Beech_COI	Beech	Metazoa	2001-2004	3	≤5	0.735484
Beech_COI	Beech	Metazoa	2001-2005	4	≤5	0.647059
Beech_COI	Beech	Metazoa	2001-2006	5	≤5	0.66129
Beech_COI	Beech	Metazoa	2001-2007	6	≤10	0.662921
Beech_COI	Beech	Metazoa	2001-2008	7	≤10	0.704918
Beech_COI	Beech	Metazoa	2001-2009	8	≤10	0.649425
Beech_COI	Beech	Metazoa	2001-2010	9	≤10	0.666667
Beech_COI	Beech	Metazoa	2001-2011	10	≤10	0.693642
Beech_COI	Beech	Metazoa	2001-2012	11	≤15	0.643275
Beech_COI	Beech	Metazoa	2001-2013	12	≤15	0.634286
Beech_COI	Beech	Metazoa	2001-2014	13	≤15	0.635294
Beech_COI	Beech	Metazoa	2001-2016	15	≤15	0.642105
Beech_COI	Beech	Metazoa	2001-2018	17	≤20	0.754098
Beech_COI	Beech	Metazoa	2001-2020	19	≤20	0.715847
Beech_COI	Beech	Metazoa	2001-2022	21	≤35	0.748634
Beech_COI	Beech	Metazoa	2002-2003	1	≤5	0.706186
Beech_COI	Beech	Metazoa	2002-2004	2	≤5	0.697802
Beech_COI	Beech	Metazoa	2002-2005	3	≤5	0.572816
Beech_COI	Beech	Metazoa	2002-2006	4	≤5	0.599034
Beech_COI	Beech	Metazoa	2002-2007	5	≤5	0.605
Beech_COI	Beech	Metazoa	2002-2008	6	≤10	0.657005
Beech_COI	Beech	Metazoa	2002-2009	7	≤10	0.626866
Beech_COI	Beech	Metazoa	2002-2010	8	≤10	0.635468
Beech_COI	Beech	Metazoa	2002-2011	9	≤10	0.630769
Beech_COI	Beech	Metazoa	2002-2012	10	≤10	0.655172
Beech_COI	Beech	Metazoa	2002-2013	11	≤15	0.672986
Beech_COI	Beech	Metazoa	2002-2014	12	≤15	0.607143
Beech_COI	Beech	Metazoa	2002-2016	14	≤15	0.647059
Beech_COI	Beech	Metazoa	2002-2018	16	≤20	0.725118
Beech_COI	Beech	Metazoa	2002-2020	18	≤20	0.71028
Beech_COI	Beech	Metazoa	2002-2022	20	≤20	0.720379
Beech_COI	Beech	Metazoa	2003-2004	1	≤5	0.705882
Beech_COI	Beech	Metazoa	2003-2005	2	≤5	0.650794
Beech_COI	Beech	Metazoa	2003-2006	3	≤5	0.692708
Beech_COI	Beech	Metazoa	2003-2007	4	≤5	0.702703
Beech_COI	Beech	Metazoa	2003-2008	5	≤5	0.664804
Beech_COI	Beech	Metazoa	2003-2009	6	≤10	0.683333
Beech_COI	Beech	Metazoa	2003-2010	7	≤10	0.647727
Beech_COI	Beech	Metazoa	2003-2011	8	≤10	0.697143
Beech_COI	Beech	Metazoa	2003-2012	9	≤10	0.707182
Beech_COI	Beech	Metazoa	2003-2013	10	≤10	0.718085
Beech_COI	Beech	Metazoa	2003-2014	11	≤15	0.662857
Beech_COI	Beech	Metazoa	2003-2016	13	≤15	0.673469
Beech_COI	Beech	Metazoa	2003-2018	15	≤15	0.700565
Beech_COI	Beech	Metazoa	2003-2020	17	≤20	0.697802
Beech_COI	Beech	Metazoa	2003-2022	19	≤20	0.672414
Beech_COI	Beech	Metazoa	2004-2005	1	≤5	0.718085
Beech_COI	Beech	Metazoa	2004-2006	2	≤5	0.739362
Beech_COI	Beech	Metazoa	2004-2007	3	≤5	0.744444
Beech_COI	Beech	Metazoa	2004-2008	4	≤5	0.756906
Beech_COI	Beech	Metazoa	2004-2009	5	≤5	0.725714
Beech_COI	Beech	Metazoa	2004-2010	6	≤10	0.666667
Beech_COI	Beech	Metazoa	2004-2011	7	≤10	0.601307
Beech_COI	Beech	Metazoa	2004-2012	8	≤10	0.777778
Beech_COI	Beech	Metazoa	2004-2013	9	≤10	0.752747
Beech_COI	Beech	Metazoa	2004-2014	10	≤10	0.705882
Beech_COI	Beech	Metazoa	2004-2016	12	≤15	0.763819
Beech_COI	Beech	Metazoa	2004-2018	14	≤15	0.744186
Beech_COI	Beech	Metazoa	2004-2020	16	≤20	0.740113
Beech_COI	Beech	Metazoa	2004-2022	18	≤20	0.738372
Beech_COI	Beech	Metazoa	2005-2006	1	≤5	0.651376
Beech_COI	Beech	Metazoa	2005-2007	2	≤5	0.585
Beech_COI	Beech	Metazoa	2005-2008	3	≤5	0.657143
Beech_COI	Beech	Metazoa	2005-2009	4	≤5	0.613861
Beech_COI	Beech	Metazoa	2005-2010	5	≤5	0.615764
Beech_COI	Beech	Metazoa	2005-2011	6	≤10	0.617347
Beech_COI	Beech	Metazoa	2005-2012	7	≤10	0.642157
Beech_COI	Beech	Metazoa	2005-2013	8	≤10	0.660377
Beech_COI	Beech	Metazoa	2005-2014	9	≤10	0.621891
Beech_COI	Beech	Metazoa	2005-2016	11	≤15	0.647321
Beech_COI	Beech	Metazoa	2005-2018	13	≤15	0.681159
Beech_COI	Beech	Metazoa	2005-2020	15	≤15	0.691589
Beech_COI	Beech	Metazoa	2005-2022	17	≤20	0.695238
Beech_COI	Beech	Metazoa	2006-2007	1	≤5	0.554404
Beech_COI	Beech	Metazoa	2006-2008	2	≤5	0.616915
Beech_COI	Beech	Metazoa	2006-2009	3	≤5	0.554974
Beech_COI	Beech	Metazoa	2006-2010	4	≤5	0.65534
Beech_COI	Beech	Metazoa	2006-2011	5	≤5	0.665
Beech_COI	Beech	Metazoa	2006-2012	6	≤10	0.655172
Beech_COI	Beech	Metazoa	2006-2013	7	≤10	0.640777
Beech_COI	Beech	Metazoa	2006-2014	8	≤10	0.592784
Beech_COI	Beech	Metazoa	2006-2016	10	≤10	0.634703
Beech_COI	Beech	Metazoa	2006-2018	12	≤15	0.700483
Beech_COI	Beech	Metazoa	2006-2020	14	≤15	0.626866
Beech_COI	Beech	Metazoa	2006-2022	16	≤20	0.669951
Beech_COI	Beech	Metazoa	2007-2008	1	≤5	0.602094
Beech_COI	Beech	Metazoa	2007-2009	2	≤5	0.519553
Beech_COI	Beech	Metazoa	2007-2010	3	≤5	0.621762
Beech_COI	Beech	Metazoa	2007-2011	4	≤5	0.659686
Beech_COI	Beech	Metazoa	2007-2012	5	≤5	0.628272
Beech_COI	Beech	Metazoa	2007-2013	6	≤10	0.655
Beech_COI	Beech	Metazoa	2007-2014	7	≤10	0.576087
Beech_COI	Beech	Metazoa	2007-2016	9	≤10	0.581281
Beech_COI	Beech	Metazoa	2007-2018	11	≤15	0.703518
Beech_COI	Beech	Metazoa	2007-2020	13	≤15	0.668342
Beech_COI	Beech	Metazoa	2007-2022	15	≤15	0.698492
Beech_COI	Beech	Metazoa	2008-2009	1	≤5	0.557377
Beech_COI	Beech	Metazoa	2008-2010	2	≤5	0.647959
Beech_COI	Beech	Metazoa	2008-2011	3	≤5	0.692308
Beech_COI	Beech	Metazoa	2008-2012	4	≤5	0.661538
Beech_COI	Beech	Metazoa	2008-2013	5	≤5	0.686275
Beech_COI	Beech	Metazoa	2008-2014	6	≤10	0.626316
Beech_COI	Beech	Metazoa	2008-2016	8	≤10	0.613527
Beech_COI	Beech	Metazoa	2008-2018	10	≤10	0.721393
Beech_COI	Beech	Metazoa	2008-2020	12	≤15	0.712195
Beech_COI	Beech	Metazoa	2008-2022	14	≤15	0.71
Beech_COI	Beech	Metazoa	2009-2010	1	≤5	0.546961
Beech_COI	Beech	Metazoa	2009-2011	2	≤5	0.625
Beech_COI	Beech	Metazoa	2009-2012	3	≤5	0.576923
Beech_COI	Beech	Metazoa	2009-2013	4	≤5	0.621762
Beech_COI	Beech	Metazoa	2009-2014	5	≤5	0.569061
Beech_COI	Beech	Metazoa	2009-2016	7	≤10	0.567839
Beech_COI	Beech	Metazoa	2009-2018	9	≤10	0.636364
Beech_COI	Beech	Metazoa	2009-2020	11	≤15	0.649485
Beech_COI	Beech	Metazoa	2009-2022	13	≤15	0.652632
Beech_COI	Beech	Metazoa	2010-2011	1	≤5	0.634409
Beech_COI	Beech	Metazoa	2010-2012	2	≤5	0.624339
Beech_COI	Beech	Metazoa	2010-2013	3	≤5	0.602094
Beech_COI	Beech	Metazoa	2010-2014	4	≤5	0.609626
Beech_COI	Beech	Metazoa	2010-2016	6	≤10	0.64455
Beech_COI	Beech	Metazoa	2010-2018	8	≤10	0.631016
Beech_COI	Beech	Metazoa	2010-2020	10	≤10	0.658163
Beech_COI	Beech	Metazoa	2010-2022	12	≤15	0.65445
Beech_COI	Beech	Metazoa	2011-2012	1	≤5	0.697917
Beech_COI	Beech	Metazoa	2011-2013	2	≤5	0.640212
Beech_COI	Beech	Metazoa	2011-2014	3	≤5	0.587571
Beech_COI	Beech	Metazoa	2011-2016	5	≤5	0.660194
Beech_COI	Beech	Metazoa	2011-2018	7	≤10	0.655738
Beech_COI	Beech	Metazoa	2011-2020	9	≤10	0.709184
Beech_COI	Beech	Metazoa	2011-2022	11	≤15	0.672043
Beech_COI	Beech	Metazoa	2012-2013	1	≤5	0.601064
Beech_COI	Beech	Metazoa	2012-2014	2	≤5	0.608696
Beech_COI	Beech	Metazoa	2012-2016	4	≤5	0.657143
Beech_COI	Beech	Metazoa	2012-2018	6	≤10	0.6875
Beech_COI	Beech	Metazoa	2012-2020	8	≤10	0.658031
Beech_COI	Beech	Metazoa	2012-2022	10	≤10	0.709184
Beech_COI	Beech	Metazoa	2013-2014	1	≤5	0.570652
Beech_COI	Beech	Metazoa	2013-2016	3	≤5	0.630332
Beech_COI	Beech	Metazoa	2013-2018	5	≤5	0.658031
Beech_COI	Beech	Metazoa	2013-2020	7	≤10	0.663317
Beech_COI	Beech	Metazoa	2013-2022	9	≤10	0.680203
Beech_COI	Beech	Metazoa	2014-2016	2	≤5	0.568528
Beech_COI	Beech	Metazoa	2014-2018	4	≤5	0.6875
Beech_COI	Beech	Metazoa	2014-2020	6	≤10	0.685279
Beech_COI	Beech	Metazoa	2014-2022	8	≤10	0.709184
Beech_COI	Beech	Metazoa	2016-2018	2	≤5	0.682464
Beech_COI	Beech	Metazoa	2016-2020	4	≤5	0.636364
Beech_COI	Beech	Metazoa	2016-2022	6	≤10	0.632353
Beech_COI	Beech	Metazoa	2018-2020	2	≤5	0.61413
Beech_COI	Beech	Metazoa	2018-2022	4	≤5	0.631868
Beech_COI	Beech	Metazoa	2020-2022	2	≤5	0.601093
Beech_COI	Beech	Metazoa	2001-2003	2	≤5	0.631285
Beech_COI	Beech	Metazoa	2001-2005	4	≤5	0.617801
Beech_COI	Beech	Metazoa	2001-2007	6	≤10	0.619289
Beech_COI	Beech	Metazoa	2001-2009	8	≤10	0.59596
Beech_COI	Beech	Metazoa	2001-2011	10	≤10	0.684783
Beech_COI	Beech	Metazoa	2001-2013	12	≤15	0.62381
Beech_COI	Beech	Metazoa	2001-2015	14	≤15	0.626263
Beech_COI	Beech	Metazoa	2001-2017	16	≤20	0.652174
Beech_COI	Beech	Metazoa	2001-2019	18	≤20	0.63
Beech_COI	Beech	Metazoa	2001-2021	20	≤20	0.689474
Beech_COI	Beech	Metazoa	2003-2005	2	≤5	0.656051
Beech_COI	Beech	Metazoa	2003-2007	4	≤5	0.672727
Beech_COI	Beech	Metazoa	2003-2009	6	≤10	0.644578
Beech_COI	Beech	Metazoa	2003-2011	8	≤10	0.714286
Beech_COI	Beech	Metazoa	2003-2013	10	≤10	0.703297
Beech_COI	Beech	Metazoa	2003-2015	12	≤15	0.648148
Beech_COI	Beech	Metazoa	2003-2017	14	≤15	0.708571
Beech_COI	Beech	Metazoa	2003-2019	16	≤20	0.7
Beech_COI	Beech	Metazoa	2003-2021	18	≤20	0.693333
Beech_COI	Beech	Metazoa	2005-2007	2	≤5	0.632184
Beech_COI	Beech	Metazoa	2005-2009	4	≤5	0.629213
Beech_COI	Beech	Metazoa	2005-2011	6	≤10	0.691824
Beech_COI	Beech	Metazoa	2005-2013	8	≤10	0.664921
Beech_COI	Beech	Metazoa	2005-2015	10	≤10	0.647727
Beech_COI	Beech	Metazoa	2005-2017	12	≤15	0.653846
Beech_COI	Beech	Metazoa	2005-2019	14	≤15	0.666667
Beech_COI	Beech	Metazoa	2005-2021	16	≤20	0.630573
Beech_COI	Beech	Metazoa	2007-2009	2	≤5	0.58427
Beech_COI	Beech	Metazoa	2007-2011	4	≤5	0.632911
Beech_COI	Beech	Metazoa	2007-2013	6	≤10	0.678392
Beech_COI	Beech	Metazoa	2007-2015	8	≤10	0.640884
Beech_COI	Beech	Metazoa	2007-2017	10	≤10	0.668421
Beech_COI	Beech	Metazoa	2007-2019	12	≤15	0.659459
Beech_COI	Beech	Metazoa	2007-2021	14	≤15	0.664671
Beech_COI	Beech	Metazoa	2009-2011	2	≤5	0.646341
Beech_COI	Beech	Metazoa	2009-2013	4	≤5	0.613402
Beech_COI	Beech	Metazoa	2009-2015	6	≤10	0.607735
Beech_COI	Beech	Metazoa	2009-2017	8	≤10	0.651042
Beech_COI	Beech	Metazoa	2009-2019	10	≤10	0.663158
Beech_COI	Beech	Metazoa	2009-2021	12	≤15	0.612121
Beech_COI	Beech	Metazoa	2011-2013	2	≤5	0.754011
Beech_COI	Beech	Metazoa	2011-2015	4	≤5	0.698795
Beech_COI	Beech	Metazoa	2011-2017	6	≤10	0.732955
Beech_COI	Beech	Metazoa	2011-2019	8	≤10	0.732558
Beech_COI	Beech	Metazoa	2011-2021	10	≤10	0.704698
Beech_COI	Beech	Metazoa	2013-2015	2	≤5	0.522472
Beech_COI	Beech	Metazoa	2013-2017	4	≤5	0.516484
Beech_COI	Beech	Metazoa	2013-2019	6	≤10	0.551913
Beech_COI	Beech	Metazoa	2013-2021	8	≤10	0.612717
Beech_COI	Beech	Metazoa	2015-2017	2	≤5	0.545977
Beech_COI	Beech	Metazoa	2015-2019	4	≤5	0.541176
Beech_COI	Beech	Metazoa	2015-2021	6	≤10	0.542484
Beech_COI	Beech	Metazoa	2017-2019	2	≤5	0.517442
Beech_COI	Beech	Metazoa	2017-2021	4	≤5	0.5625
Beech_COI	Beech	Metazoa	2019-2021	2	≤5	0.575949
Beech_COI	Beech	Metazoa	2000-2002	2	≤5	0.592885
Beech_COI	Beech	Metazoa	2000-2004	4	≤5	0.681818
Beech_COI	Beech	Metazoa	2000-2006	6	≤10	0.669725
Beech_COI	Beech	Metazoa	2000-2008	8	≤10	0.679245
Beech_COI	Beech	Metazoa	2000-2010	10	≤10	0.617925
Beech_COI	Beech	Metazoa	2000-2012	12	≤15	0.631111
Beech_COI	Beech	Metazoa	2000-2014	14	≤15	0.615023
Beech_COI	Beech	Metazoa	2000-2015	15	≤15	0.631579
Beech_COI	Beech	Metazoa	2000-2021	21	≤35	0.759804
Beech_COI	Beech	Metazoa	2002-2004	2	≤5	0.705882
Beech_COI	Beech	Metazoa	2002-2006	4	≤5	0.643172
Beech_COI	Beech	Metazoa	2002-2008	6	≤10	0.675556
Beech_COI	Beech	Metazoa	2002-2010	8	≤10	0.599099
Beech_COI	Beech	Metazoa	2002-2012	10	≤10	0.606838
Beech_COI	Beech	Metazoa	2002-2014	12	≤15	0.645022
Beech_COI	Beech	Metazoa	2002-2015	13	≤15	0.689655
Beech_COI	Beech	Metazoa	2002-2021	19	≤20	0.756881
Beech_COI	Beech	Metazoa	2004-2006	2	≤5	0.719577
Beech_COI	Beech	Metazoa	2004-2008	4	≤5	0.73224
Beech_COI	Beech	Metazoa	2004-2010	6	≤10	0.703704
Beech_COI	Beech	Metazoa	2004-2012	8	≤10	0.731707
Beech_COI	Beech	Metazoa	2004-2014	10	≤10	0.693122
Beech_COI	Beech	Metazoa	2004-2015	11	≤15	0.713514
Beech_COI	Beech	Metazoa	2004-2021	17	≤20	0.786982
Beech_COI	Beech	Metazoa	2006-2008	2	≤5	0.696629
Beech_COI	Beech	Metazoa	2006-2010	4	≤5	0.631285
Beech_COI	Beech	Metazoa	2006-2012	6	≤10	0.638743
Beech_COI	Beech	Metazoa	2006-2014	8	≤10	0.627778
Beech_COI	Beech	Metazoa	2006-2015	9	≤10	0.655367
Beech_COI	Beech	Metazoa	2006-2021	15	≤15	0.734568
Beech_COI	Beech	Metazoa	2008-2010	2	≤5	0.672316
Beech_COI	Beech	Metazoa	2008-2012	4	≤5	0.684211
Beech_COI	Beech	Metazoa	2008-2014	6	≤10	0.690608
Beech_COI	Beech	Metazoa	2008-2015	7	≤10	0.682081
Beech_COI	Beech	Metazoa	2008-2021	13	≤15	0.757962
Beech_COI	Beech	Metazoa	2010-2012	2	≤5	0.64433
Beech_COI	Beech	Metazoa	2010-2014	4	≤5	0.595506
Beech_COI	Beech	Metazoa	2010-2015	5	≤5	0.653631
Beech_COI	Beech	Metazoa	2010-2021	11	≤15	0.7
Beech_COI	Beech	Metazoa	2012-2014	2	≤5	0.605263
Beech_COI	Beech	Metazoa	2012-2015	3	≤5	0.659686
Beech_COI	Beech	Metazoa	2012-2021	9	≤10	0.718391
Beech_COI	Beech	Metazoa	2014-2015	1	≤5	0.619318
Beech_COI	Beech	Metazoa	2014-2021	7	≤10	0.727273
Beech_COI	Beech	Metazoa	2015-2021	6	≤10	0.727848
Beech_COI	Beech	Metazoa	1999-2003	4	≤5	0.628571
Beech_COI	Beech	Metazoa	1999-2005	6	≤10	0.671233
Beech_COI	Beech	Metazoa	1999-2007	8	≤10	0.668639
Beech_COI	Beech	Metazoa	1999-2009	10	≤10	0.674286
Beech_COI	Beech	Metazoa	1999-2011	12	≤15	0.691824
Beech_COI	Beech	Metazoa	1999-2015	16	≤20	0.673203
Beech_COI	Beech	Metazoa	1999-2017	18	≤20	0.724138
Beech_COI	Beech	Metazoa	1999-2019	20	≤20	0.771277
Beech_COI	Beech	Metazoa	1999-2021	22	≤35	0.73125
Beech_COI	Beech	Metazoa	2003-2005	2	≤5	0.666667
Beech_COI	Beech	Metazoa	2003-2007	4	≤5	0.699346
Beech_COI	Beech	Metazoa	2003-2009	6	≤10	0.687898
Beech_COI	Beech	Metazoa	2003-2011	8	≤10	0.681159
Beech_COI	Beech	Metazoa	2003-2015	12	≤15	0.688889
Beech_COI	Beech	Metazoa	2003-2017	14	≤15	0.698324
Beech_COI	Beech	Metazoa	2003-2019	16	≤20	0.71875
Beech_COI	Beech	Metazoa	2003-2021	18	≤20	0.726619
Beech_COI	Beech	Metazoa	2005-2007	2	≤5	0.604167
Beech_COI	Beech	Metazoa	2005-2009	4	≤5	0.649351
Beech_COI	Beech	Metazoa	2005-2011	6	≤10	0.704225
Beech_COI	Beech	Metazoa	2005-2015	10	≤10	0.623077
Beech_COI	Beech	Metazoa	2005-2017	12	≤15	0.672316
Beech_COI	Beech	Metazoa	2005-2019	14	≤15	0.681529
Beech_COI	Beech	Metazoa	2005-2021	16	≤20	0.633588
Beech_COI	Beech	Metazoa	2007-2009	2	≤5	0.560241
Beech_COI	Beech	Metazoa	2007-2011	4	≤5	0.630573
Beech_COI	Beech	Metazoa	2007-2015	8	≤10	0.636364
Beech_COI	Beech	Metazoa	2007-2017	10	≤10	0.649746
Beech_COI	Beech	Metazoa	2007-2019	12	≤15	0.692308
Beech_COI	Beech	Metazoa	2007-2021	14	≤15	0.6875
Beech_COI	Beech	Metazoa	2009-2011	2	≤5	0.62963
Beech_COI	Beech	Metazoa	2009-2015	6	≤10	0.6
Beech_COI	Beech	Metazoa	2009-2017	8	≤10	0.648515
Beech_COI	Beech	Metazoa	2009-2019	10	≤10	0.723958
Beech_COI	Beech	Metazoa	2009-2021	12	≤15	0.692771
Beech_COI	Beech	Metazoa	2011-2015	4	≤5	0.659722
Beech_COI	Beech	Metazoa	2011-2017	6	≤10	0.703125
Beech_COI	Beech	Metazoa	2011-2019	8	≤10	0.729885
Beech_COI	Beech	Metazoa	2011-2021	10	≤10	0.721854
Beech_COI	Beech	Metazoa	2015-2017	2	≤5	0.629213
Beech_COI	Beech	Metazoa	2015-2019	4	≤5	0.698795
Beech_COI	Beech	Metazoa	2015-2021	6	≤10	0.676056
Beech_COI	Beech	Metazoa	2017-2019	2	≤5	0.660099
Beech_COI	Beech	Metazoa	2017-2021	4	≤5	0.659341
Beech_COI	Beech	Metazoa	2019-2021	2	≤5	0.597403
Beech_ITS	Beech	Fungi	1989-1992	3	≤5	0.477273
Beech_ITS	Beech	Fungi	1989-1998	9	≤10	0.477987
Beech_ITS	Beech	Fungi	1989-1999	10	≤10	0.52648
Beech_ITS	Beech	Fungi	1989-2000	11	≤15	0.556634
Beech_ITS	Beech	Fungi	1989-2001	12	≤15	0.588068
Beech_ITS	Beech	Fungi	1989-2002	13	≤15	0.586626
Beech_ITS	Beech	Fungi	1989-2003	14	≤15	0.624204
Beech_ITS	Beech	Fungi	1989-2004	15	≤15	0.611621
Beech_ITS	Beech	Fungi	1989-2005	16	≤20	0.660819
Beech_ITS	Beech	Fungi	1989-2006	17	≤20	0.667614
Beech_ITS	Beech	Fungi	1989-2007	18	≤20	0.631098
Beech_ITS	Beech	Fungi	1989-2008	19	≤20	0.646893
Beech_ITS	Beech	Fungi	1989-2009	20	≤20	0.654639
Beech_ITS	Beech	Fungi	1989-2010	21	≤35	0.681199
Beech_ITS	Beech	Fungi	1989-2011	22	≤35	0.638122
Beech_ITS	Beech	Fungi	1989-2012	23	≤35	0.663609
Beech_ITS	Beech	Fungi	1989-2013	24	≤35	0.66358
Beech_ITS	Beech	Fungi	1989-2014	25	≤35	0.708763
Beech_ITS	Beech	Fungi	1989-2016	27	≤35	0.735941
Beech_ITS	Beech	Fungi	1989-2018	29	≤35	0.725543
Beech_ITS	Beech	Fungi	1989-2020	31	≤35	0.752232
Beech_ITS	Beech	Fungi	1989-2022	33	≤35	0.732394
Beech_ITS	Beech	Fungi	1992-1998	6	≤10	0.506667
Beech_ITS	Beech	Fungi	1992-1999	7	≤10	0.547619
Beech_ITS	Beech	Fungi	1992-2000	8	≤10	0.581522
Beech_ITS	Beech	Fungi	1992-2001	9	≤10	0.560302
Beech_ITS	Beech	Fungi	1992-2002	10	≤10	0.602067
Beech_ITS	Beech	Fungi	1992-2003	11	≤15	0.615804
Beech_ITS	Beech	Fungi	1992-2004	12	≤15	0.630491
Beech_ITS	Beech	Fungi	1992-2005	13	≤15	0.637755
Beech_ITS	Beech	Fungi	1992-2006	14	≤15	0.654321
Beech_ITS	Beech	Fungi	1992-2007	15	≤15	0.636364
Beech_ITS	Beech	Fungi	1992-2008	16	≤20	0.646341
Beech_ITS	Beech	Fungi	1992-2009	17	≤20	0.640909
Beech_ITS	Beech	Fungi	1992-2010	18	≤20	0.676123
Beech_ITS	Beech	Fungi	1992-2011	19	≤20	0.648456
Beech_ITS	Beech	Fungi	1992-2012	20	≤20	0.681234
Beech_ITS	Beech	Fungi	1992-2013	21	≤35	0.660526
Beech_ITS	Beech	Fungi	1992-2014	22	≤35	0.682648
Beech_ITS	Beech	Fungi	1992-2016	24	≤35	0.693833
Beech_ITS	Beech	Fungi	1992-2018	26	≤35	0.711584
Beech_ITS	Beech	Fungi	1992-2020	28	≤35	0.70935
Beech_ITS	Beech	Fungi	1992-2022	30	≤35	0.707617
Beech_ITS	Beech	Fungi	1998-1999	1	≤5	0.396774
Beech_ITS	Beech	Fungi	1998-2000	2	≤5	0.417508
Beech_ITS	Beech	Fungi	1998-2001	3	≤5	0.463127
Beech_ITS	Beech	Fungi	1998-2002	4	≤5	0.490741
Beech_ITS	Beech	Fungi	1998-2003	5	≤5	0.524272
Beech_ITS	Beech	Fungi	1998-2004	6	≤10	0.533742
Beech_ITS	Beech	Fungi	1998-2005	7	≤10	0.552553
Beech_ITS	Beech	Fungi	1998-2006	8	≤10	0.579251
Beech_ITS	Beech	Fungi	1998-2007	9	≤10	0.544615
Beech_ITS	Beech	Fungi	1998-2008	10	≤10	0.583099
Beech_ITS	Beech	Fungi	1998-2009	11	≤15	0.589147
Beech_ITS	Beech	Fungi	1998-2010	12	≤15	0.592798
Beech_ITS	Beech	Fungi	1998-2011	13	≤15	0.555866
Beech_ITS	Beech	Fungi	1998-2012	14	≤15	0.590214
Beech_ITS	Beech	Fungi	1998-2013	15	≤15	0.576324
Beech_ITS	Beech	Fungi	1998-2014	16	≤20	0.618421
Beech_ITS	Beech	Fungi	1998-2016	18	≤20	0.664198
Beech_ITS	Beech	Fungi	1998-2018	20	≤20	0.663957
Beech_ITS	Beech	Fungi	1998-2020	22	≤35	0.713024
Beech_ITS	Beech	Fungi	1998-2022	24	≤35	0.672269
Beech_ITS	Beech	Fungi	1999-2000	1	≤5	0.449324
Beech_ITS	Beech	Fungi	1999-2001	2	≤5	0.445122
Beech_ITS	Beech	Fungi	1999-2002	3	≤5	0.467949
Beech_ITS	Beech	Fungi	1999-2003	4	≤5	0.540984
Beech_ITS	Beech	Fungi	1999-2004	5	≤5	0.53605
Beech_ITS	Beech	Fungi	1999-2005	6	≤10	0.5
Beech_ITS	Beech	Fungi	1999-2006	7	≤10	0.534954
Beech_ITS	Beech	Fungi	1999-2007	8	≤10	0.523962
Beech_ITS	Beech	Fungi	1999-2008	9	≤10	0.573913
Beech_ITS	Beech	Fungi	1999-2009	10	≤10	0.53022
Beech_ITS	Beech	Fungi	1999-2010	11	≤15	0.529586
Beech_ITS	Beech	Fungi	1999-2011	12	≤15	0.545977
Beech_ITS	Beech	Fungi	1999-2012	13	≤15	0.584906
Beech_ITS	Beech	Fungi	1999-2013	14	≤15	0.59306
Beech_ITS	Beech	Fungi	1999-2014	15	≤15	0.591781
Beech_ITS	Beech	Fungi	1999-2016	17	≤20	0.630491
Beech_ITS	Beech	Fungi	1999-2018	19	≤20	0.657382
Beech_ITS	Beech	Fungi	1999-2020	21	≤35	0.697039
Beech_ITS	Beech	Fungi	1999-2022	23	≤35	0.673352
Beech_ITS	Beech	Fungi	2000-2001	1	≤5	0.495327
Beech_ITS	Beech	Fungi	2000-2002	2	≤5	0.511551
Beech_ITS	Beech	Fungi	2000-2003	3	≤5	0.474453
Beech_ITS	Beech	Fungi	2000-2004	4	≤5	0.487973
Beech_ITS	Beech	Fungi	2000-2005	5	≤5	0.534653
Beech_ITS	Beech	Fungi	2000-2006	6	≤10	0.564669
Beech_ITS	Beech	Fungi	2000-2007	7	≤10	0.5
Beech_ITS	Beech	Fungi	2000-2008	8	≤10	0.551402
Beech_ITS	Beech	Fungi	2000-2009	9	≤10	0.584958
Beech_ITS	Beech	Fungi	2000-2010	10	≤10	0.575758
Beech_ITS	Beech	Fungi	2000-2011	11	≤15	0.557229
Beech_ITS	Beech	Fungi	2000-2012	12	≤15	0.556314
Beech_ITS	Beech	Fungi	2000-2013	13	≤15	0.565068
Beech_ITS	Beech	Fungi	2000-2014	14	≤15	0.588406
Beech_ITS	Beech	Fungi	2000-2016	16	≤20	0.662234
Beech_ITS	Beech	Fungi	2000-2018	18	≤20	0.637725
Beech_ITS	Beech	Fungi	2000-2020	20	≤20	0.696172
Beech_ITS	Beech	Fungi	2000-2022	22	≤35	0.641745
Beech_ITS	Beech	Fungi	2001-2002	1	≤5	0.492492
Beech_ITS	Beech	Fungi	2001-2003	2	≤5	0.547988
Beech_ITS	Beech	Fungi	2001-2004	3	≤5	0.572674
Beech_ITS	Beech	Fungi	2001-2005	4	≤5	0.544118
Beech_ITS	Beech	Fungi	2001-2006	5	≤5	0.578652
Beech_ITS	Beech	Fungi	2001-2007	6	≤10	0.553571
Beech_ITS	Beech	Fungi	2001-2008	7	≤10	0.566667
Beech_ITS	Beech	Fungi	2001-2009	8	≤10	0.57398
Beech_ITS	Beech	Fungi	2001-2010	9	≤10	0.576503
Beech_ITS	Beech	Fungi	2001-2011	10	≤10	0.567568
Beech_ITS	Beech	Fungi	2001-2012	11	≤15	0.60177
Beech_ITS	Beech	Fungi	2001-2013	12	≤15	0.617647
Beech_ITS	Beech	Fungi	2001-2014	13	≤15	0.613402
Beech_ITS	Beech	Fungi	2001-2016	15	≤15	0.635468
Beech_ITS	Beech	Fungi	2001-2018	17	≤20	0.654255
Beech_ITS	Beech	Fungi	2001-2020	19	≤20	0.672606
Beech_ITS	Beech	Fungi	2001-2022	21	≤35	0.687332
Beech_ITS	Beech	Fungi	2002-2003	1	≤5	0.518644
Beech_ITS	Beech	Fungi	2002-2004	2	≤5	0.514563
Beech_ITS	Beech	Fungi	2002-2005	3	≤5	0.471947
Beech_ITS	Beech	Fungi	2002-2006	4	≤5	0.490446
Beech_ITS	Beech	Fungi	2002-2007	5	≤5	0.506579
Beech_ITS	Beech	Fungi	2002-2008	6	≤10	0.501548
Beech_ITS	Beech	Fungi	2002-2009	7	≤10	0.481268
Beech_ITS	Beech	Fungi	2002-2010	8	≤10	0.535928
Beech_ITS	Beech	Fungi	2002-2011	9	≤10	0.539589
Beech_ITS	Beech	Fungi	2002-2012	10	≤10	0.531561
Beech_ITS	Beech	Fungi	2002-2013	11	≤15	0.582524
Beech_ITS	Beech	Fungi	2002-2014	12	≤15	0.541787
Beech_ITS	Beech	Fungi	2002-2016	14	≤15	0.585366
Beech_ITS	Beech	Fungi	2002-2018	16	≤20	0.618076
Beech_ITS	Beech	Fungi	2002-2020	18	≤20	0.666667
Beech_ITS	Beech	Fungi	2002-2022	20	≤20	0.649852
Beech_ITS	Beech	Fungi	2003-2004	1	≤5	0.422222
Beech_ITS	Beech	Fungi	2003-2005	2	≤5	0.501742
Beech_ITS	Beech	Fungi	2003-2006	3	≤5	0.5
Beech_ITS	Beech	Fungi	2003-2007	4	≤5	0.440741
Beech_ITS	Beech	Fungi	2003-2008	5	≤5	0.511551
Beech_ITS	Beech	Fungi	2003-2009	6	≤10	0.520958
Beech_ITS	Beech	Fungi	2003-2010	7	≤10	0.538462
Beech_ITS	Beech	Fungi	2003-2011	8	≤10	0.5
Beech_ITS	Beech	Fungi	2003-2012	9	≤10	0.468165
Beech_ITS	Beech	Fungi	2003-2013	10	≤10	0.471698
Beech_ITS	Beech	Fungi	2003-2014	11	≤15	0.557927
Beech_ITS	Beech	Fungi	2003-2016	13	≤15	0.618644
Beech_ITS	Beech	Fungi	2003-2018	15	≤15	0.6
Beech_ITS	Beech	Fungi	2003-2020	17	≤20	0.665829
Beech_ITS	Beech	Fungi	2003-2022	19	≤20	0.588629
Beech_ITS	Beech	Fungi	2004-2005	1	≤5	0.467797
Beech_ITS	Beech	Fungi	2004-2006	2	≤5	0.516026
Beech_ITS	Beech	Fungi	2004-2007	3	≤5	0.461806
Beech_ITS	Beech	Fungi	2004-2008	4	≤5	0.474194
Beech_ITS	Beech	Fungi	2004-2009	5	≤5	0.482353
Beech_ITS	Beech	Fungi	2004-2010	6	≤10	0.542683
Beech_ITS	Beech	Fungi	2004-2011	7	≤10	0.519757
Beech_ITS	Beech	Fungi	2004-2012	8	≤10	0.477032
Beech_ITS	Beech	Fungi	2004-2013	9	≤10	0.496479
Beech_ITS	Beech	Fungi	2004-2014	10	≤10	0.548387
Beech_ITS	Beech	Fungi	2004-2016	12	≤15	0.622642
Beech_ITS	Beech	Fungi	2004-2018	14	≤15	0.584098
Beech_ITS	Beech	Fungi	2004-2020	16	≤20	0.661017
Beech_ITS	Beech	Fungi	2004-2022	18	≤20	0.603774
Beech_ITS	Beech	Fungi	2005-2006	1	≤5	0.422297
Beech_ITS	Beech	Fungi	2005-2007	2	≤5	0.469178
Beech_ITS	Beech	Fungi	2005-2008	3	≤5	0.52322
Beech_ITS	Beech	Fungi	2005-2009	4	≤5	0.479532
Beech_ITS	Beech	Fungi	2005-2010	5	≤5	0.489028
Beech_ITS	Beech	Fungi	2005-2011	6	≤10	0.547337
Beech_ITS	Beech	Fungi	2005-2012	7	≤10	0.505155
Beech_ITS	Beech	Fungi	2005-2013	8	≤10	0.534014
Beech_ITS	Beech	Fungi	2005-2014	9	≤10	0.519288
Beech_ITS	Beech	Fungi	2005-2016	11	≤15	0.600543
Beech_ITS	Beech	Fungi	2005-2018	13	≤15	0.614243
Beech_ITS	Beech	Fungi	2005-2020	15	≤15	0.654589
Beech_ITS	Beech	Fungi	2005-2022	17	≤20	0.629969
Beech_ITS	Beech	Fungi	2006-2007	1	≤5	0.468227
Beech_ITS	Beech	Fungi	2006-2008	2	≤5	0.498462
Beech_ITS	Beech	Fungi	2006-2009	3	≤5	0.456395
Beech_ITS	Beech	Fungi	2006-2010	4	≤5	0.464174
Beech_ITS	Beech	Fungi	2006-2011	5	≤5	0.540698
Beech_ITS	Beech	Fungi	2006-2012	6	≤10	0.556634
Beech_ITS	Beech	Fungi	2006-2013	7	≤10	0.55082
Beech_ITS	Beech	Fungi	2006-2014	8	≤10	0.538682
Beech_ITS	Beech	Fungi	2006-2016	10	≤10	0.593583
Beech_ITS	Beech	Fungi	2006-2018	12	≤15	0.594118
Beech_ITS	Beech	Fungi	2006-2020	14	≤15	0.621359
Beech_ITS	Beech	Fungi	2006-2022	16	≤20	0.629851
Beech_ITS	Beech	Fungi	2007-2008	1	≤5	0.450331
Beech_ITS	Beech	Fungi	2007-2009	2	≤5	0.48368
Beech_ITS	Beech	Fungi	2007-2010	3	≤5	0.493631
Beech_ITS	Beech	Fungi	2007-2011	4	≤5	0.498442
Beech_ITS	Beech	Fungi	2007-2012	5	≤5	0.450909
Beech_ITS	Beech	Fungi	2007-2013	6	≤10	0.471014
Beech_ITS	Beech	Fungi	2007-2014	7	≤10	0.482972
Beech_ITS	Beech	Fungi	2007-2016	9	≤10	0.566572
Beech_ITS	Beech	Fungi	2007-2018	11	≤15	0.564263
Beech_ITS	Beech	Fungi	2007-2020	13	≤15	0.640199
Beech_ITS	Beech	Fungi	2007-2022	15	≤15	0.579288
Beech_ITS	Beech	Fungi	2008-2009	1	≤5	0.431884
Beech_ITS	Beech	Fungi	2008-2010	2	≤5	0.48494
Beech_ITS	Beech	Fungi	2008-2011	3	≤5	0.467066
Beech_ITS	Beech	Fungi	2008-2012	4	≤5	0.438356
Beech_ITS	Beech	Fungi	2008-2013	5	≤5	0.518033
Beech_ITS	Beech	Fungi	2008-2014	6	≤10	0.49711
Beech_ITS	Beech	Fungi	2008-2016	8	≤10	0.55914
Beech_ITS	Beech	Fungi	2008-2018	10	≤10	0.538922
Beech_ITS	Beech	Fungi	2008-2020	12	≤15	0.636792
Beech_ITS	Beech	Fungi	2008-2022	14	≤15	0.556923
Beech_ITS	Beech	Fungi	2009-2010	1	≤5	0.448864
Beech_ITS	Beech	Fungi	2009-2011	2	≤5	0.458333
Beech_ITS	Beech	Fungi	2009-2012	3	≤5	0.501502
Beech_ITS	Beech	Fungi	2009-2013	4	≤5	0.539823
Beech_ITS	Beech	Fungi	2009-2014	5	≤5	0.46594
Beech_ITS	Beech	Fungi	2009-2016	7	≤10	0.530457
Beech_ITS	Beech	Fungi	2009-2018	9	≤10	0.564865
Beech_ITS	Beech	Fungi	2009-2020	11	≤15	0.610738
Beech_ITS	Beech	Fungi	2009-2022	13	≤15	0.589532
Beech_ITS	Beech	Fungi	2010-2011	1	≤5	0.46131
Beech_ITS	Beech	Fungi	2010-2012	2	≤5	0.508091
Beech_ITS	Beech	Fungi	2010-2013	3	≤5	0.535256
Beech_ITS	Beech	Fungi	2010-2014	4	≤5	0.487032
Beech_ITS	Beech	Fungi	2010-2016	6	≤10	0.533875
Beech_ITS	Beech	Fungi	2010-2018	8	≤10	0.611268
Beech_ITS	Beech	Fungi	2010-2020	10	≤10	0.625
Beech_ITS	Beech	Fungi	2010-2022	12	≤15	0.609971
Beech_ITS	Beech	Fungi	2011-2012	1	≤5	0.438538
Beech_ITS	Beech	Fungi	2011-2013	2	≤5	0.462046
Beech_ITS	Beech	Fungi	2011-2014	3	≤5	0.452174
Beech_ITS	Beech	Fungi	2011-2016	5	≤5	0.480663
Beech_ITS	Beech	Fungi	2011-2018	7	≤10	0.573864
Beech_ITS	Beech	Fungi	2011-2020	9	≤10	0.597156
Beech_ITS	Beech	Fungi	2011-2022	11	≤15	0.54955
Beech_ITS	Beech	Fungi	2012-2013	1	≤5	0.45283
Beech_ITS	Beech	Fungi	2012-2014	2	≤5	0.472843
Beech_ITS	Beech	Fungi	2012-2016	4	≤5	0.538462
Beech_ITS	Beech	Fungi	2012-2018	6	≤10	0.542484
Beech_ITS	Beech	Fungi	2012-2020	8	≤10	0.653266
Beech_ITS	Beech	Fungi	2012-2022	10	≤10	0.542662
Beech_ITS	Beech	Fungi	2013-2014	1	≤5	0.490446
Beech_ITS	Beech	Fungi	2013-2016	3	≤5	0.510638
Beech_ITS	Beech	Fungi	2013-2018	5	≤5	0.491468
Beech_ITS	Beech	Fungi	2013-2020	7	≤10	0.585106
Beech_ITS	Beech	Fungi	2013-2022	9	≤10	0.456204
Beech_ITS	Beech	Fungi	2014-2016	2	≤5	0.47541
Beech_ITS	Beech	Fungi	2014-2018	4	≤5	0.526012
Beech_ITS	Beech	Fungi	2014-2020	6	≤10	0.557692
Beech_ITS	Beech	Fungi	2014-2022	8	≤10	0.525526
Beech_ITS	Beech	Fungi	2016-2018	2	≤5	0.538889
Beech_ITS	Beech	Fungi	2016-2020	4	≤5	0.574074
Beech_ITS	Beech	Fungi	2016-2022	6	≤10	0.530435
Beech_ITS	Beech	Fungi	2018-2020	2	≤5	0.547315
Beech_ITS	Beech	Fungi	2018-2022	4	≤5	0.47
Beech_ITS	Beech	Fungi	2020-2022	2	≤5	0.56658
Beech_ITS	Beech	Fungi	1989-1991	2	≤5	0.352941
Beech_ITS	Beech	Fungi	1989-1993	4	≤5	0.502646
Beech_ITS	Beech	Fungi	1989-1997	8	≤10	0.522124
Beech_ITS	Beech	Fungi	1989-1999	10	≤10	0.567251
Beech_ITS	Beech	Fungi	1989-2001	12	≤15	0.62069
Beech_ITS	Beech	Fungi	1989-2003	14	≤15	0.652605
Beech_ITS	Beech	Fungi	1989-2005	16	≤20	0.688144
Beech_ITS	Beech	Fungi	1989-2007	18	≤20	0.757829
Beech_ITS	Beech	Fungi	1989-2009	20	≤20	0.648045
Beech_ITS	Beech	Fungi	1989-2011	22	≤35	0.757322
Beech_ITS	Beech	Fungi	1989-2013	24	≤35	0.725728
Beech_ITS	Beech	Fungi	1989-2015	26	≤35	0.686047
Beech_ITS	Beech	Fungi	1989-2017	28	≤35	0.719794
Beech_ITS	Beech	Fungi	1989-2019	30	≤35	0.712821
Beech_ITS	Beech	Fungi	1989-2021	32	≤35	0.746959
Beech_ITS	Beech	Fungi	1991-1993	2	≤5	0.458015
Beech_ITS	Beech	Fungi	1991-1997	6	≤10	0.505525
Beech_ITS	Beech	Fungi	1991-1999	8	≤10	0.543956
Beech_ITS	Beech	Fungi	1991-2001	10	≤10	0.582278
Beech_ITS	Beech	Fungi	1991-2003	12	≤15	0.618483
Beech_ITS	Beech	Fungi	1991-2005	14	≤15	0.692857
Beech_ITS	Beech	Fungi	1991-2007	16	≤20	0.732535
Beech_ITS	Beech	Fungi	1991-2009	18	≤20	0.631854
Beech_ITS	Beech	Fungi	1991-2011	20	≤20	0.729459
Beech_ITS	Beech	Fungi	1991-2013	22	≤35	0.707094
Beech_ITS	Beech	Fungi	1991-2015	24	≤35	0.673854
Beech_ITS	Beech	Fungi	1991-2017	26	≤35	0.703614
Beech_ITS	Beech	Fungi	1991-2019	28	≤35	0.718676
Beech_ITS	Beech	Fungi	1991-2021	30	≤35	0.744344
Beech_ITS	Beech	Fungi	1993-1997	4	≤5	0.426434
Beech_ITS	Beech	Fungi	1993-1999	6	≤10	0.509615
Beech_ITS	Beech	Fungi	1993-2001	8	≤10	0.488372
Beech_ITS	Beech	Fungi	1993-2003	10	≤10	0.558887
Beech_ITS	Beech	Fungi	1993-2005	12	≤15	0.595604
Beech_ITS	Beech	Fungi	1993-2007	14	≤15	0.621673
Beech_ITS	Beech	Fungi	1993-2009	16	≤20	0.620225
Beech_ITS	Beech	Fungi	1993-2011	18	≤20	0.636535
Beech_ITS	Beech	Fungi	1993-2013	20	≤20	0.6714
Beech_ITS	Beech	Fungi	1993-2015	22	≤35	0.695067
Beech_ITS	Beech	Fungi	1993-2017	24	≤35	0.677895
Beech_ITS	Beech	Fungi	1993-2019	26	≤35	0.658174
Beech_ITS	Beech	Fungi	1993-2021	28	≤35	0.699597
Beech_ITS	Beech	Fungi	1997-1999	2	≤5	0.418803
Beech_ITS	Beech	Fungi	1997-2001	4	≤5	0.431635
Beech_ITS	Beech	Fungi	1997-2003	6	≤10	0.498765
Beech_ITS	Beech	Fungi	1997-2005	8	≤10	0.586207
Beech_ITS	Beech	Fungi	1997-2007	10	≤10	0.63354
Beech_ITS	Beech	Fungi	1997-2009	12	≤15	0.559055
Beech_ITS	Beech	Fungi	1997-2011	14	≤15	0.63843
Beech_ITS	Beech	Fungi	1997-2013	16	≤20	0.646789
Beech_ITS	Beech	Fungi	1997-2015	18	≤20	0.664083
Beech_ITS	Beech	Fungi	1997-2017	20	≤20	0.643373
Beech_ITS	Beech	Fungi	1997-2019	22	≤35	0.65
Beech_ITS	Beech	Fungi	1997-2021	24	≤35	0.672769
Beech_ITS	Beech	Fungi	1999-2001	2	≤5	0.409972
Beech_ITS	Beech	Fungi	1999-2003	4	≤5	0.445312
Beech_ITS	Beech	Fungi	1999-2005	6	≤10	0.530026
Beech_ITS	Beech	Fungi	1999-2007	8	≤10	0.58913
Beech_ITS	Beech	Fungi	1999-2009	10	≤10	0.521978
Beech_ITS	Beech	Fungi	1999-2011	12	≤15	0.588235
Beech_ITS	Beech	Fungi	1999-2013	14	≤15	0.587805
Beech_ITS	Beech	Fungi	1999-2015	16	≤20	0.594444
Beech_ITS	Beech	Fungi	1999-2017	18	≤20	0.616541
Beech_ITS	Beech	Fungi	1999-2019	20	≤20	0.585242
Beech_ITS	Beech	Fungi	1999-2021	22	≤35	0.598522
Beech_ITS	Beech	Fungi	2001-2003	2	≤5	0.412658
Beech_ITS	Beech	Fungi	2001-2005	4	≤5	0.451697
Beech_ITS	Beech	Fungi	2001-2007	6	≤10	0.539785
Beech_ITS	Beech	Fungi	2001-2009	8	≤10	0.456522
Beech_ITS	Beech	Fungi	2001-2011	10	≤10	0.557447
Beech_ITS	Beech	Fungi	2001-2013	12	≤15	0.570423
Beech_ITS	Beech	Fungi	2001-2015	14	≤15	0.593176
Beech_ITS	Beech	Fungi	2001-2017	16	≤20	0.570025
Beech_ITS	Beech	Fungi	2001-2019	18	≤20	0.570732
Beech_ITS	Beech	Fungi	2001-2021	20	≤20	0.613426
Beech_ITS	Beech	Fungi	2003-2005	2	≤5	0.490196
Beech_ITS	Beech	Fungi	2003-2007	4	≤5	0.515856
Beech_ITS	Beech	Fungi	2003-2009	6	≤10	0.460938
Beech_ITS	Beech	Fungi	2003-2011	8	≤10	0.511677
Beech_ITS	Beech	Fungi	2003-2013	10	≤10	0.50237
Beech_ITS	Beech	Fungi	2003-2015	12	≤15	0.54047
Beech_ITS	Beech	Fungi	2003-2017	14	≤15	0.513514
Beech_ITS	Beech	Fungi	2003-2019	16	≤20	0.553444
Beech_ITS	Beech	Fungi	2003-2021	18	≤20	0.529551
Beech_ITS	Beech	Fungi	2005-2007	2	≤5	0.431925
Beech_ITS	Beech	Fungi	2005-2009	4	≤5	0.452778
Beech_ITS	Beech	Fungi	2005-2011	6	≤10	0.466667
Beech_ITS	Beech	Fungi	2005-2013	8	≤10	0.462725
Beech_ITS	Beech	Fungi	2005-2015	10	≤10	0.53352
Beech_ITS	Beech	Fungi	2005-2017	12	≤15	0.513021
Beech_ITS	Beech	Fungi	2005-2019	14	≤15	0.470745
Beech_ITS	Beech	Fungi	2005-2021	16	≤20	0.507614
Beech_ITS	Beech	Fungi	2007-2009	2	≤5	0.504651
Beech_ITS	Beech	Fungi	2007-2011	4	≤5	0.359477
Beech_ITS	Beech	Fungi	2007-2013	6	≤10	0.431193
Beech_ITS	Beech	Fungi	2007-2015	8	≤10	0.598624
Beech_ITS	Beech	Fungi	2007-2017	10	≤10	0.503417
Beech_ITS	Beech	Fungi	2007-2019	12	≤15	0.504525
Beech_ITS	Beech	Fungi	2007-2021	14	≤15	0.515419
Beech_ITS	Beech	Fungi	2009-2011	2	≤5	0.503497
Beech_ITS	Beech	Fungi	2009-2013	4	≤5	0.417127
Beech_ITS	Beech	Fungi	2009-2015	6	≤10	0.447205
Beech_ITS	Beech	Fungi	2009-2017	8	≤10	0.466292
Beech_ITS	Beech	Fungi	2009-2019	10	≤10	0.4375
Beech_ITS	Beech	Fungi	2009-2021	12	≤15	0.510582
Beech_ITS	Beech	Fungi	2011-2013	2	≤5	0.358173
Beech_ITS	Beech	Fungi	2011-2015	4	≤5	0.533654
Beech_ITS	Beech	Fungi	2011-2017	6	≤10	0.403893
Beech_ITS	Beech	Fungi	2011-2019	8	≤10	0.482759
Beech_ITS	Beech	Fungi	2011-2021	10	≤10	0.46697
Beech_ITS	Beech	Fungi	2013-2015	2	≤5	0.484594
Beech_ITS	Beech	Fungi	2013-2017	4	≤5	0.400545
Beech_ITS	Beech	Fungi	2013-2019	6	≤10	0.444737
Beech_ITS	Beech	Fungi	2013-2021	8	≤10	0.414698
Beech_ITS	Beech	Fungi	2015-2017	2	≤5	0.418462
Beech_ITS	Beech	Fungi	2015-2019	4	≤5	0.467456
Beech_ITS	Beech	Fungi	2015-2021	6	≤10	0.456395
Beech_ITS	Beech	Fungi	2017-2019	2	≤5	0.40678
Beech_ITS	Beech	Fungi	2017-2021	4	≤5	0.351429
Beech_ITS	Beech	Fungi	2019-2021	2	≤5	0.399449
Beech_ITS	Beech	Fungi	1992-1998	6	≤10	0.52
Beech_ITS	Beech	Fungi	1992-2000	8	≤10	0.501458
Beech_ITS	Beech	Fungi	1992-2002	10	≤10	0.566667
Beech_ITS	Beech	Fungi	1992-2004	12	≤15	0.620112
Beech_ITS	Beech	Fungi	1992-2006	14	≤15	0.596542
Beech_ITS	Beech	Fungi	1992-2008	16	≤20	0.608451
Beech_ITS	Beech	Fungi	1992-2010	18	≤20	0.639665
Beech_ITS	Beech	Fungi	1992-2012	20	≤20	0.634921
Beech_ITS	Beech	Fungi	1992-2014	22	≤35	0.660891
Beech_ITS	Beech	Fungi	1992-2016	24	≤35	0.667506
Beech_ITS	Beech	Fungi	1992-2018	26	≤35	0.63587
Beech_ITS	Beech	Fungi	1992-2020	28	≤35	0.664083
Beech_ITS	Beech	Fungi	1992-2022	30	≤35	0.648718
Beech_ITS	Beech	Fungi	1998-2000	2	≤5	0.508929
Beech_ITS	Beech	Fungi	1998-2002	4	≤5	0.520588
Beech_ITS	Beech	Fungi	1998-2004	6	≤10	0.597668
Beech_ITS	Beech	Fungi	1998-2006	8	≤10	0.576577
Beech_ITS	Beech	Fungi	1998-2008	10	≤10	0.568452
Beech_ITS	Beech	Fungi	1998-2010	12	≤15	0.567976
Beech_ITS	Beech	Fungi	1998-2012	14	≤15	0.606648
Beech_ITS	Beech	Fungi	1998-2014	16	≤20	0.592
Beech_ITS	Beech	Fungi	1998-2016	18	≤20	0.601626
Beech_ITS	Beech	Fungi	1998-2018	20	≤20	0.645429
Beech_ITS	Beech	Fungi	1998-2020	22	≤35	0.615385
Beech_ITS	Beech	Fungi	1998-2022	24	≤35	0.664935
Beech_ITS	Beech	Fungi	2000-2002	2	≤5	0.533333
Beech_ITS	Beech	Fungi	2000-2004	4	≤5	0.566775
Beech_ITS	Beech	Fungi	2000-2006	6	≤10	0.551839
Beech_ITS	Beech	Fungi	2000-2008	8	≤10	0.557377
Beech_ITS	Beech	Fungi	2000-2010	10	≤10	0.589577
Beech_ITS	Beech	Fungi	2000-2012	12	≤15	0.608434
Beech_ITS	Beech	Fungi	2000-2014	14	≤15	0.647222
Beech_ITS	Beech	Fungi	2000-2016	16	≤20	0.642857
Beech_ITS	Beech	Fungi	2000-2018	18	≤20	0.613003
Beech_ITS	Beech	Fungi	2000-2020	20	≤20	0.61791
Beech_ITS	Beech	Fungi	2000-2022	22	≤35	0.652422
Beech_ITS	Beech	Fungi	2002-2004	2	≤5	0.601266
Beech_ITS	Beech	Fungi	2002-2006	4	≤5	0.596774
Beech_ITS	Beech	Fungi	2002-2008	6	≤10	0.531561
Beech_ITS	Beech	Fungi	2002-2010	8	≤10	0.57377
Beech_ITS	Beech	Fungi	2002-2012	10	≤10	0.589666
Beech_ITS	Beech	Fungi	2002-2014	12	≤15	0.594828
Beech_ITS	Beech	Fungi	2002-2016	14	≤15	0.637143
Beech_ITS	Beech	Fungi	2002-2018	16	≤20	0.611111
Beech_ITS	Beech	Fungi	2002-2020	18	≤20	0.644315
Beech_ITS	Beech	Fungi	2002-2022	20	≤20	0.650568
Beech_ITS	Beech	Fungi	2004-2006	2	≤5	0.6
Beech_ITS	Beech	Fungi	2004-2008	4	≤5	0.566553
Beech_ITS	Beech	Fungi	2004-2010	6	≤10	0.580756
Beech_ITS	Beech	Fungi	2004-2012	8	≤10	0.61442
Beech_ITS	Beech	Fungi	2004-2014	10	≤10	0.634503
Beech_ITS	Beech	Fungi	2004-2016	12	≤15	0.633634
Beech_ITS	Beech	Fungi	2004-2018	14	≤15	0.636943
Beech_ITS	Beech	Fungi	2004-2020	16	≤20	0.624224
Beech_ITS	Beech	Fungi	2004-2022	18	≤20	0.667647
Beech_ITS	Beech	Fungi	2006-2008	2	≤5	0.550877
Beech_ITS	Beech	Fungi	2006-2010	4	≤5	0.528986
Beech_ITS	Beech	Fungi	2006-2012	6	≤10	0.605769
Beech_ITS	Beech	Fungi	2006-2014	8	≤10	0.606061
Beech_ITS	Beech	Fungi	2006-2016	10	≤10	0.582278
Beech_ITS	Beech	Fungi	2006-2018	12	≤15	0.591973
Beech_ITS	Beech	Fungi	2006-2020	14	≤15	0.607029
Beech_ITS	Beech	Fungi	2006-2022	16	≤20	0.597484
Beech_ITS	Beech	Fungi	2008-2010	2	≤5	0.545775
Beech_ITS	Beech	Fungi	2008-2012	4	≤5	0.546053
Beech_ITS	Beech	Fungi	2008-2014	6	≤10	0.597598
Beech_ITS	Beech	Fungi	2008-2016	8	≤10	0.621212
Beech_ITS	Beech	Fungi	2008-2018	10	≤10	0.582781
Beech_ITS	Beech	Fungi	2008-2020	12	≤15	0.570968
Beech_ITS	Beech	Fungi	2008-2022	14	≤15	0.614679
Beech_ITS	Beech	Fungi	2010-2012	2	≤5	0.530405
Beech_ITS	Beech	Fungi	2010-2014	4	≤5	0.501629
Beech_ITS	Beech	Fungi	2010-2016	6	≤10	0.516556
Beech_ITS	Beech	Fungi	2010-2018	8	≤10	0.527972
Beech_ITS	Beech	Fungi	2010-2020	10	≤10	0.556291
Beech_ITS	Beech	Fungi	2010-2022	12	≤15	0.57508
Beech_ITS	Beech	Fungi	2012-2014	2	≤5	0.574344
Beech_ITS	Beech	Fungi	2012-2016	4	≤5	0.567568
Beech_ITS	Beech	Fungi	2012-2018	6	≤10	0.534202
Beech_ITS	Beech	Fungi	2012-2020	8	≤10	0.560372
Beech_ITS	Beech	Fungi	2012-2022	10	≤10	0.551829
Beech_ITS	Beech	Fungi	2014-2016	2	≤5	0.501493
Beech_ITS	Beech	Fungi	2014-2018	4	≤5	0.529412
Beech_ITS	Beech	Fungi	2014-2020	6	≤10	0.537313
Beech_ITS	Beech	Fungi	2014-2022	8	≤10	0.595506
Beech_ITS	Beech	Fungi	2016-2018	2	≤5	0.53481
Beech_ITS	Beech	Fungi	2016-2020	4	≤5	0.463023
Beech_ITS	Beech	Fungi	2016-2022	6	≤10	0.556213
Beech_ITS	Beech	Fungi	2018-2020	2	≤5	0.496667
Beech_ITS	Beech	Fungi	2018-2022	4	≤5	0.483553
Beech_ITS	Beech	Fungi	2020-2022	2	≤5	0.521739
Beech_ITS	Beech	Fungi	1991-1993	2	≤5	0.492105
Beech_ITS	Beech	Fungi	1991-1997	6	≤10	0.526611
Beech_ITS	Beech	Fungi	1991-1998	7	≤10	0.54712
Beech_ITS	Beech	Fungi	1991-1999	8	≤10	0.573913
Beech_ITS	Beech	Fungi	1991-2000	9	≤10	0.56658
Beech_ITS	Beech	Fungi	1991-2001	10	≤10	0.589812
Beech_ITS	Beech	Fungi	1991-2002	11	≤15	0.664384
Beech_ITS	Beech	Fungi	1991-2003	12	≤15	0.670762
Beech_ITS	Beech	Fungi	1991-2004	13	≤15	0.649718
Beech_ITS	Beech	Fungi	1991-2005	14	≤15	0.6625
Beech_ITS	Beech	Fungi	1991-2006	15	≤15	0.649733
Beech_ITS	Beech	Fungi	1991-2007	16	≤20	0.725941
Beech_ITS	Beech	Fungi	1991-2008	17	≤20	0.689826
Beech_ITS	Beech	Fungi	1991-2009	18	≤20	0.711111
Beech_ITS	Beech	Fungi	1991-2010	19	≤20	0.695962
Beech_ITS	Beech	Fungi	1991-2011	20	≤20	0.725301
Beech_ITS	Beech	Fungi	1991-2012	21	≤35	0.701878
Beech_ITS	Beech	Fungi	1991-2013	22	≤35	0.695652
Beech_ITS	Beech	Fungi	1991-2014	23	≤35	0.723356
Beech_ITS	Beech	Fungi	1991-2016	25	≤35	0.712895
Beech_ITS	Beech	Fungi	1991-2018	27	≤35	0.73107
Beech_ITS	Beech	Fungi	1991-2020	29	≤35	0.721698
Beech_ITS	Beech	Fungi	1991-2022	31	≤35	0.714286
Beech_ITS	Beech	Fungi	1993-1997	4	≤5	0.508685
Beech_ITS	Beech	Fungi	1993-1998	5	≤5	0.470874
Beech_ITS	Beech	Fungi	1993-1999	6	≤10	0.564557
Beech_ITS	Beech	Fungi	1993-2000	7	≤10	0.503597
Beech_ITS	Beech	Fungi	1993-2001	8	≤10	0.599068
Beech_ITS	Beech	Fungi	1993-2002	9	≤10	0.627859
Beech_ITS	Beech	Fungi	1993-2003	10	≤10	0.603175
Beech_ITS	Beech	Fungi	1993-2004	11	≤15	0.686461
Beech_ITS	Beech	Fungi	1993-2005	12	≤15	0.659341
Beech_ITS	Beech	Fungi	1993-2006	13	≤15	0.663594
Beech_ITS	Beech	Fungi	1993-2007	14	≤15	0.664062
Beech_ITS	Beech	Fungi	1993-2008	15	≤15	0.697624
Beech_ITS	Beech	Fungi	1993-2009	16	≤20	0.693654
Beech_ITS	Beech	Fungi	1993-2010	17	≤20	0.702703
Beech_ITS	Beech	Fungi	1993-2011	18	≤20	0.733753
Beech_ITS	Beech	Fungi	1993-2012	19	≤20	0.728745
Beech_ITS	Beech	Fungi	1993-2013	20	≤20	0.722707
Beech_ITS	Beech	Fungi	1993-2014	21	≤35	0.721443
Beech_ITS	Beech	Fungi	1993-2016	23	≤35	0.752066
Beech_ITS	Beech	Fungi	1993-2018	25	≤35	0.767033
Beech_ITS	Beech	Fungi	1993-2020	27	≤35	0.751012
Beech_ITS	Beech	Fungi	1993-2022	29	≤35	0.768085
Beech_ITS	Beech	Fungi	1997-1998	1	≤5	0.457672
Beech_ITS	Beech	Fungi	1997-1999	2	≤5	0.404908
Beech_ITS	Beech	Fungi	1997-2000	3	≤5	0.485564
Beech_ITS	Beech	Fungi	1997-2001	4	≤5	0.486339
Beech_ITS	Beech	Fungi	1997-2002	5	≤5	0.547393
Beech_ITS	Beech	Fungi	1997-2003	6	≤10	0.581047
Beech_ITS	Beech	Fungi	1997-2004	7	≤10	0.650667
Beech_ITS	Beech	Fungi	1997-2005	8	≤10	0.571066
Beech_ITS	Beech	Fungi	1997-2006	9	≤10	0.559459
Beech_ITS	Beech	Fungi	1997-2007	10	≤10	0.647558
Beech_ITS	Beech	Fungi	1997-2008	11	≤15	0.630542
Beech_ITS	Beech	Fungi	1997-2009	12	≤15	0.665049
Beech_ITS	Beech	Fungi	1997-2010	13	≤15	0.629454
Beech_ITS	Beech	Fungi	1997-2011	14	≤15	0.683215
Beech_ITS	Beech	Fungi	1997-2012	15	≤15	0.667431
Beech_ITS	Beech	Fungi	1997-2013	16	≤20	0.671605
Beech_ITS	Beech	Fungi	1997-2014	17	≤20	0.674888
Beech_ITS	Beech	Fungi	1997-2016	19	≤20	0.707657
Beech_ITS	Beech	Fungi	1997-2018	21	≤35	0.721393
Beech_ITS	Beech	Fungi	1997-2020	23	≤35	0.704545
Beech_ITS	Beech	Fungi	1997-2022	25	≤35	0.718072
Beech_ITS	Beech	Fungi	1998-1999	1	≤5	0.46648
Beech_ITS	Beech	Fungi	1998-2000	2	≤5	0.417755
Beech_ITS	Beech	Fungi	1998-2001	3	≤5	0.497423
Beech_ITS	Beech	Fungi	1998-2002	4	≤5	0.517321
Beech_ITS	Beech	Fungi	1998-2003	5	≤5	0.512438
Beech_ITS	Beech	Fungi	1998-2004	6	≤10	0.546196
Beech_ITS	Beech	Fungi	1998-2005	7	≤10	0.573494
Beech_ITS	Beech	Fungi	1998-2006	8	≤10	0.513228
Beech_ITS	Beech	Fungi	1998-2007	9	≤10	0.606695
Beech_ITS	Beech	Fungi	1998-2008	10	≤10	0.576642
Beech_ITS	Beech	Fungi	1998-2009	11	≤15	0.598063
Beech_ITS	Beech	Fungi	1998-2010	12	≤15	0.603687
Beech_ITS	Beech	Fungi	1998-2011	13	≤15	0.608076
Beech_ITS	Beech	Fungi	1998-2012	14	≤15	0.644444
Beech_ITS	Beech	Fungi	1998-2013	15	≤15	0.630435
Beech_ITS	Beech	Fungi	1998-2014	16	≤20	0.640351
Beech_ITS	Beech	Fungi	1998-2016	18	≤20	0.671202
Beech_ITS	Beech	Fungi	1998-2018	20	≤20	0.707143
Beech_ITS	Beech	Fungi	1998-2020	22	≤35	0.680617
Beech_ITS	Beech	Fungi	1998-2022	24	≤35	0.683099
Beech_ITS	Beech	Fungi	1999-2000	1	≤5	0.478992
Beech_ITS	Beech	Fungi	1999-2001	2	≤5	0.414634
Beech_ITS	Beech	Fungi	1999-2002	3	≤5	0.519182
Beech_ITS	Beech	Fungi	1999-2003	4	≤5	0.534247
Beech_ITS	Beech	Fungi	1999-2004	5	≤5	0.586826
Beech_ITS	Beech	Fungi	1999-2005	6	≤10	0.550685
Beech_ITS	Beech	Fungi	1999-2006	7	≤10	0.501502
Beech_ITS	Beech	Fungi	1999-2007	8	≤10	0.626424
Beech_ITS	Beech	Fungi	1999-2008	9	≤10	0.589189
Beech_ITS	Beech	Fungi	1999-2009	10	≤10	0.601626
Beech_ITS	Beech	Fungi	1999-2010	11	≤15	0.593264
Beech_ITS	Beech	Fungi	1999-2011	12	≤15	0.620053
Beech_ITS	Beech	Fungi	1999-2012	13	≤15	0.629073
Beech_ITS	Beech	Fungi	1999-2013	14	≤15	0.622951
Beech_ITS	Beech	Fungi	1999-2014	15	≤15	0.657831
Beech_ITS	Beech	Fungi	1999-2016	17	≤20	0.68262
Beech_ITS	Beech	Fungi	1999-2018	19	≤20	0.688525
Beech_ITS	Beech	Fungi	1999-2020	21	≤35	0.666667
Beech_ITS	Beech	Fungi	1999-2022	23	≤35	0.686016
Beech_ITS	Beech	Fungi	2000-2001	1	≤5	0.473545
Beech_ITS	Beech	Fungi	2000-2002	2	≤5	0.534562
Beech_ITS	Beech	Fungi	2000-2003	3	≤5	0.52
Beech_ITS	Beech	Fungi	2000-2004	4	≤5	0.566396
Beech_ITS	Beech	Fungi	2000-2005	5	≤5	0.574209
Beech_ITS	Beech	Fungi	2000-2006	6	≤10	0.501348
Beech_ITS	Beech	Fungi	2000-2007	7	≤10	0.598726
Beech_ITS	Beech	Fungi	2000-2008	8	≤10	0.604819
Beech_ITS	Beech	Fungi	2000-2009	9	≤10	0.599022
Beech_ITS	Beech	Fungi	2000-2010	10	≤10	0.617512
Beech_ITS	Beech	Fungi	2000-2011	11	≤15	0.635294
Beech_ITS	Beech	Fungi	2000-2012	12	≤15	0.64877
Beech_ITS	Beech	Fungi	2000-2013	13	≤15	0.63835
Beech_ITS	Beech	Fungi	2000-2014	14	≤15	0.647577
Beech_ITS	Beech	Fungi	2000-2016	16	≤20	0.672769
Beech_ITS	Beech	Fungi	2000-2018	18	≤20	0.699758
Beech_ITS	Beech	Fungi	2000-2020	20	≤20	0.667416
Beech_ITS	Beech	Fungi	2000-2022	22	≤35	0.684834
Beech_ITS	Beech	Fungi	2001-2002	1	≤5	0.501222
Beech_ITS	Beech	Fungi	2001-2003	2	≤5	0.541026
Beech_ITS	Beech	Fungi	2001-2004	3	≤5	0.586592
Beech_ITS	Beech	Fungi	2001-2005	4	≤5	0.518421
Beech_ITS	Beech	Fungi	2001-2006	5	≤5	0.450581
Beech_ITS	Beech	Fungi	2001-2007	6	≤10	0.584444
Beech_ITS	Beech	Fungi	2001-2008	7	≤10	0.548303
Beech_ITS	Beech	Fungi	2001-2009	8	≤10	0.582474
Beech_ITS	Beech	Fungi	2001-2010	9	≤10	0.575309
Beech_ITS	Beech	Fungi	2001-2011	10	≤10	0.600503
Beech_ITS	Beech	Fungi	2001-2012	11	≤15	0.6
Beech_ITS	Beech	Fungi	2001-2013	12	≤15	0.5953
Beech_ITS	Beech	Fungi	2001-2014	13	≤15	0.635104
Beech_ITS	Beech	Fungi	2001-2016	15	≤15	0.63145
Beech_ITS	Beech	Fungi	2001-2018	17	≤20	0.664935
Beech_ITS	Beech	Fungi	2001-2020	19	≤20	0.633094
Beech_ITS	Beech	Fungi	2001-2022	21	≤35	0.653165
Beech_ITS	Beech	Fungi	2002-2003	1	≤5	0.556322
Beech_ITS	Beech	Fungi	2002-2004	2	≤5	0.604938
Beech_ITS	Beech	Fungi	2002-2005	3	≤5	0.515513
Beech_ITS	Beech	Fungi	2002-2006	4	≤5	0.512563
Beech_ITS	Beech	Fungi	2002-2007	5	≤5	0.537815
Beech_ITS	Beech	Fungi	2002-2008	6	≤10	0.549528
Beech_ITS	Beech	Fungi	2002-2009	7	≤10	0.58042
Beech_ITS	Beech	Fungi	2002-2010	8	≤10	0.557823
Beech_ITS	Beech	Fungi	2002-2011	9	≤10	0.612613
Beech_ITS	Beech	Fungi	2002-2012	10	≤10	0.623656
Beech_ITS	Beech	Fungi	2002-2013	11	≤15	0.611628
Beech_ITS	Beech	Fungi	2002-2014	12	≤15	0.614072
Beech_ITS	Beech	Fungi	2002-2016	14	≤15	0.643172
Beech_ITS	Beech	Fungi	2002-2018	16	≤20	0.697727
Beech_ITS	Beech	Fungi	2002-2020	18	≤20	0.661702
Beech_ITS	Beech	Fungi	2002-2022	20	≤20	0.683742
Beech_ITS	Beech	Fungi	2003-2004	1	≤5	0.580381
Beech_ITS	Beech	Fungi	2003-2005	2	≤5	0.562189
Beech_ITS	Beech	Fungi	2003-2006	3	≤5	0.530831
Beech_ITS	Beech	Fungi	2003-2007	4	≤5	0.597849
Beech_ITS	Beech	Fungi	2003-2008	5	≤5	0.547074
Beech_ITS	Beech	Fungi	2003-2009	6	≤10	0.56962
Beech_ITS	Beech	Fungi	2003-2010	7	≤10	0.587112
Beech_ITS	Beech	Fungi	2003-2011	8	≤10	0.573566
Beech_ITS	Beech	Fungi	2003-2012	9	≤10	0.613953
Beech_ITS	Beech	Fungi	2003-2013	10	≤10	0.603535
Beech_ITS	Beech	Fungi	2003-2014	11	≤15	0.616438
Beech_ITS	Beech	Fungi	2003-2016	13	≤15	0.660422
Beech_ITS	Beech	Fungi	2003-2018	15	≤15	0.65736
Beech_ITS	Beech	Fungi	2003-2020	17	≤20	0.629977
Beech_ITS	Beech	Fungi	2003-2022	19	≤20	0.675545
Beech_ITS	Beech	Fungi	2004-2005	1	≤5	0.577348
Beech_ITS	Beech	Fungi	2004-2006	2	≤5	0.521341
Beech_ITS	Beech	Fungi	2004-2007	3	≤5	0.658314
Beech_ITS	Beech	Fungi	2004-2008	4	≤5	0.531792
Beech_ITS	Beech	Fungi	2004-2009	5	≤5	0.536443
Beech_ITS	Beech	Fungi	2004-2010	6	≤10	0.554645
Beech_ITS	Beech	Fungi	2004-2011	7	≤10	0.498525
Beech_ITS	Beech	Fungi	2004-2012	8	≤10	0.626289
Beech_ITS	Beech	Fungi	2004-2013	9	≤10	0.57971
Beech_ITS	Beech	Fungi	2004-2014	10	≤10	0.607692
Beech_ITS	Beech	Fungi	2004-2016	12	≤15	0.613079
Beech_ITS	Beech	Fungi	2004-2018	14	≤15	0.649275
Beech_ITS	Beech	Fungi	2004-2020	16	≤20	0.658098
Beech_ITS	Beech	Fungi	2004-2022	18	≤20	0.613181
Beech_ITS	Beech	Fungi	2005-2006	1	≤5	0.410557
Beech_ITS	Beech	Fungi	2005-2007	2	≤5	0.514943
Beech_ITS	Beech	Fungi	2005-2008	3	≤5	0.485255
Beech_ITS	Beech	Fungi	2005-2009	4	≤5	0.476839
Beech_ITS	Beech	Fungi	2005-2010	5	≤5	0.516456
Beech_ITS	Beech	Fungi	2005-2011	6	≤10	0.52987
Beech_ITS	Beech	Fungi	2005-2012	7	≤10	0.525
Beech_ITS	Beech	Fungi	2005-2013	8	≤10	0.533512
Beech_ITS	Beech	Fungi	2005-2014	9	≤10	0.496241
Beech_ITS	Beech	Fungi	2005-2016	11	≤15	0.59204
Beech_ITS	Beech	Fungi	2005-2018	13	≤15	0.623684
Beech_ITS	Beech	Fungi	2005-2020	15	≤15	0.604819
Beech_ITS	Beech	Fungi	2005-2022	17	≤20	0.619898
Beech_ITS	Beech	Fungi	2006-2007	1	≤5	0.512077
Beech_ITS	Beech	Fungi	2006-2008	2	≤5	0.458213
Beech_ITS	Beech	Fungi	2006-2009	3	≤5	0.453216
Beech_ITS	Beech	Fungi	2006-2010	4	≤5	0.493225
Beech_ITS	Beech	Fungi	2006-2011	5	≤5	0.485876
Beech_ITS	Beech	Fungi	2006-2012	6	≤10	0.541667
Beech_ITS	Beech	Fungi	2006-2013	7	≤10	0.492711
Beech_ITS	Beech	Fungi	2006-2014	8	≤10	0.534704
Beech_ITS	Beech	Fungi	2006-2016	10	≤10	0.570667
Beech_ITS	Beech	Fungi	2006-2018	12	≤15	0.583333
Beech_ITS	Beech	Fungi	2006-2020	14	≤15	0.559055
Beech_ITS	Beech	Fungi	2006-2022	16	≤20	0.596154
Beech_ITS	Beech	Fungi	2007-2008	1	≤5	0.507009
Beech_ITS	Beech	Fungi	2007-2009	2	≤5	0.444717
Beech_ITS	Beech	Fungi	2007-2010	3	≤5	0.526786
Beech_ITS	Beech	Fungi	2007-2011	4	≤5	0.535469
Beech_ITS	Beech	Fungi	2007-2012	5	≤5	0.550218
Beech_ITS	Beech	Fungi	2007-2013	6	≤10	0.578947
Beech_ITS	Beech	Fungi	2007-2014	7	≤10	0.53159
Beech_ITS	Beech	Fungi	2007-2016	9	≤10	0.542141
Beech_ITS	Beech	Fungi	2007-2018	11	≤15	0.658427
Beech_ITS	Beech	Fungi	2007-2020	13	≤15	0.61945
Beech_ITS	Beech	Fungi	2007-2022	15	≤15	0.683084
Beech_ITS	Beech	Fungi	2008-2009	1	≤5	0.390671
Beech_ITS	Beech	Fungi	2008-2010	2	≤5	0.439353
Beech_ITS	Beech	Fungi	2008-2011	3	≤5	0.429775
Beech_ITS	Beech	Fungi	2008-2012	4	≤5	0.481771
Beech_ITS	Beech	Fungi	2008-2013	5	≤5	0.425656
Beech_ITS	Beech	Fungi	2008-2014	6	≤10	0.483376
Beech_ITS	Beech	Fungi	2008-2016	8	≤10	0.517241
Beech_ITS	Beech	Fungi	2008-2018	10	≤10	0.542373
Beech_ITS	Beech	Fungi	2008-2020	12	≤15	0.525773
Beech_ITS	Beech	Fungi	2008-2022	14	≤15	0.556757
Beech_ITS	Beech	Fungi	2009-2010	1	≤5	0.408333
Beech_ITS	Beech	Fungi	2009-2011	2	≤5	0.378299
Beech_ITS	Beech	Fungi	2009-2012	3	≤5	0.485564
Beech_ITS	Beech	Fungi	2009-2013	4	≤5	0.443149
Beech_ITS	Beech	Fungi	2009-2014	5	≤5	0.455263
Beech_ITS	Beech	Fungi	2009-2016	7	≤10	0.468144
Beech_ITS	Beech	Fungi	2009-2018	9	≤10	0.551136
Beech_ITS	Beech	Fungi	2009-2020	11	≤15	0.537468
Beech_ITS	Beech	Fungi	2009-2022	13	≤15	0.565217
Beech_ITS	Beech	Fungi	2010-2011	1	≤5	0.461538
Beech_ITS	Beech	Fungi	2010-2012	2	≤5	0.467005
Beech_ITS	Beech	Fungi	2010-2013	3	≤5	0.445983
Beech_ITS	Beech	Fungi	2010-2014	4	≤5	0.449495
Beech_ITS	Beech	Fungi	2010-2016	6	≤10	0.497409
Beech_ITS	Beech	Fungi	2010-2018	8	≤10	0.560322
Beech_ITS	Beech	Fungi	2010-2020	10	≤10	0.546569
Beech_ITS	Beech	Fungi	2010-2022	12	≤15	0.569588
Beech_ITS	Beech	Fungi	2011-2012	1	≤5	0.502564
Beech_ITS	Beech	Fungi	2011-2013	2	≤5	0.431884
Beech_ITS	Beech	Fungi	2011-2014	3	≤5	0.48855
Beech_ITS	Beech	Fungi	2011-2016	5	≤5	0.494624
Beech_ITS	Beech	Fungi	2011-2018	7	≤10	0.527066
Beech_ITS	Beech	Fungi	2011-2020	9	≤10	0.515544
Beech_ITS	Beech	Fungi	2011-2022	11	≤15	0.550136
Beech_ITS	Beech	Fungi	2012-2013	1	≤5	0.477089
Beech_ITS	Beech	Fungi	2012-2014	2	≤5	0.455
Beech_ITS	Beech	Fungi	2012-2016	4	≤5	0.517766
Beech_ITS	Beech	Fungi	2012-2018	6	≤10	0.56117
Beech_ITS	Beech	Fungi	2012-2020	8	≤10	0.53317
Beech_ITS	Beech	Fungi	2012-2022	10	≤10	0.58481
Beech_ITS	Beech	Fungi	2013-2014	1	≤5	0.474801
Beech_ITS	Beech	Fungi	2013-2016	3	≤5	0.476056
Beech_ITS	Beech	Fungi	2013-2018	5	≤5	0.453416
Beech_ITS	Beech	Fungi	2013-2020	7	≤10	0.473829
Beech_ITS	Beech	Fungi	2013-2022	9	≤10	0.508671
Beech_ITS	Beech	Fungi	2014-2016	2	≤5	0.476923
Beech_ITS	Beech	Fungi	2014-2018	4	≤5	0.561358
Beech_ITS	Beech	Fungi	2014-2020	6	≤10	0.519512
Beech_ITS	Beech	Fungi	2014-2022	8	≤10	0.573935
Beech_ITS	Beech	Fungi	2016-2018	2	≤5	0.527066
Beech_ITS	Beech	Fungi	2016-2020	4	≤5	0.484127
Beech_ITS	Beech	Fungi	2016-2022	6	≤10	0.518006
Beech_ITS	Beech	Fungi	2018-2020	2	≤5	0.468208
Beech_ITS	Beech	Fungi	2018-2022	4	≤5	0.481481
Beech_ITS	Beech	Fungi	2020-2022	2	≤5	0.473538
Beech_ITS	Beech	Fungi	2001-2003	2	≤5	0.430518
Beech_ITS	Beech	Fungi	2001-2005	4	≤5	0.446701
Beech_ITS	Beech	Fungi	2001-2007	6	≤10	0.501139
Beech_ITS	Beech	Fungi	2001-2009	8	≤10	0.49354
Beech_ITS	Beech	Fungi	2001-2011	10	≤10	0.566893
Beech_ITS	Beech	Fungi	2001-2013	12	≤15	0.577982
Beech_ITS	Beech	Fungi	2001-2015	14	≤15	0.587629
Beech_ITS	Beech	Fungi	2001-2017	16	≤20	0.592506
Beech_ITS	Beech	Fungi	2001-2019	18	≤20	0.616253
Beech_ITS	Beech	Fungi	2001-2021	20	≤20	0.654867
Beech_ITS	Beech	Fungi	2003-2005	2	≤5	0.457584
Beech_ITS	Beech	Fungi	2003-2007	4	≤5	0.541761
Beech_ITS	Beech	Fungi	2003-2009	6	≤10	0.520725
Beech_ITS	Beech	Fungi	2003-2011	8	≤10	0.571429
Beech_ITS	Beech	Fungi	2003-2013	10	≤10	0.559242
Beech_ITS	Beech	Fungi	2003-2015	12	≤15	0.53951
Beech_ITS	Beech	Fungi	2003-2017	14	≤15	0.563415
Beech_ITS	Beech	Fungi	2003-2019	16	≤20	0.592506
[truncated: 3,328 more rows]

## Sheet: Extended_Data_Figure_4C
dataset	species	tax_group	year	year_group	pair_location	Spatial β-diversity
Beech_16S	Beech	Bacteria	1999	≥1991	Bayerischer_Wald-Belauer_See	0.802548
Beech_16S	Beech	Bacteria	1999	≥1991	Bayerischer_Wald-Harz	0.648889
Beech_16S	Beech	Bacteria	1999	≥1991	Bayerischer_Wald-Solling	0.671429
Beech_16S	Beech	Bacteria	1999	≥1991	Belauer_See-Harz	0.743837
Beech_16S	Beech	Bacteria	1999	≥1991	Belauer_See-Solling	0.685451
Beech_16S	Beech	Bacteria	1999	≥1991	Harz-Solling	0.612484
Beech_16S	Beech	Bacteria	2000	≥1991	Bayerischer_Wald-Berchtesgaden	0.752688
Beech_16S	Beech	Bacteria	2000	≥1991	Bayerischer_Wald-Harz	0.756674
Beech_16S	Beech	Bacteria	2000	≥1991	Bayerischer_Wald-Scheyern	0.79646
Beech_16S	Beech	Bacteria	2000	≥1991	Berchtesgaden-Harz	0.661034
Beech_16S	Beech	Bacteria	2000	≥1991	Berchtesgaden-Scheyern	0.660099
Beech_16S	Beech	Bacteria	2000	≥1991	Harz-Scheyern	0.651917
Beech_16S	Beech	Bacteria	2001	≥1991	Bayerischer_Wald-Belauer_See	0.808287
Beech_16S	Beech	Bacteria	2001	≥1991	Bayerischer_Wald-Harz	0.7032
Beech_16S	Beech	Bacteria	2001	≥1991	Bayerischer_Wald-Pfaelzerwald	0.756296
Beech_16S	Beech	Bacteria	2001	≥1991	Bayerischer_Wald-Solling	0.728885
Beech_16S	Beech	Bacteria	2001	≥1991	Belauer_See-Harz	0.668269
Beech_16S	Beech	Bacteria	2001	≥1991	Belauer_See-Pfaelzerwald	0.707237
Beech_16S	Beech	Bacteria	2001	≥1991	Belauer_See-Solling	0.660312
Beech_16S	Beech	Bacteria	2001	≥1991	Harz-Pfaelzerwald	0.663092
Beech_16S	Beech	Bacteria	2001	≥1991	Harz-Solling	0.589251
Beech_16S	Beech	Bacteria	2001	≥1991	Pfaelzerwald-Solling	0.652344
Beech_16S	Beech	Bacteria	2002	≥2002	Bayerischer_Wald-Berchtesgaden	0.657109
Beech_16S	Beech	Bacteria	2002	≥2002	Bayerischer_Wald-Harz	0.64578
Beech_16S	Beech	Bacteria	2002	≥2002	Bayerischer_Wald-Scheyern	0.748764
Beech_16S	Beech	Bacteria	2002	≥2002	Berchtesgaden-Harz	0.621551
Beech_16S	Beech	Bacteria	2002	≥2002	Berchtesgaden-Scheyern	0.662234
Beech_16S	Beech	Bacteria	2002	≥2002	Harz-Scheyern	0.689655
Beech_16S	Beech	Bacteria	2003	≥2002	Bayerischer_Wald-Belauer_See	0.835749
Beech_16S	Beech	Bacteria	2003	≥2002	Bayerischer_Wald-Harz	0.710808
Beech_16S	Beech	Bacteria	2003	≥2002	Bayerischer_Wald-Pfaelzerwald	0.783761
Beech_16S	Beech	Bacteria	2003	≥2002	Bayerischer_Wald-Solling	0.730496
Beech_16S	Beech	Bacteria	2003	≥2002	Belauer_See-Harz	0.747631
Beech_16S	Beech	Bacteria	2003	≥2002	Belauer_See-Pfaelzerwald	0.69551
Beech_16S	Beech	Bacteria	2003	≥2002	Belauer_See-Solling	0.734675
Beech_16S	Beech	Bacteria	2003	≥2002	Harz-Pfaelzerwald	0.702988
Beech_16S	Beech	Bacteria	2003	≥2002	Harz-Solling	0.682341
Beech_16S	Beech	Bacteria	2003	≥2002	Pfaelzerwald-Solling	0.655502
Beech_16S	Beech	Bacteria	2004	≥2002	Bayerischer_Wald-Berchtesgaden	0.747525
Beech_16S	Beech	Bacteria	2004	≥2002	Bayerischer_Wald-Harz	0.691023
Beech_16S	Beech	Bacteria	2004	≥2002	Bayerischer_Wald-Scheyern	0.73516
Beech_16S	Beech	Bacteria	2004	≥2002	Berchtesgaden-Harz	0.696755
Beech_16S	Beech	Bacteria	2004	≥2002	Berchtesgaden-Scheyern	0.710383
Beech_16S	Beech	Bacteria	2004	≥2002	Harz-Scheyern	0.673277
Beech_16S	Beech	Bacteria	2005	≥2002	Bayerischer_Wald-Belauer_See	0.814476
Beech_16S	Beech	Bacteria	2005	≥2002	Bayerischer_Wald-Harz	0.708787
Beech_16S	Beech	Bacteria	2005	≥2002	Bayerischer_Wald-Pfaelzerwald	0.729068
Beech_16S	Beech	Bacteria	2005	≥2002	Bayerischer_Wald-Solling	0.72899
Beech_16S	Beech	Bacteria	2005	≥2002	Belauer_See-Harz	0.718919
Beech_16S	Beech	Bacteria	2005	≥2002	Belauer_See-Pfaelzerwald	0.75793
Beech_16S	Beech	Bacteria	2005	≥2002	Belauer_See-Solling	0.731884
Beech_16S	Beech	Bacteria	2005	≥2002	Harz-Pfaelzerwald	0.620275
Beech_16S	Beech	Bacteria	2005	≥2002	Harz-Solling	0.572795
Beech_16S	Beech	Bacteria	2005	≥2002	Pfaelzerwald-Solling	0.641273
Beech_16S	Beech	Bacteria	2006	≥2006	Bayerischer_Wald-Berchtesgaden	0.720049
Beech_16S	Beech	Bacteria	2006	≥2006	Bayerischer_Wald-Harz	0.722222
Beech_16S	Beech	Bacteria	2006	≥2006	Bayerischer_Wald-Scheyern	0.769153
Beech_16S	Beech	Bacteria	2006	≥2006	Berchtesgaden-Harz	0.669222
Beech_16S	Beech	Bacteria	2006	≥2006	Berchtesgaden-Scheyern	0.633846
Beech_16S	Beech	Bacteria	2006	≥2006	Harz-Scheyern	0.665706
Beech_16S	Beech	Bacteria	2007	≥2006	Bayerischer_Wald-Belauer_See	0.830622
Beech_16S	Beech	Bacteria	2007	≥2006	Bayerischer_Wald-Harz	0.713592
Beech_16S	Beech	Bacteria	2007	≥2006	Bayerischer_Wald-Pfaelzerwald	0.686631
Beech_16S	Beech	Bacteria	2007	≥2006	Bayerischer_Wald-Solling	0.660754
Beech_16S	Beech	Bacteria	2007	≥2006	Belauer_See-Harz	0.716651
Beech_16S	Beech	Bacteria	2007	≥2006	Belauer_See-Pfaelzerwald	0.745894
Beech_16S	Beech	Bacteria	2007	≥2006	Belauer_See-Solling	0.753171
Beech_16S	Beech	Bacteria	2007	≥2006	Harz-Pfaelzerwald	0.645068
Beech_16S	Beech	Bacteria	2007	≥2006	Harz-Solling	0.599391
Beech_16S	Beech	Bacteria	2007	≥2006	Pfaelzerwald-Solling	0.581215
Beech_16S	Beech	Bacteria	2009	≥2006	Bayerischer_Wald-Belauer_See	0.753514
Beech_16S	Beech	Bacteria	2009	≥2006	Bayerischer_Wald-Pfaelzerwald	0.676647
Beech_16S	Beech	Bacteria	2009	≥2006	Bayerischer_Wald-Solling	0.628889
Beech_16S	Beech	Bacteria	2009	≥2006	Belauer_See-Pfaelzerwald	0.706915
Beech_16S	Beech	Bacteria	2009	≥2006	Belauer_See-Solling	0.686432
Beech_16S	Beech	Bacteria	2009	≥2006	Pfaelzerwald-Solling	0.586981
Beech_16S	Beech	Bacteria	2011	≥2010	Bayerischer_Wald-Belauer_See	0.825024
Beech_16S	Beech	Bacteria	2011	≥2010	Bayerischer_Wald-Pfaelzerwald	0.662528
Beech_16S	Beech	Bacteria	2011	≥2010	Bayerischer_Wald-Solling	0.635309
Beech_16S	Beech	Bacteria	2011	≥2010	Belauer_See-Pfaelzerwald	0.738513
Beech_16S	Beech	Bacteria	2011	≥2010	Belauer_See-Solling	0.746377
Beech_16S	Beech	Bacteria	2011	≥2010	Pfaelzerwald-Solling	0.571429
Beech_16S	Beech	Bacteria	2013	≥2010	Bayerischer_Wald-Belauer_See	0.872617
Beech_16S	Beech	Bacteria	2013	≥2010	Bayerischer_Wald-Pfaelzerwald	0.824885
Beech_16S	Beech	Bacteria	2013	≥2010	Bayerischer_Wald-Solling	0.773131
Beech_16S	Beech	Bacteria	2013	≥2010	Belauer_See-Pfaelzerwald	0.641287
Beech_16S	Beech	Bacteria	2013	≥2010	Belauer_See-Solling	0.704475
Beech_16S	Beech	Bacteria	2013	≥2010	Pfaelzerwald-Solling	0.58215
Beech_16S	Beech	Bacteria	2014	≥2014	Bayerischer_Wald-Berchtesgaden	0.740548
Beech_16S	Beech	Bacteria	2014	≥2014	Bayerischer_Wald-Harz	0.689098
Beech_16S	Beech	Bacteria	2014	≥2014	Bayerischer_Wald-Scheyern	0.732614
Beech_16S	Beech	Bacteria	2014	≥2014	Berchtesgaden-Harz	0.65731
Beech_16S	Beech	Bacteria	2014	≥2014	Berchtesgaden-Scheyern	0.700106
Beech_16S	Beech	Bacteria	2014	≥2014	Harz-Scheyern	0.587229
Beech_16S	Beech	Bacteria	2015	≥2014	Belauer_See-Pfaelzerwald	0.681869
Beech_16S	Beech	Bacteria	2015	≥2014	Belauer_See-Scheyern	0.66002
Beech_16S	Beech	Bacteria	2015	≥2014	Belauer_See-Solling	0.658613
Beech_16S	Beech	Bacteria	2015	≥2014	Pfaelzerwald-Scheyern	0.544196
Beech_16S	Beech	Bacteria	2015	≥2014	Pfaelzerwald-Solling	0.531073
Beech_16S	Beech	Bacteria	2015	≥2014	Scheyern-Solling	0.549702
Beech_16S	Beech	Bacteria	2017	≥2014	Belauer_See-Pfaelzerwald	0.654966
Beech_16S	Beech	Bacteria	2017	≥2014	Belauer_See-Scheyern	0.675699
Beech_16S	Beech	Bacteria	2017	≥2014	Belauer_See-Solling	0.65144
Beech_16S	Beech	Bacteria	2017	≥2014	Pfaelzerwald-Scheyern	0.558095
Beech_16S	Beech	Bacteria	2017	≥2014	Pfaelzerwald-Solling	0.550214
Beech_16S	Beech	Bacteria	2017	≥2014	Scheyern-Solling	0.644792
Beech_COI	Beech	Metazoa	1999	≥1991	Bayerischer_Wald-Belauer_See	0.873626
Beech_COI	Beech	Metazoa	1999	≥1991	Bayerischer_Wald-Harz	0.79085
Beech_COI	Beech	Metazoa	1999	≥1991	Bayerischer_Wald-Solling	0.820513
Beech_COI	Beech	Metazoa	1999	≥1991	Belauer_See-Harz	0.817734
Beech_COI	Beech	Metazoa	1999	≥1991	Belauer_See-Solling	0.810945
Beech_COI	Beech	Metazoa	1999	≥1991	Harz-Solling	0.688623
Beech_COI	Beech	Metazoa	2000	≥1991	Bayerischer_Wald-Berchtesgaden	0.708861
Beech_COI	Beech	Metazoa	2000	≥1991	Bayerischer_Wald-Harz	0.792746
Beech_COI	Beech	Metazoa	2000	≥1991	Bayerischer_Wald-Scheyern	0.804545
Beech_COI	Beech	Metazoa	2000	≥1991	Berchtesgaden-Harz	0.68254
Beech_COI	Beech	Metazoa	2000	≥1991	Berchtesgaden-Scheyern	0.702326
Beech_COI	Beech	Metazoa	2000	≥1991	Harz-Scheyern	0.742857
Beech_COI	Beech	Metazoa	2002	≥2002	Bayerischer_Wald-Berchtesgaden	0.708333
Beech_COI	Beech	Metazoa	2002	≥2002	Bayerischer_Wald-Harz	0.856383
Beech_COI	Beech	Metazoa	2002	≥2002	Bayerischer_Wald-Scheyern	0.867841
Beech_COI	Beech	Metazoa	2002	≥2002	Berchtesgaden-Harz	0.776596
Beech_COI	Beech	Metazoa	2002	≥2002	Berchtesgaden-Scheyern	0.791111
Beech_COI	Beech	Metazoa	2002	≥2002	Harz-Scheyern	0.737643
Beech_COI	Beech	Metazoa	2003	≥2002	Bayerischer_Wald-Belauer_See	0.873016
Beech_COI	Beech	Metazoa	2003	≥2002	Bayerischer_Wald-Harz	0.842105
Beech_COI	Beech	Metazoa	2003	≥2002	Bayerischer_Wald-Pfaelzerwald	0.839161
Beech_COI	Beech	Metazoa	2003	≥2002	Bayerischer_Wald-Solling	0.795276
Beech_COI	Beech	Metazoa	2003	≥2002	Belauer_See-Harz	0.791262
Beech_COI	Beech	Metazoa	2003	≥2002	Belauer_See-Pfaelzerwald	0.805
Beech_COI	Beech	Metazoa	2003	≥2002	Belauer_See-Solling	0.784946
Beech_COI	Beech	Metazoa	2003	≥2002	Harz-Pfaelzerwald	0.775758
Beech_COI	Beech	Metazoa	2003	≥2002	Harz-Solling	0.65
Beech_COI	Beech	Metazoa	2003	≥2002	Pfaelzerwald-Solling	0.739437
Beech_COI	Beech	Metazoa	2004	≥2002	Bayerischer_Wald-Berchtesgaden	0.741935
Beech_COI	Beech	Metazoa	2004	≥2002	Bayerischer_Wald-Harz	0.794326
Beech_COI	Beech	Metazoa	2004	≥2002	Bayerischer_Wald-Scheyern	0.829412
Beech_COI	Beech	Metazoa	2004	≥2002	Berchtesgaden-Harz	0.819444
Beech_COI	Beech	Metazoa	2004	≥2002	Berchtesgaden-Scheyern	0.829412
Beech_COI	Beech	Metazoa	2004	≥2002	Harz-Scheyern	0.739645
Beech_COI	Beech	Metazoa	2005	≥2002	Bayerischer_Wald-Belauer_See	0.87963
Beech_COI	Beech	Metazoa	2005	≥2002	Bayerischer_Wald-Harz	0.836735
Beech_COI	Beech	Metazoa	2005	≥2002	Bayerischer_Wald-Pfaelzerwald	0.838323
Beech_COI	Beech	Metazoa	2005	≥2002	Bayerischer_Wald-Solling	0.811594
Beech_COI	Beech	Metazoa	2005	≥2002	Belauer_See-Harz	0.752
Beech_COI	Beech	Metazoa	2005	≥2002	Belauer_See-Pfaelzerwald	0.769912
Beech_COI	Beech	Metazoa	2005	≥2002	Belauer_See-Solling	0.813397
Beech_COI	Beech	Metazoa	2005	≥2002	Harz-Pfaelzerwald	0.699507
Beech_COI	Beech	Metazoa	2005	≥2002	Harz-Solling	0.677966
Beech_COI	Beech	Metazoa	2005	≥2002	Pfaelzerwald-Solling	0.701299
Beech_COI	Beech	Metazoa	2007	≥2006	Bayerischer_Wald-Belauer_See	0.894472
Beech_COI	Beech	Metazoa	2007	≥2006	Bayerischer_Wald-Harz	0.842105
Beech_COI	Beech	Metazoa	2007	≥2006	Bayerischer_Wald-Pfaelzerwald	0.8125
Beech_COI	Beech	Metazoa	2007	≥2006	Bayerischer_Wald-Solling	0.790419
Beech_COI	Beech	Metazoa	2007	≥2006	Belauer_See-Harz	0.764977
Beech_COI	Beech	Metazoa	2007	≥2006	Belauer_See-Pfaelzerwald	0.799065
Beech_COI	Beech	Metazoa	2007	≥2006	Belauer_See-Solling	0.792271
Beech_COI	Beech	Metazoa	2007	≥2006	Harz-Pfaelzerwald	0.715
Beech_COI	Beech	Metazoa	2007	≥2006	Harz-Solling	0.655914
Beech_COI	Beech	Metazoa	2007	≥2006	Pfaelzerwald-Solling	0.679558
Beech_COI	Beech	Metazoa	2010	≥2010	Bayerischer_Wald-Berchtesgaden	0.751553
Beech_COI	Beech	Metazoa	2010	≥2010	Bayerischer_Wald-Harz	0.763441
Beech_COI	Beech	Metazoa	2010	≥2010	Bayerischer_Wald-Scheyern	0.812834
Beech_COI	Beech	Metazoa	2010	≥2010	Berchtesgaden-Harz	0.687151
Beech_COI	Beech	Metazoa	2010	≥2010	Berchtesgaden-Scheyern	0.680233
Beech_COI	Beech	Metazoa	2010	≥2010	Harz-Scheyern	0.680412
Beech_COI	Beech	Metazoa	2013	≥2010	Bayerischer_Wald-Belauer_See	0.821429
Beech_COI	Beech	Metazoa	2013	≥2010	Bayerischer_Wald-Harz	0.764706
Beech_COI	Beech	Metazoa	2013	≥2010	Bayerischer_Wald-Pfaelzerwald	0.868421
Beech_COI	Beech	Metazoa	2013	≥2010	Belauer_See-Harz	0.772152
Beech_COI	Beech	Metazoa	2013	≥2010	Belauer_See-Pfaelzerwald	0.791837
Beech_COI	Beech	Metazoa	2013	≥2010	Harz-Pfaelzerwald	0.732719
Beech_COI	Beech	Metazoa	2009	≥2006	Belauer_See-Harz	0.755102
Beech_COI	Beech	Metazoa	2009	≥2006	Belauer_See-Pfaelzerwald	0.777778
Beech_COI	Beech	Metazoa	2009	≥2006	Belauer_See-Solling	0.770833
Beech_COI	Beech	Metazoa	2009	≥2006	Harz-Pfaelzerwald	0.659794
Beech_COI	Beech	Metazoa	2009	≥2006	Harz-Solling	0.663158
Beech_COI	Beech	Metazoa	2009	≥2006	Pfaelzerwald-Solling	0.707692
Beech_COI	Beech	Metazoa	2011	≥2010	Belauer_See-Harz	0.772321
Beech_COI	Beech	Metazoa	2011	≥2010	Belauer_See-Pfaelzerwald	0.822967
Beech_COI	Beech	Metazoa	2011	≥2010	Belauer_See-Solling	0.82243
Beech_COI	Beech	Metazoa	2011	≥2010	Harz-Pfaelzerwald	0.69697
Beech_COI	Beech	Metazoa	2011	≥2010	Harz-Solling	0.627329
Beech_COI	Beech	Metazoa	2011	≥2010	Pfaelzerwald-Solling	0.76129
Beech_COI	Beech	Metazoa	2015	≥2014	Belauer_See-Pfaelzerwald	0.778846
Beech_COI	Beech	Metazoa	2015	≥2014	Belauer_See-Scheyern	0.807692
Beech_COI	Beech	Metazoa	2015	≥2014	Belauer_See-Solling	0.796791
Beech_COI	Beech	Metazoa	2015	≥2014	Pfaelzerwald-Scheyern	0.716578
Beech_COI	Beech	Metazoa	2015	≥2014	Pfaelzerwald-Solling	0.715976
Beech_COI	Beech	Metazoa	2015	≥2014	Scheyern-Solling	0.794286
Beech_COI	Beech	Metazoa	2021	≥2014	Belauer_See-Pfaelzerwald	0.782407
Beech_COI	Beech	Metazoa	2021	≥2014	Belauer_See-Scheyern	0.856481
Beech_COI	Beech	Metazoa	2021	≥2014	Belauer_See-Solling	0.799065
Beech_COI	Beech	Metazoa	2021	≥2014	Pfaelzerwald-Scheyern	0.722222
Beech_COI	Beech	Metazoa	2021	≥2014	Pfaelzerwald-Solling	0.671233
Beech_COI	Beech	Metazoa	2021	≥2014	Scheyern-Solling	0.763889
Beech_ITS	Beech	Fungi	1999	≥1991	Bayerischer_Wald-Belauer_See	0.8322
Beech_ITS	Beech	Fungi	1999	≥1991	Bayerischer_Wald-Harz	0.60745
Beech_ITS	Beech	Fungi	1999	≥1991	Bayerischer_Wald-Solling	0.653333
Beech_ITS	Beech	Fungi	1999	≥1991	Belauer_See-Harz	0.753027
Beech_ITS	Beech	Fungi	1999	≥1991	Belauer_See-Solling	0.731591
Beech_ITS	Beech	Fungi	1999	≥1991	Harz-Solling	0.478916
Beech_ITS	Beech	Fungi	2000	≥1991	Bayerischer_Wald-Berchtesgaden	0.668657
Beech_ITS	Beech	Fungi	2000	≥1991	Bayerischer_Wald-Harz	0.620321
Beech_ITS	Beech	Fungi	2000	≥1991	Bayerischer_Wald-Scheyern	0.702703
Beech_ITS	Beech	Fungi	2000	≥1991	Berchtesgaden-Harz	0.697789
Beech_ITS	Beech	Fungi	2000	≥1991	Berchtesgaden-Scheyern	0.697115
Beech_ITS	Beech	Fungi	2000	≥1991	Harz-Scheyern	0.686695
Beech_ITS	Beech	Fungi	2001	≥1991	Bayerischer_Wald-Belauer_See	0.838776
Beech_ITS	Beech	Fungi	2001	≥1991	Bayerischer_Wald-Harz	0.626263
Beech_ITS	Beech	Fungi	2001	≥1991	Bayerischer_Wald-Pfaelzerwald	0.727891
Beech_ITS	Beech	Fungi	2001	≥1991	Bayerischer_Wald-Solling	0.6621
Beech_ITS	Beech	Fungi	2001	≥1991	Belauer_See-Harz	0.74946
Beech_ITS	Beech	Fungi	2001	≥1991	Belauer_See-Pfaelzerwald	0.781186
Beech_ITS	Beech	Fungi	2001	≥1991	Belauer_See-Solling	0.727459
Beech_ITS	Beech	Fungi	2001	≥1991	Harz-Pfaelzerwald	0.624096
Beech_ITS	Beech	Fungi	2001	≥1991	Harz-Solling	0.494949
Beech_ITS	Beech	Fungi	2001	≥1991	Pfaelzerwald-Solling	0.554245
Beech_ITS	Beech	Fungi	2002	≥2002	Bayerischer_Wald-Berchtesgaden	0.650289
Beech_ITS	Beech	Fungi	2002	≥2002	Bayerischer_Wald-Harz	0.646919
Beech_ITS	Beech	Fungi	2002	≥2002	Bayerischer_Wald-Scheyern	0.715596
Beech_ITS	Beech	Fungi	2002	≥2002	Berchtesgaden-Harz	0.754386
Beech_ITS	Beech	Fungi	2002	≥2002	Berchtesgaden-Scheyern	0.739819
Beech_ITS	Beech	Fungi	2002	≥2002	Harz-Scheyern	0.653768
Beech_ITS	Beech	Fungi	2003	≥2002	Bayerischer_Wald-Belauer_See	0.804989
Beech_ITS	Beech	Fungi	2003	≥2002	Bayerischer_Wald-Harz	0.657609
Beech_ITS	Beech	Fungi	2003	≥2002	Bayerischer_Wald-Pfaelzerwald	0.71618
Beech_ITS	Beech	Fungi	2003	≥2002	Bayerischer_Wald-Solling	0.61442
Beech_ITS	Beech	Fungi	2003	≥2002	Belauer_See-Harz	0.775794
Beech_ITS	Beech	Fungi	2003	≥2002	Belauer_See-Pfaelzerwald	0.783567
Beech_ITS	Beech	Fungi	2003	≥2002	Belauer_See-Solling	0.727477
Beech_ITS	Beech	Fungi	2003	≥2002	Harz-Pfaelzerwald	0.658879
Beech_ITS	Beech	Fungi	2003	≥2002	Harz-Solling	0.596306
Beech_ITS	Beech	Fungi	2003	≥2002	Pfaelzerwald-Solling	0.585366
Beech_ITS	Beech	Fungi	2004	≥2002	Bayerischer_Wald-Berchtesgaden	0.700599
Beech_ITS	Beech	Fungi	2004	≥2002	Bayerischer_Wald-Harz	0.63964
Beech_ITS	Beech	Fungi	2004	≥2002	Bayerischer_Wald-Scheyern	0.697051
Beech_ITS	Beech	Fungi	2004	≥2002	Berchtesgaden-Harz	0.780556
Beech_ITS	Beech	Fungi	2004	≥2002	Berchtesgaden-Scheyern	0.724324
Beech_ITS	Beech	Fungi	2004	≥2002	Harz-Scheyern	0.616901
Beech_ITS	Beech	Fungi	2005	≥2002	Bayerischer_Wald-Belauer_See	0.833708
Beech_ITS	Beech	Fungi	2005	≥2002	Bayerischer_Wald-Harz	0.664935
Beech_ITS	Beech	Fungi	2005	≥2002	Bayerischer_Wald-Pfaelzerwald	0.744828
Beech_ITS	Beech	Fungi	2005	≥2002	Bayerischer_Wald-Solling	0.682692
Beech_ITS	Beech	Fungi	2005	≥2002	Belauer_See-Harz	0.77234
Beech_ITS	Beech	Fungi	2005	≥2002	Belauer_See-Pfaelzerwald	0.812865
Beech_ITS	Beech	Fungi	2005	≥2002	Belauer_See-Solling	0.763158
Beech_ITS	Beech	Fungi	2005	≥2002	Harz-Pfaelzerwald	0.608295
Beech_ITS	Beech	Fungi	2005	≥2002	Harz-Solling	0.481203
Beech_ITS	Beech	Fungi	2005	≥2002	Pfaelzerwald-Solling	0.613043
Beech_ITS	Beech	Fungi	2006	≥2006	Bayerischer_Wald-Berchtesgaden	0.688427
Beech_ITS	Beech	Fungi	2006	≥2006	Bayerischer_Wald-Harz	0.665768
Beech_ITS	Beech	Fungi	2006	≥2006	Bayerischer_Wald-Scheyern	0.701005
Beech_ITS	Beech	Fungi	2006	≥2006	Berchtesgaden-Harz	0.717877
Beech_ITS	Beech	Fungi	2006	≥2006	Berchtesgaden-Scheyern	0.696477
Beech_ITS	Beech	Fungi	2006	≥2006	Harz-Scheyern	0.641221
Beech_ITS	Beech	Fungi	2007	≥2006	Bayerischer_Wald-Belauer_See	0.851638
Beech_ITS	Beech	Fungi	2007	≥2006	Bayerischer_Wald-Harz	0.672018
Beech_ITS	Beech	Fungi	2007	≥2006	Bayerischer_Wald-Pfaelzerwald	0.724289
Beech_ITS	Beech	Fungi	2007	≥2006	Bayerischer_Wald-Solling	0.689655
Beech_ITS	Beech	Fungi	2007	≥2006	Belauer_See-Harz	0.771667
Beech_ITS	Beech	Fungi	2007	≥2006	Belauer_See-Pfaelzerwald	0.789216
Beech_ITS	Beech	Fungi	2007	≥2006	Belauer_See-Solling	0.7422
Beech_ITS	Beech	Fungi	2007	≥2006	Harz-Pfaelzerwald	0.656772
Beech_ITS	Beech	Fungi	2007	≥2006	Harz-Solling	0.458848
Beech_ITS	Beech	Fungi	2007	≥2006	Pfaelzerwald-Solling	0.633394
Beech_ITS	Beech	Fungi	2008	≥2006	Bayerischer_Wald-Berchtesgaden	0.696023
Beech_ITS	Beech	Fungi	2008	≥2006	Bayerischer_Wald-Harz	0.656489
Beech_ITS	Beech	Fungi	2008	≥2006	Bayerischer_Wald-Scheyern	0.689904
Beech_ITS	Beech	Fungi	2008	≥2006	Berchtesgaden-Harz	0.726562
Beech_ITS	Beech	Fungi	2008	≥2006	Berchtesgaden-Scheyern	0.695876
Beech_ITS	Beech	Fungi	2008	≥2006	Harz-Scheyern	0.607748
Beech_ITS	Beech	Fungi	2009	≥2006	Bayerischer_Wald-Belauer_See	0.820296
Beech_ITS	Beech	Fungi	2009	≥2006	Bayerischer_Wald-Harz	0.673709
Beech_ITS	Beech	Fungi	2009	≥2006	Bayerischer_Wald-Pfaelzerwald	0.728665
Beech_ITS	Beech	Fungi	2009	≥2006	Bayerischer_Wald-Solling	0.700201
Beech_ITS	Beech	Fungi	2009	≥2006	Belauer_See-Harz	0.746512
Beech_ITS	Beech	Fungi	2009	≥2006	Belauer_See-Pfaelzerwald	0.777533
Beech_ITS	Beech	Fungi	2009	≥2006	Belauer_See-Solling	0.702929
Beech_ITS	Beech	Fungi	2009	≥2006	Harz-Pfaelzerwald	0.55527
Beech_ITS	Beech	Fungi	2009	≥2006	Harz-Solling	0.463235
Beech_ITS	Beech	Fungi	2009	≥2006	Pfaelzerwald-Solling	0.608225
Beech_ITS	Beech	Fungi	2010	≥2010	Bayerischer_Wald-Berchtesgaden	0.712676
Beech_ITS	Beech	Fungi	2010	≥2010	Bayerischer_Wald-Harz	0.684086
Beech_ITS	Beech	Fungi	2010	≥2010	Bayerischer_Wald-Scheyern	0.715177
Beech_ITS	Beech	Fungi	2010	≥2010	Berchtesgaden-Harz	0.745636
Beech_ITS	Beech	Fungi	2010	≥2010	Berchtesgaden-Scheyern	0.737194
Beech_ITS	Beech	Fungi	2010	≥2010	Harz-Scheyern	0.599156
Beech_ITS	Beech	Fungi	2011	≥2010	Bayerischer_Wald-Belauer_See	0.833942
Beech_ITS	Beech	Fungi	2011	≥2010	Bayerischer_Wald-Harz	0.645885
Beech_ITS	Beech	Fungi	2011	≥2010	Bayerischer_Wald-Pfaelzerwald	0.747917
Beech_ITS	Beech	Fungi	2011	≥2010	Bayerischer_Wald-Solling	0.656388
Beech_ITS	Beech	Fungi	2011	≥2010	Belauer_See-Harz	0.780669
Beech_ITS	Beech	Fungi	2011	≥2010	Belauer_See-Pfaelzerwald	0.787776
Beech_ITS	Beech	Fungi	2011	≥2010	Belauer_See-Solling	0.713523
Beech_ITS	Beech	Fungi	2011	≥2010	Harz-Pfaelzerwald	0.562791
Beech_ITS	Beech	Fungi	2011	≥2010	Harz-Solling	0.478155
Beech_ITS	Beech	Fungi	2011	≥2010	Pfaelzerwald-Solling	0.590535
Beech_ITS	Beech	Fungi	2012	≥2010	Bayerischer_Wald-Berchtesgaden	0.697329
Beech_ITS	Beech	Fungi	2012	≥2010	Bayerischer_Wald-Harz	0.640957
Beech_ITS	Beech	Fungi	2012	≥2010	Bayerischer_Wald-Scheyern	0.737209
Beech_ITS	Beech	Fungi	2012	≥2010	Berchtesgaden-Harz	0.699029
Beech_ITS	Beech	Fungi	2012	≥2010	Berchtesgaden-Scheyern	0.712018
Beech_ITS	Beech	Fungi	2012	≥2010	Harz-Scheyern	0.561798
Beech_ITS	Beech	Fungi	2013	≥2010	Bayerischer_Wald-Belauer_See	0.819444
Beech_ITS	Beech	Fungi	2013	≥2010	Bayerischer_Wald-Harz	0.623145
Beech_ITS	Beech	Fungi	2013	≥2010	Bayerischer_Wald-Pfaelzerwald	0.719128
Beech_ITS	Beech	Fungi	2013	≥2010	Bayerischer_Wald-Solling	0.630372
Beech_ITS	Beech	Fungi	2013	≥2010	Belauer_See-Harz	0.732143
Beech_ITS	Beech	Fungi	2013	≥2010	Belauer_See-Pfaelzerwald	0.791985
Beech_ITS	Beech	Fungi	2013	≥2010	Belauer_See-Solling	0.734783
Beech_ITS	Beech	Fungi	2013	≥2010	Harz-Pfaelzerwald	0.625293
Beech_ITS	Beech	Fungi	2013	≥2010	Harz-Solling	0.464183
Beech_ITS	Beech	Fungi	2013	≥2010	Pfaelzerwald-Solling	0.627854
Beech_ITS	Beech	Fungi	2014	≥2014	Bayerischer_Wald-Berchtesgaden	0.693069
Beech_ITS	Beech	Fungi	2014	≥2014	Bayerischer_Wald-Harz	0.645833
Beech_ITS	Beech	Fungi	2014	≥2014	Bayerischer_Wald-Scheyern	0.713235
Beech_ITS	Beech	Fungi	2014	≥2014	Berchtesgaden-Harz	0.728285
Beech_ITS	Beech	Fungi	2014	≥2014	Berchtesgaden-Scheyern	0.706329
Beech_ITS	Beech	Fungi	2014	≥2014	Harz-Scheyern	0.590571
Beech_ITS	Beech	Fungi	2015	≥2014	Belauer_See-Pfaelzerwald	0.748718
Beech_ITS	Beech	Fungi	2015	≥2014	Belauer_See-Scheyern	0.69437
Beech_ITS	Beech	Fungi	2015	≥2014	Belauer_See-Solling	0.70398
Beech_ITS	Beech	Fungi	2015	≥2014	Pfaelzerwald-Scheyern	0.595568
Beech_ITS	Beech	Fungi	2015	≥2014	Pfaelzerwald-Solling	0.594805
Beech_ITS	Beech	Fungi	2015	≥2014	Scheyern-Solling	0.567639
Beech_ITS	Beech	Fungi	2017	≥2014	Belauer_See-Pfaelzerwald	0.777083
Beech_ITS	Beech	Fungi	2017	≥2014	Belauer_See-Scheyern	0.693396
Beech_ITS	Beech	Fungi	2017	≥2014	Belauer_See-Solling	0.686499
Beech_ITS	Beech	Fungi	2017	≥2014	Pfaelzerwald-Scheyern	0.613365
Beech_ITS	Beech	Fungi	2017	≥2014	Pfaelzerwald-Solling	0.608796
Beech_ITS	Beech	Fungi	2017	≥2014	Scheyern-Solling	0.604423
Beech_ITS	Beech	Fungi	2019	≥2014	Belauer_See-Pfaelzerwald	0.764344
Beech_ITS	Beech	Fungi	2019	≥2014	Belauer_See-Scheyern	0.689487
Beech_ITS	Beech	Fungi	2019	≥2014	Belauer_See-Solling	0.705596
Beech_ITS	Beech	Fungi	2019	≥2014	Pfaelzerwald-Scheyern	0.60049
Beech_ITS	Beech	Fungi	2019	≥2014	Pfaelzerwald-Solling	0.546154
Beech_ITS	Beech	Fungi	2019	≥2014	Scheyern-Solling	0.554913
Beech_ITS	Beech	Fungi	2021	≥2014	Belauer_See-Pfaelzerwald	0.778
Beech_ITS	Beech	Fungi	2021	≥2014	Belauer_See-Scheyern	0.710526
Beech_ITS	Beech	Fungi	2021	≥2014	Belauer_See-Solling	0.711268
Beech_ITS	Beech	Fungi	2021	≥2014	Pfaelzerwald-Scheyern	0.618721
Beech_ITS	Beech	Fungi	2021	≥2014	Pfaelzerwald-Solling	0.602469
Beech_ITS	Beech	Fungi	2021	≥2014	Scheyern-Solling	0.611253
Poplar_16S	Poplar	Bacteria	1991	≥1991	Gesamtgebiet_Leipzig-Saartal	0.599534
Poplar_16S	Poplar	Bacteria	1993	≥1991	Gesamtgebiet_Leipzig-Saartal	0.653895
Poplar_16S	Poplar	Bacteria	1994	≥1991	Gesamtgebiet_Leipzig-Saartal	0.69126
Poplar_16S	Poplar	Bacteria	1995	≥1991	Gesamtgebiet_Leipzig-Saartal	0.640788
Poplar_16S	Poplar	Bacteria	1997	≥1991	Gesamtgebiet_Leipzig-Saartal	0.607872
Poplar_16S	Poplar	Bacteria	1998	≥1991	Gesamtgebiet_Leipzig-Saartal	0.597035
Poplar_16S	Poplar	Bacteria	1999	≥1991	Gesamtgebiet_Leipzig-Saartal	0.638655
Poplar_16S	Poplar	Bacteria	2002	≥2002	Gesamtgebiet_Leipzig-Saartal	0.651132
Poplar_16S	Poplar	Bacteria	2003	≥2002	Gesamtgebiet_Leipzig-Saartal	0.708241
Poplar_16S	Poplar	Bacteria	2004	≥2002	Gesamtgebiet_Leipzig-Saartal	0.571922
Poplar_16S	Poplar	Bacteria	2005	≥2002	Gesamtgebiet_Leipzig-Saartal	0.540842
Poplar_16S	Poplar	Bacteria	2006	≥2006	Gesamtgebiet_Leipzig-Saartal	0.609183
Poplar_16S	Poplar	Bacteria	2007	≥2006	Gesamtgebiet_Leipzig-Saartal	0.69526
Poplar_16S	Poplar	Bacteria	2009	≥2006	Gesamtgebiet_Leipzig-Saartal	0.668704
Poplar_16S	Poplar	Bacteria	2010	≥2010	Gesamtgebiet_Leipzig-Saartal	0.525242
Poplar_16S	Poplar	Bacteria	2011	≥2010	Gesamtgebiet_Leipzig-Saartal	0.562914
Poplar_16S	Poplar	Bacteria	2012	≥2010	Gesamtgebiet_Leipzig-Saartal	0.625154
Poplar_16S	Poplar	Bacteria	2013	≥2010	Gesamtgebiet_Leipzig-Saartal	0.501921
Poplar_16S	Poplar	Bacteria	2014	≥2014	Gesamtgebiet_Leipzig-Saartal	0.548518
Poplar_COI	Poplar	Metazoa	1991	≥1991	Gesamtgebiet_Leipzig-Saartal	0.833333
Poplar_COI	Poplar	Metazoa	1993	≥1991	Gesamtgebiet_Leipzig-Saartal	0.785714
Poplar_COI	Poplar	Metazoa	1994	≥1991	Gesamtgebiet_Leipzig-Saartal	0.80198
Poplar_COI	Poplar	Metazoa	1995	≥1991	Gesamtgebiet_Leipzig-Saartal	0.763158
Poplar_COI	Poplar	Metazoa	1997	≥1991	Gesamtgebiet_Leipzig-Saartal	0.747899
Poplar_COI	Poplar	Metazoa	1998	≥1991	Gesamtgebiet_Leipzig-Saartal	0.776978
Poplar_COI	Poplar	Metazoa	1999	≥1991	Gesamtgebiet_Leipzig-Saartal	0.751773
Poplar_COI	Poplar	Metazoa	2000	≥1991	Gesamtgebiet_Leipzig-Saartal	0.860656
Poplar_COI	Poplar	Metazoa	2002	≥2002	Gesamtgebiet_Leipzig-Saartal	0.798658
Poplar_COI	Poplar	Metazoa	2003	≥2002	Gesamtgebiet_Leipzig-Saartal	0.880597
Poplar_COI	Poplar	Metazoa	2004	≥2002	Gesamtgebiet_Leipzig-Saartal	0.816327
Poplar_COI	Poplar	Metazoa	2005	≥2002	Gesamtgebiet_Leipzig-Saartal	0.80531
Poplar_COI	Poplar	Metazoa	2006	≥2006	Gesamtgebiet_Leipzig-Saartal	0.794872
Poplar_COI	Poplar	Metazoa	2007	≥2006	Gesamtgebiet_Leipzig-Saartal	0.813725
Poplar_COI	Poplar	Metazoa	2008	≥2006	Gesamtgebiet_Leipzig-Saartal	0.728916
Poplar_COI	Poplar	Metazoa	2009	≥2006	Gesamtgebiet_Leipzig-Saartal	0.759494
Poplar_COI	Poplar	Metazoa	2010	≥2010	Gesamtgebiet_Leipzig-Saartal	0.669014
Poplar_COI	Poplar	Metazoa	2011	≥2010	Gesamtgebiet_Leipzig-Saartal	0.707006
Poplar_COI	Poplar	Metazoa	2012	≥2010	Gesamtgebiet_Leipzig-Saartal	0.853933
Poplar_COI	Poplar	Metazoa	2013	≥2010	Gesamtgebiet_Leipzig-Saartal	0.77037
Poplar_COI	Poplar	Metazoa	2014	≥2014	Gesamtgebiet_Leipzig-Saartal	0.786325
Poplar_COI	Poplar	Metazoa	2016	≥2014	Gesamtgebiet_Leipzig-Saartal	0.816176
Poplar_COI	Poplar	Metazoa	2018	≥2014	Gesamtgebiet_Leipzig-Saartal	0.753425
Poplar_ITS	Poplar	Fungi	1991	≥1991	Gesamtgebiet_Leipzig-Saartal	0.712195
Poplar_ITS	Poplar	Fungi	1993	≥1991	Gesamtgebiet_Leipzig-Saartal	0.683544
Poplar_ITS	Poplar	Fungi	1994	≥1991	Gesamtgebiet_Leipzig-Saartal	0.718519
Poplar_ITS	Poplar	Fungi	1995	≥1991	Gesamtgebiet_Leipzig-Saartal	0.694545
Poplar_ITS	Poplar	Fungi	1997	≥1991	Gesamtgebiet_Leipzig-Saartal	0.554502
Poplar_ITS	Poplar	Fungi	1998	≥1991	Gesamtgebiet_Leipzig-Saartal	0.603571
Poplar_ITS	Poplar	Fungi	1999	≥1991	Gesamtgebiet_Leipzig-Saartal	0.579592
Poplar_ITS	Poplar	Fungi	2000	≥1991	Gesamtgebiet_Leipzig-Saartal	0.698113
Poplar_ITS	Poplar	Fungi	2001	≥1991	Gesamtgebiet_Leipzig-Saartal	0.680851
Poplar_ITS	Poplar	Fungi	2002	≥2002	Gesamtgebiet_Leipzig-Saartal	0.603113
Poplar_ITS	Poplar	Fungi	2003	≥2002	Gesamtgebiet_Leipzig-Saartal	0.68543
Poplar_ITS	Poplar	Fungi	2004	≥2002	Gesamtgebiet_Leipzig-Saartal	0.605678
Poplar_ITS	Poplar	Fungi	2005	≥2002	Gesamtgebiet_Leipzig-Saartal	0.53271
Poplar_ITS	Poplar	Fungi	2006	≥2006	Gesamtgebiet_Leipzig-Saartal	0.591696
Poplar_ITS	Poplar	Fungi	2007	≥2006	Gesamtgebiet_Leipzig-Saartal	0.630058
Poplar_ITS	Poplar	Fungi	2008	≥2006	Gesamtgebiet_Leipzig-Saartal	0.619565
Poplar_ITS	Poplar	Fungi	2009	≥2006	Gesamtgebiet_Leipzig-Saartal	0.614286
Poplar_ITS	Poplar	Fungi	2010	≥2010	Gesamtgebiet_Leipzig-Saartal	0.508475
Poplar_ITS	Poplar	Fungi	2011	≥2010	Gesamtgebiet_Leipzig-Saartal	0.492126
Poplar_ITS	Poplar	Fungi	2012	≥2010	Gesamtgebiet_Leipzig-Saartal	0.596273
Poplar_ITS	Poplar	Fungi	2013	≥2010	Gesamtgebiet_Leipzig-Saartal	0.589744
Poplar_ITS	Poplar	Fungi	2014	≥2014	Gesamtgebiet_Leipzig-Saartal	0.548173
Poplar_ITS	Poplar	Fungi	2016	≥2014	Gesamtgebiet_Leipzig-Saartal	0.549153
Poplar_ITS	Poplar	Fungi	2018	≥2014	Gesamtgebiet_Leipzig-Saartal	0.703008
Spruce_COI	Spruce	Metazoa	1999	≥1991	Bayerischer_Wald-Belauer_See	0.832335
Spruce_COI	Spruce	Metazoa	1999	≥1991	Bayerischer_Wald-Harz	0.763314
Spruce_COI	Spruce	Metazoa	1999	≥1991	Bayerischer_Wald-Solling	0.772455
Spruce_COI	Spruce	Metazoa	1999	≥1991	Belauer_See-Harz	0.79602
Spruce_COI	Spruce	Metazoa	1999	≥1991	Belauer_See-Solling	0.727273
Spruce_COI	Spruce	Metazoa	1999	≥1991	Harz-Solling	0.694301
Spruce_COI	Spruce	Metazoa	2000	≥1991	Bayerischer_Wald-Berchtesgaden	0.742718
Spruce_COI	Spruce	Metazoa	2000	≥1991	Bayerischer_Wald-Harz	0.746193
Spruce_COI	Spruce	Metazoa	2000	≥1991	Bayerischer_Wald-Scheyern	0.835616
Spruce_COI	Spruce	Metazoa	2000	≥1991	Berchtesgaden-Harz	0.741117
Spruce_COI	Spruce	Metazoa	2000	≥1991	Berchtesgaden-Scheyern	0.83105
Spruce_COI	Spruce	Metazoa	2000	≥1991	Harz-Scheyern	0.832536
Spruce_COI	Spruce	Metazoa	2001	≥1991	Bayerischer_Wald-Belauer_See	0.844444
Spruce_COI	Spruce	Metazoa	2001	≥1991	Bayerischer_Wald-Harz	0.730337
Spruce_COI	Spruce	Metazoa	2001	≥1991	Bayerischer_Wald-Pfaelzerwald	0.8659
Spruce_COI	Spruce	Metazoa	2001	≥1991	Bayerischer_Wald-Solling	0.79235
Spruce_COI	Spruce	Metazoa	2001	≥1991	Belauer_See-Harz	0.766169
Spruce_COI	Spruce	Metazoa	2001	≥1991	Belauer_See-Pfaelzerwald	0.762646
Spruce_COI	Spruce	Metazoa	2001	≥1991	Belauer_See-Solling	0.693548
Spruce_COI	Spruce	Metazoa	2001	≥1991	Harz-Pfaelzerwald	0.795699
Spruce_COI	Spruce	Metazoa	2001	≥1991	Harz-Solling	0.647668
Spruce_COI	Spruce	Metazoa	2001	≥1991	Pfaelzerwald-Solling	0.7603
Spruce_COI	Spruce	Metazoa	2002	≥2002	Bayerischer_Wald-Berchtesgaden	0.741784
Spruce_COI	Spruce	Metazoa	2002	≥2002	Bayerischer_Wald-Harz	0.745098
Spruce_COI	Spruce	Metazoa	2002	≥2002	Bayerischer_Wald-Scheyern	0.817391
Spruce_COI	Spruce	Metazoa	2002	≥2002	Berchtesgaden-Harz	0.741071
Spruce_COI	Spruce	Metazoa	2002	≥2002	Berchtesgaden-Scheyern	0.758333
Spruce_COI	Spruce	Metazoa	2002	≥2002	Harz-Scheyern	0.761905
Spruce_COI	Spruce	Metazoa	2003	≥2002	Bayerischer_Wald-Belauer_See	0.884211
Spruce_COI	Spruce	Metazoa	2003	≥2002	Bayerischer_Wald-Harz	0.804124
Spruce_COI	Spruce	Metazoa	2003	≥2002	Bayerischer_Wald-Pfaelzerwald	0.881857
Spruce_COI	Spruce	Metazoa	2003	≥2002	Bayerischer_Wald-Solling	0.850267
Spruce_COI	Spruce	Metazoa	2003	≥2002	Belauer_See-Harz	0.78341
Spruce_COI	Spruce	Metazoa	2003	≥2002	Belauer_See-Pfaelzerwald	0.685841
Spruce_COI	Spruce	Metazoa	2003	≥2002	Belauer_See-Solling	0.7
Spruce_COI	Spruce	Metazoa	2003	≥2002	Harz-Pfaelzerwald	0.747036
Spruce_COI	Spruce	Metazoa	2003	≥2002	Harz-Solling	0.61658
Spruce_COI	Spruce	Metazoa	2003	≥2002	Pfaelzerwald-Solling	0.684211
Spruce_COI	Spruce	Metazoa	2004	≥2002	Bayerischer_Wald-Berchtesgaden	0.729858
Spruce_COI	Spruce	Metazoa	2004	≥2002	Bayerischer_Wald-Harz	0.742105
Spruce_COI	Spruce	Metazoa	2004	≥2002	Bayerischer_Wald-Scheyern	0.803279
Spruce_COI	Spruce	Metazoa	2004	≥2002	Berchtesgaden-Harz	0.802419
Spruce_COI	Spruce	Metazoa	2004	≥2002	Berchtesgaden-Scheyern	0.806034
Spruce_COI	Spruce	Metazoa	2004	≥2002	Harz-Scheyern	0.813397
Spruce_COI	Spruce	Metazoa	2005	≥2002	Bayerischer_Wald-Belauer_See	0.85782
Spruce_COI	Spruce	Metazoa	2005	≥2002	Bayerischer_Wald-Harz	0.762136
Spruce_COI	Spruce	Metazoa	2005	≥2002	Bayerischer_Wald-Pfaelzerwald	0.826087
Spruce_COI	Spruce	Metazoa	2005	≥2002	Bayerischer_Wald-Solling	0.794258
Spruce_COI	Spruce	Metazoa	2005	≥2002	Belauer_See-Harz	0.80543
Spruce_COI	Spruce	Metazoa	2005	≥2002	Belauer_See-Pfaelzerwald	0.792208
Spruce_COI	Spruce	Metazoa	2005	≥2002	Belauer_See-Solling	0.757143
Spruce_COI	Spruce	Metazoa	2005	≥2002	Harz-Pfaelzerwald	0.784232
Spruce_COI	Spruce	Metazoa	2005	≥2002	Harz-Solling	0.696682
Spruce_COI	Spruce	Metazoa	2005	≥2002	Pfaelzerwald-Solling	0.72807
Spruce_COI	Spruce	Metazoa	2006	≥2006	Bayerischer_Wald-Berchtesgaden	0.747475
Spruce_COI	Spruce	Metazoa	2006	≥2006	Bayerischer_Wald-Harz	0.751351
Spruce_COI	Spruce	Metazoa	2006	≥2006	Bayerischer_Wald-Scheyern	0.830508
Spruce_COI	Spruce	Metazoa	2006	≥2006	Berchtesgaden-Harz	0.804348
Spruce_COI	Spruce	Metazoa	2006	≥2006	Berchtesgaden-Scheyern	0.763547
Spruce_COI	Spruce	Metazoa	2006	≥2006	Harz-Scheyern	0.8
Spruce_COI	Spruce	Metazoa	2007	≥2006	Bayerischer_Wald-Belauer_See	0.822727
Spruce_COI	Spruce	Metazoa	2007	≥2006	Bayerischer_Wald-Harz	0.757426
Spruce_COI	Spruce	Metazoa	2007	≥2006	Bayerischer_Wald-Pfaelzerwald	0.807175
Spruce_COI	Spruce	Metazoa	2007	≥2006	Bayerischer_Wald-Solling	0.771028
Spruce_COI	Spruce	Metazoa	2007	≥2006	Belauer_See-Harz	0.756522
Spruce_COI	Spruce	Metazoa	2007	≥2006	Belauer_See-Pfaelzerwald	0.729958
Spruce_COI	Spruce	Metazoa	2007	≥2006	Belauer_See-Solling	0.773663
Spruce_COI	Spruce	Metazoa	2007	≥2006	Harz-Pfaelzerwald	0.763713
Spruce_COI	Spruce	Metazoa	2007	≥2006	Harz-Solling	0.651163
Spruce_COI	Spruce	Metazoa	2007	≥2006	Pfaelzerwald-Solling	0.794466
Spruce_COI	Spruce	Metazoa	2008	≥2006	Bayerischer_Wald-Berchtesgaden	0.73399
Spruce_COI	Spruce	Metazoa	2008	≥2006	Bayerischer_Wald-Harz	0.712766
Spruce_COI	Spruce	Metazoa	2008	≥2006	Bayerischer_Wald-Scheyern	0.8
Spruce_COI	Spruce	Metazoa	2008	≥2006	Berchtesgaden-Harz	0.779736
Spruce_COI	Spruce	Metazoa	2008	≥2006	Berchtesgaden-Scheyern	0.725118
Spruce_COI	Spruce	Metazoa	2008	≥2006	Harz-Scheyern	0.73
Spruce_COI	Spruce	Metazoa	2009	≥2006	Bayerischer_Wald-Belauer_See	0.861905
Spruce_COI	Spruce	Metazoa	2009	≥2006	Bayerischer_Wald-Harz	0.663043
Spruce_COI	Spruce	Metazoa	2009	≥2006	Bayerischer_Wald-Pfaelzerwald	0.840183
Spruce_COI	Spruce	Metazoa	2009	≥2006	Bayerischer_Wald-Solling	0.802083
Spruce_COI	Spruce	Metazoa	2009	≥2006	Belauer_See-Harz	0.780591
Spruce_COI	Spruce	Metazoa	2009	≥2006	Belauer_See-Pfaelzerwald	0.703057
Spruce_COI	Spruce	Metazoa	2009	≥2006	Belauer_See-Solling	0.764706
Spruce_COI	Spruce	Metazoa	2009	≥2006	Harz-Pfaelzerwald	0.769231
Spruce_COI	Spruce	Metazoa	2009	≥2006	Harz-Solling	0.660287
Spruce_COI	Spruce	Metazoa	2009	≥2006	Pfaelzerwald-Solling	0.763948
Spruce_COI	Spruce	Metazoa	2010	≥2010	Bayerischer_Wald-Berchtesgaden	0.716
Spruce_COI	Spruce	Metazoa	2010	≥2010	Bayerischer_Wald-Harz	0.722222
Spruce_COI	Spruce	Metazoa	2010	≥2010	Bayerischer_Wald-Scheyern	0.772926
Spruce_COI	Spruce	Metazoa	2010	≥2010	Berchtesgaden-Harz	0.735395
Spruce_COI	Spruce	Metazoa	2010	≥2010	Berchtesgaden-Scheyern	0.763251
Spruce_COI	Spruce	Metazoa	2010	≥2010	Harz-Scheyern	0.780669
Spruce_COI	Spruce	Metazoa	2011	≥2010	Bayerischer_Wald-Belauer_See	0.805825
Spruce_COI	Spruce	Metazoa	2011	≥2010	Bayerischer_Wald-Harz	0.655914
Spruce_COI	Spruce	Metazoa	2011	≥2010	Bayerischer_Wald-Pfaelzerwald	0.811245
Spruce_COI	Spruce	Metazoa	2011	≥2010	Bayerischer_Wald-Solling	0.743842
Spruce_COI	Spruce	Metazoa	2011	≥2010	Belauer_See-Harz	0.739336
Spruce_COI	Spruce	Metazoa	2011	≥2010	Belauer_See-Pfaelzerwald	0.694561
Spruce_COI	Spruce	Metazoa	2011	≥2010	Belauer_See-Solling	0.733645
Spruce_COI	Spruce	Metazoa	2011	≥2010	Harz-Pfaelzerwald	0.770428
Spruce_COI	Spruce	Metazoa	2011	≥2010	Harz-Solling	0.61809
Spruce_COI	Spruce	Metazoa	2011	≥2010	Pfaelzerwald-Solling	0.721116
Spruce_COI	Spruce	Metazoa	2012	≥2010	Bayerischer_Wald-Berchtesgaden	0.700483
Spruce_COI	Spruce	Metazoa	2012	≥2010	Bayerischer_Wald-Harz	0.739726
Spruce_COI	Spruce	Metazoa	2012	≥2010	Bayerischer_Wald-Scheyern	0.786458
Spruce_COI	Spruce	Metazoa	2012	≥2010	Berchtesgaden-Harz	0.753906
Spruce_COI	Spruce	Metazoa	2012	≥2010	Berchtesgaden-Scheyern	0.789474
Spruce_COI	Spruce	Metazoa	2012	≥2010	Harz-Scheyern	0.780172
Spruce_COI	Spruce	Metazoa	2013	≥2010	Bayerischer_Wald-Belauer_See	0.823529
Spruce_COI	Spruce	Metazoa	2013	≥2010	Bayerischer_Wald-Harz	0.73822
Spruce_COI	Spruce	Metazoa	2013	≥2010	Bayerischer_Wald-Solling	0.753927
Spruce_COI	Spruce	Metazoa	2013	≥2010	Belauer_See-Harz	0.802691
Spruce_COI	Spruce	Metazoa	2013	≥2010	Belauer_See-Solling	0.748815
Spruce_COI	Spruce	Metazoa	2013	≥2010	Harz-Solling	0.70098
Spruce_COI	Spruce	Metazoa	2014	≥2014	Bayerischer_Wald-Berchtesgaden	0.714286
Spruce_COI	Spruce	Metazoa	2014	≥2014	Bayerischer_Wald-Harz	0.75463
Spruce_COI	Spruce	Metazoa	2014	≥2014	Bayerischer_Wald-Scheyern	0.747191
Spruce_COI	Spruce	Metazoa	2014	≥2014	Berchtesgaden-Harz	0.756458
Spruce_COI	Spruce	Metazoa	2014	≥2014	Berchtesgaden-Scheyern	0.729258
Spruce_COI	Spruce	Metazoa	2014	≥2014	Harz-Scheyern	0.781513
Spruce_COI	Spruce	Metazoa	2015	≥2014	Belauer_See-Pfaelzerwald	0.697115
Spruce_COI	Spruce	Metazoa	2015	≥2014	Belauer_See-Scheyern	0.755274
Spruce_COI	Spruce	Metazoa	2015	≥2014	Belauer_See-Solling	0.704225
Spruce_COI	Spruce	Metazoa	2015	≥2014	Pfaelzerwald-Scheyern	0.714286
Spruce_COI	Spruce	Metazoa	2015	≥2014	Pfaelzerwald-Solling	0.683486
Spruce_COI	Spruce	Metazoa	2015	≥2014	Scheyern-Solling	0.709544
Spruce_COI	Spruce	Metazoa	2017	≥2014	Belauer_See-Pfaelzerwald	0.705882
Spruce_COI	Spruce	Metazoa	2017	≥2014	Belauer_See-Scheyern	0.772727
Spruce_COI	Spruce	Metazoa	2017	≥2014	Belauer_See-Solling	0.676856
Spruce_COI	Spruce	Metazoa	2017	≥2014	Pfaelzerwald-Scheyern	0.721116
Spruce_COI	Spruce	Metazoa	2017	≥2014	Pfaelzerwald-Solling	0.717647
Spruce_COI	Spruce	Metazoa	2017	≥2014	Scheyern-Solling	0.748936
Spruce_ITS	Spruce	Fungi	1999	≥1991	Bayerischer_Wald-Belauer_See	0.805616
Spruce_ITS	Spruce	Fungi	1999	≥1991	Bayerischer_Wald-Harz	0.548193
Spruce_ITS	Spruce	Fungi	1999	≥1991	Bayerischer_Wald-Solling	0.609195
Spruce_ITS	Spruce	Fungi	1999	≥1991	Belauer_See-Harz	0.776151
Spruce_ITS	Spruce	Fungi	1999	≥1991	Belauer_See-Solling	0.732181
Spruce_ITS	Spruce	Fungi	1999	≥1991	Harz-Solling	0.464286
Spruce_ITS	Spruce	Fungi	2000	≥1991	Bayerischer_Wald-Berchtesgaden	0.6725
Spruce_ITS	Spruce	Fungi	2000	≥1991	Bayerischer_Wald-Harz	0.587258
Spruce_ITS	Spruce	Fungi	2000	≥1991	Bayerischer_Wald-Scheyern	0.724609
Spruce_ITS	Spruce	Fungi	2000	≥1991	Berchtesgaden-Harz	0.707809
Spruce_ITS	Spruce	Fungi	2000	≥1991	Berchtesgaden-Scheyern	0.740883
Spruce_ITS	Spruce	Fungi	2000	≥1991	Harz-Scheyern	0.714575
Spruce_ITS	Spruce	Fungi	2001	≥1991	Bayerischer_Wald-Belauer_See	0.796499
Spruce_ITS	Spruce	Fungi	2001	≥1991	Bayerischer_Wald-Harz	0.568627
Spruce_ITS	Spruce	Fungi	2001	≥1991	Bayerischer_Wald-Pfaelzerwald	0.758315
Spruce_ITS	Spruce	Fungi	2001	≥1991	Bayerischer_Wald-Solling	0.631579
Spruce_ITS	Spruce	Fungi	2001	≥1991	Belauer_See-Harz	0.756592
Spruce_ITS	Spruce	Fungi	2001	≥1991	Belauer_See-Pfaelzerwald	0.681275
Spruce_ITS	Spruce	Fungi	2001	≥1991	Belauer_See-Solling	0.679406
Spruce_ITS	Spruce	Fungi	2001	≥1991	Harz-Pfaelzerwald	0.738866
Spruce_ITS	Spruce	Fungi	2001	≥1991	Harz-Solling	0.49354
Spruce_ITS	Spruce	Fungi	2001	≥1991	Pfaelzerwald-Solling	0.649573
Spruce_ITS	Spruce	Fungi	2002	≥2002	Bayerischer_Wald-Berchtesgaden	0.691919
Spruce_ITS	Spruce	Fungi	2002	≥2002	Bayerischer_Wald-Harz	0.53168
Spruce_ITS	Spruce	Fungi	2002	≥2002	Bayerischer_Wald-Scheyern	0.712831
Spruce_ITS	Spruce	Fungi	2002	≥2002	Berchtesgaden-Harz	0.73201
Spruce_ITS	Spruce	Fungi	2002	≥2002	Berchtesgaden-Scheyern	0.747433
Spruce_ITS	Spruce	Fungi	2002	≥2002	Harz-Scheyern	0.713992
Spruce_ITS	Spruce	Fungi	2003	≥2002	Bayerischer_Wald-Belauer_See	0.818391
Spruce_ITS	Spruce	Fungi	2003	≥2002	Bayerischer_Wald-Harz	0.564327
Spruce_ITS	Spruce	Fungi	2003	≥2002	Bayerischer_Wald-Pfaelzerwald	0.777542
Spruce_ITS	Spruce	Fungi	2003	≥2002	Bayerischer_Wald-Solling	0.660428
Spruce_ITS	Spruce	Fungi	2003	≥2002	Belauer_See-Harz	0.75378
Spruce_ITS	Spruce	Fungi	2003	≥2002	Belauer_See-Pfaelzerwald	0.707602
Spruce_ITS	Spruce	Fungi	2003	≥2002	Belauer_See-Solling	0.698448
Spruce_ITS	Spruce	Fungi	2003	≥2002	Harz-Pfaelzerwald	0.709677
Spruce_ITS	Spruce	Fungi	2003	≥2002	Harz-Solling	0.479784
Spruce_ITS	Spruce	Fungi	2003	≥2002	Pfaelzerwald-Solling	0.673469
Spruce_ITS	Spruce	Fungi	2004	≥2002	Bayerischer_Wald-Berchtesgaden	0.711584
Spruce_ITS	Spruce	Fungi	2004	≥2002	Bayerischer_Wald-Harz	0.594086
Spruce_ITS	Spruce	Fungi	2004	≥2002	Bayerischer_Wald-Scheyern	0.739229
Spruce_ITS	Spruce	Fungi	2004	≥2002	Berchtesgaden-Harz	0.726852
Spruce_ITS	Spruce	Fungi	2004	≥2002	Berchtesgaden-Scheyern	0.75693
Spruce_ITS	Spruce	Fungi	2004	≥2002	Harz-Scheyern	0.727891
Spruce_ITS	Spruce	Fungi	2005	≥2002	Bayerischer_Wald-Belauer_See	0.816193
Spruce_ITS	Spruce	Fungi	2005	≥2002	Bayerischer_Wald-Harz	0.6
Spruce_ITS	Spruce	Fungi	2005	≥2002	Bayerischer_Wald-Pfaelzerwald	0.771368
Spruce_ITS	Spruce	Fungi	2005	≥2002	Bayerischer_Wald-Solling	0.643357
Spruce_ITS	Spruce	Fungi	2005	≥2002	Belauer_See-Harz	0.753715
Spruce_ITS	Spruce	Fungi	2005	≥2002	Belauer_See-Pfaelzerwald	0.721992
Spruce_ITS	Spruce	Fungi	2005	≥2002	Belauer_See-Solling	0.751503
Spruce_ITS	Spruce	Fungi	2005	≥2002	Harz-Pfaelzerwald	0.703549
Spruce_ITS	Spruce	Fungi	2005	≥2002	Harz-Solling	0.486747
Spruce_ITS	Spruce	Fungi	2005	≥2002	Pfaelzerwald-Solling	0.667343
Spruce_ITS	Spruce	Fungi	2006	≥2006	Bayerischer_Wald-Berchtesgaden	0.665761
Spruce_ITS	Spruce	Fungi	2006	≥2006	Bayerischer_Wald-Harz	0.531856
Spruce_ITS	Spruce	Fungi	2006	≥2006	Bayerischer_Wald-Scheyern	0.738532
Spruce_ITS	Spruce	Fungi	2006	≥2006	Berchtesgaden-Harz	0.730952
Spruce_ITS	Spruce	Fungi	2006	≥2006	Berchtesgaden-Scheyern	0.737443
Spruce_ITS	Spruce	Fungi	2006	≥2006	Harz-Scheyern	0.73774
Spruce_ITS	Spruce	Fungi	2007	≥2006	Bayerischer_Wald-Belauer_See	0.803313
Spruce_ITS	Spruce	Fungi	2007	≥2006	Bayerischer_Wald-Harz	0.6075
Spruce_ITS	Spruce	Fungi	2007	≥2006	Bayerischer_Wald-Pfaelzerwald	0.78245
Spruce_ITS	Spruce	Fungi	2007	≥2006	Bayerischer_Wald-Solling	0.65
Spruce_ITS	Spruce	Fungi	2007	≥2006	Belauer_See-Harz	0.764244
Spruce_ITS	Spruce	Fungi	2007	≥2006	Belauer_See-Pfaelzerwald	0.723183
Spruce_ITS	Spruce	Fungi	2007	≥2006	Belauer_See-Solling	0.734653
Spruce_ITS	Spruce	Fungi	2007	≥2006	Harz-Pfaelzerwald	0.733216
Spruce_ITS	Spruce	Fungi	2007	≥2006	Harz-Solling	0.49635
Spruce_ITS	Spruce	Fungi	2007	≥2006	Pfaelzerwald-Solling	0.715548
Spruce_ITS	Spruce	Fungi	2008	≥2006	Bayerischer_Wald-Berchtesgaden	0.672372
Spruce_ITS	Spruce	Fungi	2008	≥2006	Bayerischer_Wald-Harz	0.517157
Spruce_ITS	Spruce	Fungi	2008	≥2006	Bayerischer_Wald-Scheyern	0.756989
Spruce_ITS	Spruce	Fungi	2008	≥2006	Berchtesgaden-Harz	0.715232
Spruce_ITS	Spruce	Fungi	2008	≥2006	Berchtesgaden-Scheyern	0.741497
Spruce_ITS	Spruce	Fungi	2008	≥2006	Harz-Scheyern	0.735656
Spruce_ITS	Spruce	Fungi	2009	≥2006	Bayerischer_Wald-Belauer_See	0.811563
Spruce_ITS	Spruce	Fungi	2009	≥2006	Bayerischer_Wald-Harz	0.574468
Spruce_ITS	Spruce	Fungi	2009	≥2006	Bayerischer_Wald-Pfaelzerwald	0.771186
Spruce_ITS	Spruce	Fungi	2009	≥2006	Bayerischer_Wald-Solling	0.620513
Spruce_ITS	Spruce	Fungi	2009	≥2006	Belauer_See-Harz	0.793878
Spruce_ITS	Spruce	Fungi	2009	≥2006	Belauer_See-Pfaelzerwald	0.727455
Spruce_ITS	Spruce	Fungi	2009	≥2006	Belauer_See-Solling	0.702407
Spruce_ITS	Spruce	Fungi	2009	≥2006	Harz-Pfaelzerwald	0.758065
Spruce_ITS	Spruce	Fungi	2009	≥2006	Harz-Solling	0.535714
Spruce_ITS	Spruce	Fungi	2009	≥2006	Pfaelzerwald-Solling	0.690678
Spruce_ITS	Spruce	Fungi	2010	≥2010	Bayerischer_Wald-Berchtesgaden	0.631188
Spruce_ITS	Spruce	Fungi	2010	≥2010	Bayerischer_Wald-Harz	0.510152
Spruce_ITS	Spruce	Fungi	2010	≥2010	Bayerischer_Wald-Scheyern	0.728033
Spruce_ITS	Spruce	Fungi	2010	≥2010	Berchtesgaden-Harz	0.709534
Spruce_ITS	Spruce	Fungi	2010	≥2010	Berchtesgaden-Scheyern	0.751553
Spruce_ITS	Spruce	Fungi	2010	≥2010	Harz-Scheyern	0.731076
Spruce_ITS	Spruce	Fungi	2011	≥2010	Bayerischer_Wald-Belauer_See	0.841463
Spruce_ITS	Spruce	Fungi	2011	≥2010	Bayerischer_Wald-Harz	0.609948
Spruce_ITS	Spruce	Fungi	2011	≥2010	Bayerischer_Wald-Pfaelzerwald	0.808333
Spruce_ITS	Spruce	Fungi	2011	≥2010	Bayerischer_Wald-Solling	0.698565
Spruce_ITS	Spruce	Fungi	2011	≥2010	Belauer_See-Harz	0.769556
Spruce_ITS	Spruce	Fungi	2011	≥2010	Belauer_See-Pfaelzerwald	0.778431
Spruce_ITS	Spruce	Fungi	2011	≥2010	Belauer_See-Solling	0.723176
Spruce_ITS	Spruce	Fungi	2011	≥2010	Harz-Pfaelzerwald	0.74954
Spruce_ITS	Spruce	Fungi	2011	≥2010	Harz-Solling	0.52381
Spruce_ITS	Spruce	Fungi	2011	≥2010	Pfaelzerwald-Solling	0.70412
Spruce_ITS	Spruce	Fungi	2012	≥2010	Bayerischer_Wald-Berchtesgaden	0.651399
Spruce_ITS	Spruce	Fungi	2012	≥2010	Bayerischer_Wald-Harz	0.616228
Spruce_ITS	Spruce	Fungi	2012	≥2010	Bayerischer_Wald-Scheyern	0.725664
Spruce_ITS	Spruce	Fungi	2012	≥2010	Berchtesgaden-Harz	0.731373
Spruce_ITS	Spruce	Fungi	2012	≥2010	Berchtesgaden-Scheyern	0.707424
Spruce_ITS	Spruce	Fungi	2012	≥2010	Harz-Scheyern	0.68
Spruce_ITS	Spruce	Fungi	2013	≥2010	Bayerischer_Wald-Belauer_See	0.817227
Spruce_ITS	Spruce	Fungi	2013	≥2010	Bayerischer_Wald-Harz	0.544757
Spruce_ITS	Spruce	Fungi	2013	≥2010	Bayerischer_Wald-Pfaelzerwald	0.789062
Spruce_ITS	Spruce	Fungi	2013	≥2010	Bayerischer_Wald-Solling	0.63789
Spruce_ITS	Spruce	Fungi	2013	≥2010	Belauer_See-Harz	0.758491
Spruce_ITS	Spruce	Fungi	2013	≥2010	Belauer_See-Pfaelzerwald	0.733929
Spruce_ITS	Spruce	Fungi	2013	≥2010	Belauer_See-Solling	0.678068
Spruce_ITS	Spruce	Fungi	2013	≥2010	Harz-Pfaelzerwald	0.754355
Spruce_ITS	Spruce	Fungi	2013	≥2010	Harz-Solling	0.486301
Spruce_ITS	Spruce	Fungi	2013	≥2010	Pfaelzerwald-Solling	0.6875
Spruce_ITS	Spruce	Fungi	2014	≥2014	Bayerischer_Wald-Berchtesgaden	0.681234
Spruce_ITS	Spruce	Fungi	2014	≥2014	Bayerischer_Wald-Harz	0.56168
Spruce_ITS	Spruce	Fungi	2014	≥2014	Bayerischer_Wald-Scheyern	0.715847
Spruce_ITS	Spruce	Fungi	2014	≥2014	Berchtesgaden-Harz	0.714592
Spruce_ITS	Spruce	Fungi	2014	≥2014	Berchtesgaden-Scheyern	0.776995
Spruce_ITS	Spruce	Fungi	2014	≥2014	Harz-Scheyern	0.700935
Spruce_ITS	Spruce	Fungi	2015	≥2014	Belauer_See-Pfaelzerwald	0.738878
Spruce_ITS	Spruce	Fungi	2015	≥2014	Belauer_See-Scheyern	0.640371
Spruce_ITS	Spruce	Fungi	2015	≥2014	Belauer_See-Solling	0.677755
Spruce_ITS	Spruce	Fungi	2015	≥2014	Pfaelzerwald-Scheyern	0.710317
Spruce_ITS	Spruce	Fungi	2015	≥2014	Pfaelzerwald-Solling	0.646035
Spruce_ITS	Spruce	Fungi	2015	≥2014	Scheyern-Solling	0.659619
Spruce_ITS	Spruce	Fungi	2017	≥2014	Belauer_See-Pfaelzerwald	0.715254
Spruce_ITS	Spruce	Fungi	2017	≥2014	Belauer_See-Scheyern	0.664671
Spruce_ITS	Spruce	Fungi	2017	≥2014	Belauer_See-Solling	0.649485
Spruce_ITS	Spruce	Fungi	2017	≥2014	Pfaelzerwald-Scheyern	0.707516
Spruce_ITS	Spruce	Fungi	2017	≥2014	Pfaelzerwald-Solling	0.664948
Spruce_ITS	Spruce	Fungi	2017	≥2014	Scheyern-Solling	0.645669
Spruce_ITS	Spruce	Fungi	2019	≥2014	Belauer_See-Pfaelzerwald	0.763668
Spruce_ITS	Spruce	Fungi	2019	≥2014	Belauer_See-Scheyern	0.680171
Spruce_ITS	Spruce	Fungi	2019	≥2014	Belauer_See-Solling	0.714844
Spruce_ITS	Spruce	Fungi	2019	≥2014	Pfaelzerwald-Scheyern	0.695811
Spruce_ITS	Spruce	Fungi	2019	≥2014	Pfaelzerwald-Solling	0.696028
Spruce_ITS	Spruce	Fungi	2019	≥2014	Scheyern-Solling	0.634888
Spruce_ITS	Spruce	Fungi	2021	≥2014	Belauer_See-Pfaelzerwald	0.717584
Spruce_ITS	Spruce	Fungi	2021	≥2014	Belauer_See-Scheyern	0.661088
Spruce_ITS	Spruce	Fungi	2021	≥2014	Belauer_See-Solling	0.674651
Spruce_ITS	Spruce	Fungi	2021	≥2014	Pfaelzerwald-Scheyern	0.644195
Spruce_ITS	Spruce	Fungi	2021	≥2014	Pfaelzerwald-Solling	0.632541
Spruce_ITS	Spruce	Fungi	2021	≥2014	Scheyern-Solling	0.62963

## Sheet: Extended_Data_Figure_4D
dataset	species	tax_group	year	year_group	γ-diversity
Beech_16S	Beech	Bacteria	1999	≥1991	1471.06
Beech_16S	Beech	Bacteria	2000	≥1991	1545.97
Beech_16S	Beech	Bacteria	2001	≥1991	2302.89
Beech_16S	Beech	Bacteria	2002	≥2002	1709.81
Beech_16S	Beech	Bacteria	2003	≥2002	2208.3
Beech_16S	Beech	Bacteria	2004	≥2002	1790.73
Beech_16S	Beech	Bacteria	2005	≥2002	2155.89
Beech_16S	Beech	Bacteria	2006	≥2006	1623.32
Beech_16S	Beech	Bacteria	2007	≥2006	1863.13
Beech_16S	Beech	Bacteria	2009	≥2006	1497.84
Beech_16S	Beech	Bacteria	2011	≥2010	1701.48
Beech_16S	Beech	Bacteria	2013	≥2010	1826.57
Beech_16S	Beech	Bacteria	2014	≥2014	1407.68
Beech_16S	Beech	Bacteria	2015	≥2014	1475.23
Beech_16S	Beech	Bacteria	2017	≥2014	1648.38
Beech_COI	Beech	Metazoa	1999	≥1991	343.094
Beech_COI	Beech	Metazoa	2000	≥1991	372.016
Beech_COI	Beech	Metazoa	2002	≥2002	382.215
Beech_COI	Beech	Metazoa	2003	≥2002	364.97
Beech_COI	Beech	Metazoa	2004	≥2002	298.512
Beech_COI	Beech	Metazoa	2005	≥2002	416.153
Beech_COI	Beech	Metazoa	2007	≥2006	406.322
Beech_COI	Beech	Metazoa	2010	≥2010	325.082
Beech_COI	Beech	Metazoa	2013	≥2010	404.328
Beech_COI	Beech	Metazoa	2009	≥2006	338.477
Beech_COI	Beech	Metazoa	2011	≥2010	343.785
Beech_COI	Beech	Metazoa	2015	≥2014	355.121
Beech_COI	Beech	Metazoa	2021	≥2014	346.355
Beech_ITS	Beech	Fungi	1999	≥1991	660.961
Beech_ITS	Beech	Fungi	2000	≥1991	687.094
Beech_ITS	Beech	Fungi	2001	≥1991	866.288
Beech_ITS	Beech	Fungi	2002	≥2002	749.852
Beech_ITS	Beech	Fungi	2003	≥2002	819.644
Beech_ITS	Beech	Fungi	2004	≥2002	620.832
Beech_ITS	Beech	Fungi	2005	≥2002	872.972
Beech_ITS	Beech	Fungi	2006	≥2006	642.688
Beech_ITS	Beech	Fungi	2007	≥2006	1025.69
Beech_ITS	Beech	Fungi	2008	≥2006	673.586
Beech_ITS	Beech	Fungi	2009	≥2006	846.549
Beech_ITS	Beech	Fungi	2010	≥2010	730.613
Beech_ITS	Beech	Fungi	2011	≥2010	957.138
Beech_ITS	Beech	Fungi	2012	≥2010	682.371
Beech_ITS	Beech	Fungi	2013	≥2010	809.702
Beech_ITS	Beech	Fungi	2014	≥2014	705.086
Beech_ITS	Beech	Fungi	2015	≥2014	632.75
Beech_ITS	Beech	Fungi	2017	≥2014	745.246
Beech_ITS	Beech	Fungi	2019	≥2014	694.035
Beech_ITS	Beech	Fungi	2021	≥2014	749.414
Poplar_16S	Poplar	Bacteria	1991	≥1991	987.75
Poplar_16S	Poplar	Bacteria	1993	≥1991	911
Poplar_16S	Poplar	Bacteria	1994	≥1991	1033.25
Poplar_16S	Poplar	Bacteria	1995	≥1991	1001.25
Poplar_16S	Poplar	Bacteria	1997	≥1991	790.25
Poplar_16S	Poplar	Bacteria	1998	≥1991	852.75
Poplar_16S	Poplar	Bacteria	1999	≥1991	552
Poplar_16S	Poplar	Bacteria	2002	≥2002	873.25
Poplar_16S	Poplar	Bacteria	2003	≥2002	1057
Poplar_16S	Poplar	Bacteria	2004	≥2002	993.25
Poplar_16S	Poplar	Bacteria	2005	≥2002	917.25
Poplar_16S	Poplar	Bacteria	2006	≥2006	1029
Poplar_16S	Poplar	Bacteria	2007	≥2006	1040
Poplar_16S	Poplar	Bacteria	2009	≥2006	954.75
Poplar_16S	Poplar	Bacteria	2010	≥2010	1053.25
Poplar_16S	Poplar	Bacteria	2011	≥2010	861.25
Poplar_16S	Poplar	Bacteria	2012	≥2010	937.75
Poplar_16S	Poplar	Bacteria	2013	≥2010	879
Poplar_16S	Poplar	Bacteria	2014	≥2014	843.75
Poplar_COI	Poplar	Metazoa	1991	≥1991	94.25
Poplar_COI	Poplar	Metazoa	1993	≥1991	134
Poplar_COI	Poplar	Metazoa	1994	≥1991	121.25
Poplar_COI	Poplar	Metazoa	1995	≥1991	135.75
Poplar_COI	Poplar	Metazoa	1997	≥1991	141.25
Poplar_COI	Poplar	Metazoa	1998	≥1991	166
Poplar_COI	Poplar	Metazoa	1999	≥1991	167.5
Poplar_COI	Poplar	Metazoa	2000	≥1991	148.25
Poplar_COI	Poplar	Metazoa	2002	≥2002	178.75
Poplar_COI	Poplar	Metazoa	2003	≥2002	81.75
Poplar_COI	Poplar	Metazoa	2004	≥2002	177
Poplar_COI	Poplar	Metazoa	2005	≥2002	135.75
Poplar_COI	Poplar	Metazoa	2006	≥2006	140.25
Poplar_COI	Poplar	Metazoa	2007	≥2006	122.75
Poplar_COI	Poplar	Metazoa	2008	≥2006	196.25
Poplar_COI	Poplar	Metazoa	2009	≥2006	188
Poplar_COI	Poplar	Metazoa	2010	≥2010	165.75
Poplar_COI	Poplar	Metazoa	2011	≥2010	184.75
Poplar_COI	Poplar	Metazoa	2012	≥2010	108
Poplar_COI	Poplar	Metazoa	2013	≥2010	161
Poplar_COI	Poplar	Metazoa	2014	≥2014	140
Poplar_COI	Poplar	Metazoa	2016	≥2014	163.75
Poplar_COI	Poplar	Metazoa	2018	≥2014	86.75
Poplar_ITS	Poplar	Fungi	1991	≥1991	241.5
Poplar_ITS	Poplar	Fungi	1993	≥1991	277.5
Poplar_ITS	Poplar	Fungi	1994	≥1991	318.5
Poplar_ITS	Poplar	Fungi	1995	≥1991	322.75
Poplar_ITS	Poplar	Fungi	1997	≥1991	240.25
Poplar_ITS	Poplar	Fungi	1998	≥1991	322.25
Poplar_ITS	Poplar	Fungi	1999	≥1991	280.5
Poplar_ITS	Poplar	Fungi	2000	≥1991	373.5
Poplar_ITS	Poplar	Fungi	2001	≥1991	385
Poplar_ITS	Poplar	Fungi	2002	≥2002	295.75
Poplar_ITS	Poplar	Fungi	2003	≥2002	353.75
Poplar_ITS	Poplar	Fungi	2004	≥2002	365
Poplar_ITS	Poplar	Fungi	2005	≥2002	242.5
Poplar_ITS	Poplar	Fungi	2006	≥2006	331.75
Poplar_ITS	Poplar	Fungi	2007	≥2006	400.5
Poplar_ITS	Poplar	Fungi	2008	≥2006	318.75
Poplar_ITS	Poplar	Fungi	2009	≥2006	323
Poplar_ITS	Poplar	Fungi	2010	≥2010	332.5
Poplar_ITS	Poplar	Fungi	2011	≥2010	285.25
Poplar_ITS	Poplar	Fungi	2012	≥2010	370
Poplar_ITS	Poplar	Fungi	2013	≥2010	358
Poplar_ITS	Poplar	Fungi	2014	≥2014	342.25
Poplar_ITS	Poplar	Fungi	2016	≥2014	335.5
Poplar_ITS	Poplar	Fungi	2018	≥2014	312.75
Spruce_COI	Spruce	Metazoa	1999	≥1991	328.879
Spruce_COI	Spruce	Metazoa	2000	≥1991	401.668
Spruce_COI	Spruce	Metazoa	2001	≥1991	481.119
Spruce_COI	Spruce	Metazoa	2002	≥2002	421.023
Spruce_COI	Spruce	Metazoa	2003	≥2002	437.896
Spruce_COI	Spruce	Metazoa	2004	≥2002	403.523
Spruce_COI	Spruce	Metazoa	2005	≥2002	474.909
Spruce_COI	Spruce	Metazoa	2006	≥2006	386.805
Spruce_COI	Spruce	Metazoa	2007	≥2006	484.585
Spruce_COI	Spruce	Metazoa	2008	≥2006	362.691
Spruce_COI	Spruce	Metazoa	2009	≥2006	452.002
Spruce_COI	Spruce	Metazoa	2010	≥2010	469.48
Spruce_COI	Spruce	Metazoa	2011	≥2010	439.097
Spruce_COI	Spruce	Metazoa	2012	≥2010	418.078
Spruce_COI	Spruce	Metazoa	2013	≥2010	374.512
Spruce_COI	Spruce	Metazoa	2014	≥2014	409.625
Spruce_COI	Spruce	Metazoa	2015	≥2014	399.297
Spruce_COI	Spruce	Metazoa	2017	≥2014	428.008
Spruce_ITS	Spruce	Fungi	1999	≥1991	694.215
Spruce_ITS	Spruce	Fungi	2000	≥1991	797.891
Spruce_ITS	Spruce	Fungi	2001	≥1991	860.586
Spruce_ITS	Spruce	Fungi	2002	≥2002	783.316
Spruce_ITS	Spruce	Fungi	2003	≥2002	862.848
Spruce_ITS	Spruce	Fungi	2004	≥2002	761.633
Spruce_ITS	Spruce	Fungi	2005	≥2002	896.648
Spruce_ITS	Spruce	Fungi	2006	≥2006	732.348
Spruce_ITS	Spruce	Fungi	2007	≥2006	996.823
Spruce_ITS	Spruce	Fungi	2008	≥2006	755.047
Spruce_ITS	Spruce	Fungi	2009	≥2006	893.629
Spruce_ITS	Spruce	Fungi	2010	≥2010	786.789
Spruce_ITS	Spruce	Fungi	2011	≥2010	932.619
Spruce_ITS	Spruce	Fungi	2012	≥2010	800.145
Spruce_ITS	Spruce	Fungi	2013	≥2010	966.311
Spruce_ITS	Spruce	Fungi	2014	≥2014	708.012
Spruce_ITS	Spruce	Fungi	2015	≥2014	841.906
Spruce_ITS	Spruce	Fungi	2017	≥2014	944.602
Spruce_ITS	Spruce	Fungi	2019	≥2014	940.078
Spruce_ITS	Spruce	Fungi	2021	≥2014	886.555
