# Supplementary material for: Archived natural DNA samplers reveal four decades of biodiversity change across the tree of life
Source: Nat Ecol Evol. 2025 Aug 1;9(10):1873–84. doi: 10.1038/s41559-025-02812-6 (PMC12507656; doi:10.1038/s41559-025-02812-6)
Supplement: Supplementary file 11 — Source data for plotting. [file 41559_2025_2812_MOESM11_ESM.xlsx]

## Sheet: Extended Data Figure 5A
data	sample_type	tax_group	sample_pairs	distance_years	year_group	Temporal β-diversity
Trees_16S	Trees	Bacteria	1998-1999	1	≤5	0.482517
Trees_16S	Trees	Bacteria	1998-2000	2	≤5	0.519626
Trees_16S	Trees	Bacteria	1998-2001	3	≤5	0.520408
Trees_16S	Trees	Bacteria	1998-2002	4	≤5	0.546154
Trees_16S	Trees	Bacteria	1998-2003	5	≤5	0.548185
Trees_16S	Trees	Bacteria	1998-2004	6	≤10	0.60241
Trees_16S	Trees	Bacteria	1998-2005	7	≤10	0.493506
Trees_16S	Trees	Bacteria	1998-2006	8	≤10	0.573171
Trees_16S	Trees	Bacteria	1998-2007	9	≤10	0.600243
Trees_16S	Trees	Bacteria	1998-2008	10	≤10	0.566131
Trees_16S	Trees	Bacteria	1998-2009	11	≤15	0.578947
Trees_16S	Trees	Bacteria	1998-2010	12	≤15	0.573232
Trees_16S	Trees	Bacteria	1998-2011	13	≤15	0.560748
Trees_16S	Trees	Bacteria	1998-2012	14	≤15	0.638498
Trees_16S	Trees	Bacteria	1998-2013	15	≤15	0.550369
Trees_16S	Trees	Bacteria	1998-2014	16	≤20	0.57554
Trees_16S	Trees	Bacteria	1998-2016	18	≤20	0.643275
Trees_16S	Trees	Bacteria	1998-2018	20	≤20	0.691429
Trees_16S	Trees	Bacteria	1999-2000	1	≤5	0.608084
Trees_16S	Trees	Bacteria	1999-2001	2	≤5	0.433213
Trees_16S	Trees	Bacteria	1999-2002	3	≤5	0.469136
Trees_16S	Trees	Bacteria	1999-2003	4	≤5	0.495667
Trees_16S	Trees	Bacteria	1999-2004	5	≤5	0.495667
Trees_16S	Trees	Bacteria	1999-2005	6	≤10	0.398524
Trees_16S	Trees	Bacteria	1999-2006	7	≤10	0.606742
Trees_16S	Trees	Bacteria	1999-2007	8	≤10	0.47986
Trees_16S	Trees	Bacteria	1999-2008	9	≤10	0.513699
Trees_16S	Trees	Bacteria	1999-2009	10	≤10	0.513699
Trees_16S	Trees	Bacteria	1999-2010	11	≤15	0.487805
Trees_16S	Trees	Bacteria	1999-2011	12	≤15	0.562914
Trees_16S	Trees	Bacteria	1999-2012	13	≤15	0.528814
Trees_16S	Trees	Bacteria	1999-2013	14	≤15	0.601896
Trees_16S	Trees	Bacteria	1999-2014	15	≤15	0.600707
Trees_16S	Trees	Bacteria	1999-2016	17	≤20	0.562914
Trees_16S	Trees	Bacteria	1999-2018	19	≤20	0.700599
Trees_16S	Trees	Bacteria	2000-2001	1	≤5	0.491429
Trees_16S	Trees	Bacteria	2000-2002	2	≤5	0.533333
Trees_16S	Trees	Bacteria	2000-2003	3	≤5	0.476923
Trees_16S	Trees	Bacteria	2000-2004	4	≤5	0.590747
Trees_16S	Trees	Bacteria	2000-2005	5	≤5	0.48566
Trees_16S	Trees	Bacteria	2000-2006	6	≤10	0.632124
Trees_16S	Trees	Bacteria	2000-2007	7	≤10	0.552102
Trees_16S	Trees	Bacteria	2000-2008	8	≤10	0.595745
Trees_16S	Trees	Bacteria	2000-2009	9	≤10	0.627383
Trees_16S	Trees	Bacteria	2000-2010	10	≤10	0.608084
Trees_16S	Trees	Bacteria	2000-2011	11	≤15	0.668908
Trees_16S	Trees	Bacteria	2000-2012	12	≤15	0.653061
Trees_16S	Trees	Bacteria	2000-2013	13	≤15	0.700441
Trees_16S	Trees	Bacteria	2000-2014	14	≤15	0.699507
Trees_16S	Trees	Bacteria	2000-2016	16	≤20	0.620209
Trees_16S	Trees	Bacteria	2000-2018	18	≤20	0.693069
Trees_16S	Trees	Bacteria	2001-2002	1	≤5	0.53866
Trees_16S	Trees	Bacteria	2001-2003	2	≤5	0.514673
Trees_16S	Trees	Bacteria	2001-2004	3	≤5	0.584862
Trees_16S	Trees	Bacteria	2001-2005	4	≤5	0.577737
Trees_16S	Trees	Bacteria	2001-2006	5	≤5	0.546584
Trees_16S	Trees	Bacteria	2001-2007	6	≤10	0.586503
Trees_16S	Trees	Bacteria	2001-2008	7	≤10	0.597574
Trees_16S	Trees	Bacteria	2001-2009	8	≤10	0.569536
Trees_16S	Trees	Bacteria	2001-2010	9	≤10	0.532468
Trees_16S	Trees	Bacteria	2001-2011	10	≤10	0.519231
Trees_16S	Trees	Bacteria	2001-2012	11	≤15	0.677165
Trees_16S	Trees	Bacteria	2001-2013	12	≤15	0.494898
Trees_16S	Trees	Bacteria	2001-2014	13	≤15	0.514071
Trees_16S	Trees	Bacteria	2001-2016	15	≤15	0.613511
Trees_16S	Trees	Bacteria	2001-2018	17	≤20	0.55748
Trees_16S	Trees	Bacteria	2002-2003	1	≤5	0.578947
Trees_16S	Trees	Bacteria	2002-2004	2	≤5	0.630435
Trees_16S	Trees	Bacteria	2002-2005	3	≤5	0.507895
Trees_16S	Trees	Bacteria	2002-2006	4	≤5	0.607143
Trees_16S	Trees	Bacteria	2002-2007	5	≤5	0.544288
Trees_16S	Trees	Bacteria	2002-2008	6	≤10	0.549872
Trees_16S	Trees	Bacteria	2002-2009	7	≤10	0.532609
Trees_16S	Trees	Bacteria	2002-2010	8	≤10	0.56051
Trees_16S	Trees	Bacteria	2002-2011	9	≤10	0.519231
Trees_16S	Trees	Bacteria	2002-2012	10	≤10	0.575377
Trees_16S	Trees	Bacteria	2002-2013	11	≤15	0.611765
Trees_16S	Trees	Bacteria	2002-2014	12	≤15	0.546789
Trees_16S	Trees	Bacteria	2002-2016	14	≤15	0.578947
Trees_16S	Trees	Bacteria	2002-2018	16	≤20	0.666667
Trees_16S	Trees	Bacteria	2003-2004	1	≤5	0.576701
Trees_16S	Trees	Bacteria	2003-2005	2	≤5	0.557018
Trees_16S	Trees	Bacteria	2003-2006	3	≤5	0.532915
Trees_16S	Trees	Bacteria	2003-2007	4	≤5	0.59854
Trees_16S	Trees	Bacteria	2003-2008	5	≤5	0.618893
Trees_16S	Trees	Bacteria	2003-2009	6	≤10	0.608247
Trees_16S	Trees	Bacteria	2003-2010	7	≤10	0.576826
Trees_16S	Trees	Bacteria	2003-2011	8	≤10	0.558502
Trees_16S	Trees	Bacteria	2003-2012	9	≤10	0.699605
Trees_16S	Trees	Bacteria	2003-2013	10	≤10	0.506329
Trees_16S	Trees	Bacteria	2003-2014	11	≤15	0.538745
Trees_16S	Trees	Bacteria	2003-2016	13	≤15	0.650862
Trees_16S	Trees	Bacteria	2003-2018	15	≤15	0.624625
Trees_16S	Trees	Bacteria	2004-2005	1	≤5	0.527446
Trees_16S	Trees	Bacteria	2004-2006	2	≤5	0.514286
Trees_16S	Trees	Bacteria	2004-2007	3	≤5	0.591687
Trees_16S	Trees	Bacteria	2004-2008	4	≤5	0.596132
Trees_16S	Trees	Bacteria	2004-2009	5	≤5	0.546433
Trees_16S	Trees	Bacteria	2004-2010	6	≤10	0.543814
Trees_16S	Trees	Bacteria	2004-2011	7	≤10	0.495114
Trees_16S	Trees	Bacteria	2004-2012	8	≤10	0.563446
Trees_16S	Trees	Bacteria	2004-2013	9	≤10	0.443272
Trees_16S	Trees	Bacteria	2004-2014	10	≤10	0.50566
Trees_16S	Trees	Bacteria	2004-2016	12	≤15	0.674544
Trees_16S	Trees	Bacteria	2004-2018	14	≤15	0.64095
Trees_16S	Trees	Bacteria	2005-2006	1	≤5	0.447761
Trees_16S	Trees	Bacteria	2005-2007	2	≤5	0.49017
Trees_16S	Trees	Bacteria	2005-2008	3	≤5	0.524362
Trees_16S	Trees	Bacteria	2005-2009	4	≤5	0.446043
Trees_16S	Trees	Bacteria	2005-2010	5	≤5	0.441379
Trees_16S	Trees	Bacteria	2005-2011	6	≤10	0.428571
Trees_16S	Trees	Bacteria	2005-2012	7	≤10	0.614433
Trees_16S	Trees	Bacteria	2005-2013	8	≤10	0.356546
Trees_16S	Trees	Bacteria	2005-2014	9	≤10	0.431683
Trees_16S	Trees	Bacteria	2005-2016	11	≤15	0.562572
Trees_16S	Trees	Bacteria	2005-2018	13	≤15	0.597243
Trees_16S	Trees	Bacteria	2006-2007	1	≤5	0.56
Trees_16S	Trees	Bacteria	2006-2008	2	≤5	0.56
Trees_16S	Trees	Bacteria	2006-2009	3	≤5	0.609212
Trees_16S	Trees	Bacteria	2006-2010	4	≤5	0.535211
Trees_16S	Trees	Bacteria	2006-2011	5	≤5	0.643172
Trees_16S	Trees	Bacteria	2006-2012	6	≤10	0.611276
Trees_16S	Trees	Bacteria	2006-2013	7	≤10	0.494898
Trees_16S	Trees	Bacteria	2006-2014	8	≤10	0.61296
Trees_16S	Trees	Bacteria	2006-2016	10	≤10	0.596702
Trees_16S	Trees	Bacteria	2006-2018	12	≤15	0.664723
Trees_16S	Trees	Bacteria	2007-2008	1	≤5	0.474172
Trees_16S	Trees	Bacteria	2007-2009	2	≤5	0.463727
Trees_16S	Trees	Bacteria	2007-2010	3	≤5	0.489305
Trees_16S	Trees	Bacteria	2007-2011	4	≤5	0.409639
Trees_16S	Trees	Bacteria	2007-2012	5	≤5	0.5
Trees_16S	Trees	Bacteria	2007-2013	6	≤10	0.455497
Trees_16S	Trees	Bacteria	2007-2014	7	≤10	0.459144
Trees_16S	Trees	Bacteria	2007-2016	9	≤10	0.588235
Trees_16S	Trees	Bacteria	2007-2018	11	≤15	0.628743
Trees_16S	Trees	Bacteria	2008-2009	1	≤5	0.425656
Trees_16S	Trees	Bacteria	2008-2010	2	≤5	0.456284
Trees_16S	Trees	Bacteria	2008-2011	3	≤5	0.404145
Trees_16S	Trees	Bacteria	2008-2012	4	≤5	0.492891
Trees_16S	Trees	Bacteria	2008-2013	5	≤5	0.506329
Trees_16S	Trees	Bacteria	2008-2014	6	≤10	0.471042
Trees_16S	Trees	Bacteria	2008-2016	8	≤10	0.582106
Trees_16S	Trees	Bacteria	2008-2018	10	≤10	0.620482
Trees_16S	Trees	Bacteria	2009-2010	1	≤5	0.416422
Trees_16S	Trees	Bacteria	2009-2011	2	≤5	0.376098
Trees_16S	Trees	Bacteria	2009-2012	3	≤5	0.37594
Trees_16S	Trees	Bacteria	2009-2013	4	≤5	0.494898
Trees_16S	Trees	Bacteria	2009-2014	5	≤5	0.45614
Trees_16S	Trees	Bacteria	2009-2016	7	≤10	0.54251
Trees_16S	Trees	Bacteria	2009-2018	9	≤10	0.664723
Trees_16S	Trees	Bacteria	2010-2011	1	≤5	0.378947
Trees_16S	Trees	Bacteria	2010-2012	2	≤5	0.445667
Trees_16S	Trees	Bacteria	2010-2013	3	≤5	0.487179
Trees_16S	Trees	Bacteria	2010-2014	4	≤5	0.406439
Trees_16S	Trees	Bacteria	2010-2016	6	≤10	0.534371
Trees_16S	Trees	Bacteria	2010-2018	8	≤10	0.616314
Trees_16S	Trees	Bacteria	2011-2012	1	≤5	0.307692
Trees_16S	Trees	Bacteria	2011-2013	2	≤5	0.54321
Trees_16S	Trees	Bacteria	2011-2014	3	≤5	0.462136
Trees_16S	Trees	Bacteria	2011-2016	5	≤5	0.467662
Trees_16S	Trees	Bacteria	2011-2018	7	≤10	0.664723
Trees_16S	Trees	Bacteria	2012-2013	1	≤5	0.491049
Trees_16S	Trees	Bacteria	2012-2014	2	≤5	0.373717
Trees_16S	Trees	Bacteria	2012-2016	4	≤5	0.580499
Trees_16S	Trees	Bacteria	2012-2018	6	≤10	0.605784
Trees_16S	Trees	Bacteria	2013-2014	1	≤5	0.532338
Trees_16S	Trees	Bacteria	2013-2016	3	≤5	0.553922
Trees_16S	Trees	Bacteria	2013-2018	5	≤5	0.659091
Trees_16S	Trees	Bacteria	2014-2016	2	≤5	0.471042
Trees_16S	Trees	Bacteria	2014-2018	4	≤5	0.643836
Trees_16S	Trees	Bacteria	2016-2018	2	≤5	0.588598
Trees_16S	Trees	Bacteria	1997-1999	2	≤5	0.387312
Trees_16S	Trees	Bacteria	1997-2001	4	≤5	0.284192
Trees_16S	Trees	Bacteria	1997-2003	6	≤10	0.436893
Trees_16S	Trees	Bacteria	1997-2005	8	≤10	0.587719
Trees_16S	Trees	Bacteria	1997-2007	10	≤10	0.591837
Trees_16S	Trees	Bacteria	1997-2009	12	≤15	0.466667
Trees_16S	Trees	Bacteria	1997-2011	14	≤15	0.520674
Trees_16S	Trees	Bacteria	1997-2013	16	≤20	0.444444
Trees_16S	Trees	Bacteria	1997-2015	18	≤20	0.522936
Trees_16S	Trees	Bacteria	1997-2017	20	≤20	0.497667
Trees_16S	Trees	Bacteria	1999-2001	2	≤5	0.391657
Trees_16S	Trees	Bacteria	1999-2003	4	≤5	0.518677
Trees_16S	Trees	Bacteria	1999-2005	6	≤10	0.526554
Trees_16S	Trees	Bacteria	1999-2007	8	≤10	0.609257
Trees_16S	Trees	Bacteria	1999-2009	10	≤10	0.463659
Trees_16S	Trees	Bacteria	1999-2011	12	≤15	0.558671
Trees_16S	Trees	Bacteria	1999-2013	14	≤15	0.374707
Trees_16S	Trees	Bacteria	1999-2015	16	≤20	0.514066
Trees_16S	Trees	Bacteria	1999-2017	18	≤20	0.605025
Trees_16S	Trees	Bacteria	2001-2003	2	≤5	0.475822
Trees_16S	Trees	Bacteria	2001-2005	4	≤5	0.427021
Trees_16S	Trees	Bacteria	2001-2007	6	≤10	0.535147
Trees_16S	Trees	Bacteria	2001-2009	8	≤10	0.403646
Trees_16S	Trees	Bacteria	2001-2011	10	≤10	0.558608
Trees_16S	Trees	Bacteria	2001-2013	12	≤15	0.495238
Trees_16S	Trees	Bacteria	2001-2015	14	≤15	0.399449
Trees_16S	Trees	Bacteria	2001-2017	16	≤20	0.557798
Trees_16S	Trees	Bacteria	2003-2005	2	≤5	0.544643
Trees_16S	Trees	Bacteria	2003-2007	4	≤5	0.55157
Trees_16S	Trees	Bacteria	2003-2009	6	≤10	0.473225
Trees_16S	Trees	Bacteria	2003-2011	8	≤10	0.598397
Trees_16S	Trees	Bacteria	2003-2013	10	≤10	0.507576
Trees_16S	Trees	Bacteria	2003-2015	12	≤15	0.456839
Trees_16S	Trees	Bacteria	2003-2017	14	≤15	0.600178
Trees_16S	Trees	Bacteria	2005-2007	2	≤5	0.575524
Trees_16S	Trees	Bacteria	2005-2009	4	≤5	0.574419
Trees_16S	Trees	Bacteria	2005-2011	6	≤10	0.462264
Trees_16S	Trees	Bacteria	2005-2013	8	≤10	0.384139
Trees_16S	Trees	Bacteria	2005-2015	10	≤10	0.589806
Trees_16S	Trees	Bacteria	2005-2017	12	≤15	0.591793
Trees_16S	Trees	Bacteria	2007-2009	2	≤5	0.577726
Trees_16S	Trees	Bacteria	2007-2011	4	≤5	0.380952
Trees_16S	Trees	Bacteria	2007-2013	6	≤10	0.332903
Trees_16S	Trees	Bacteria	2007-2015	8	≤10	0.517857
Trees_16S	Trees	Bacteria	2007-2017	10	≤10	0.474616
Trees_16S	Trees	Bacteria	2009-2011	2	≤5	0.513939
Trees_16S	Trees	Bacteria	2009-2013	4	≤5	0.376159
Trees_16S	Trees	Bacteria	2009-2015	6	≤10	0.521628
Trees_16S	Trees	Bacteria	2009-2017	8	≤10	0.512136
Trees_16S	Trees	Bacteria	2011-2013	2	≤5	0.356994
Trees_16S	Trees	Bacteria	2011-2015	4	≤5	0.446524
Trees_16S	Trees	Bacteria	2011-2017	6	≤10	0.54039
Trees_16S	Trees	Bacteria	2013-2015	2	≤5	0.337625
Trees_16S	Trees	Bacteria	2013-2017	4	≤5	0.44664
Trees_16S	Trees	Bacteria	2015-2017	2	≤5	0.344729
Trees_16S	Trees	Bacteria	1998-2000	2	≤5	0.453488
Trees_16S	Trees	Bacteria	1998-2002	4	≤5	0.430986
Trees_16S	Trees	Bacteria	1998-2004	6	≤10	0.54382
Trees_16S	Trees	Bacteria	1998-2006	8	≤10	0.458056
Trees_16S	Trees	Bacteria	1998-2008	10	≤10	0.396429
Trees_16S	Trees	Bacteria	1998-2010	12	≤15	0.480271
Trees_16S	Trees	Bacteria	1998-2012	14	≤15	0.480226
Trees_16S	Trees	Bacteria	1998-2014	16	≤20	0.511749
Trees_16S	Trees	Bacteria	1998-2016	18	≤20	0.519949
Trees_16S	Trees	Bacteria	1998-2018	20	≤20	0.533333
Trees_16S	Trees	Bacteria	2000-2002	2	≤5	0.426036
Trees_16S	Trees	Bacteria	2000-2004	4	≤5	0.455733
Trees_16S	Trees	Bacteria	2000-2006	6	≤10	0.439883
Trees_16S	Trees	Bacteria	2000-2008	8	≤10	0.43281
Trees_16S	Trees	Bacteria	2000-2010	10	≤10	0.430678
Trees_16S	Trees	Bacteria	2000-2012	12	≤15	0.556309
Trees_16S	Trees	Bacteria	2000-2014	14	≤15	0.596306
Trees_16S	Trees	Bacteria	2000-2016	16	≤20	0.632391
Trees_16S	Trees	Bacteria	2000-2018	18	≤20	0.475645
Trees_16S	Trees	Bacteria	2002-2004	2	≤5	0.454924
Trees_16S	Trees	Bacteria	2002-2006	4	≤5	0.399425
Trees_16S	Trees	Bacteria	2002-2008	6	≤10	0.416226
Trees_16S	Trees	Bacteria	2002-2010	8	≤10	0.439776
Trees_16S	Trees	Bacteria	2002-2012	10	≤10	0.515862
Trees_16S	Trees	Bacteria	2002-2014	12	≤15	0.580892
Trees_16S	Trees	Bacteria	2002-2016	14	≤15	0.609238
Trees_16S	Trees	Bacteria	2002-2018	16	≤20	0.473973
Trees_16S	Trees	Bacteria	2004-2006	2	≤5	0.492188
Trees_16S	Trees	Bacteria	2004-2008	4	≤5	0.410619
Trees_16S	Trees	Bacteria	2004-2010	6	≤10	0.510345
Trees_16S	Trees	Bacteria	2004-2012	8	≤10	0.499303
Trees_16S	Trees	Bacteria	2004-2014	10	≤10	0.558786
Trees_16S	Trees	Bacteria	2004-2016	12	≤15	0.583744
Trees_16S	Trees	Bacteria	2004-2018	14	≤15	0.546697
Trees_16S	Trees	Bacteria	2006-2008	2	≤5	0.387792
Trees_16S	Trees	Bacteria	2006-2010	4	≤5	0.435135
Trees_16S	Trees	Bacteria	2006-2012	6	≤10	0.513812
Trees_16S	Trees	Bacteria	2006-2014	8	≤10	0.589109
Trees_16S	Trees	Bacteria	2006-2016	10	≤10	0.602673
Trees_16S	Trees	Bacteria	2006-2018	12	≤15	0.474308
Trees_16S	Trees	Bacteria	2008-2010	2	≤5	0.315197
Trees_16S	Trees	Bacteria	2008-2012	4	≤5	0.424561
Trees_16S	Trees	Bacteria	2008-2014	6	≤10	0.477966
Trees_16S	Trees	Bacteria	2008-2016	8	≤10	0.500835
Trees_16S	Trees	Bacteria	2008-2018	10	≤10	0.379061
Trees_16S	Trees	Bacteria	2010-2012	2	≤5	0.39403
Trees_16S	Trees	Bacteria	2010-2014	4	≤5	0.325991
Trees_16S	Trees	Bacteria	2010-2016	6	≤10	0.431105
Trees_16S	Trees	Bacteria	2010-2018	8	≤10	0.418835
Trees_16S	Trees	Bacteria	2012-2014	2	≤5	0.53406
Trees_16S	Trees	Bacteria	2012-2016	4	≤5	0.536054
Trees_16S	Trees	Bacteria	2012-2018	6	≤10	0.426901
Trees_16S	Trees	Bacteria	2014-2016	2	≤5	0.486056
Trees_16S	Trees	Bacteria	2014-2018	4	≤5	0.47185
Trees_16S	Trees	Bacteria	2016-2018	2	≤5	0.464619
Trees_16S	Trees	Bacteria	1997-1998	1	≤5	0.566327
Trees_16S	Trees	Bacteria	1997-1999	2	≤5	0.510903
Trees_16S	Trees	Bacteria	1997-2000	3	≤5	0.493473
Trees_16S	Trees	Bacteria	1997-2001	4	≤5	0.559301
Trees_16S	Trees	Bacteria	1997-2002	5	≤5	0.578035
Trees_16S	Trees	Bacteria	1997-2003	6	≤10	0.662804
Trees_16S	Trees	Bacteria	1997-2004	7	≤10	0.653442
Trees_16S	Trees	Bacteria	1997-2005	8	≤10	0.601212
Trees_16S	Trees	Bacteria	1997-2006	9	≤10	0.571782
Trees_16S	Trees	Bacteria	1997-2007	10	≤10	0.62619
Trees_16S	Trees	Bacteria	1997-2014	17	≤20	0.679634
Trees_16S	Trees	Bacteria	1997-2016	19	≤20	0.670507
Trees_16S	Trees	Bacteria	1997-2018	21	≤35	0.682517
Trees_16S	Trees	Bacteria	1998-1999	1	≤5	0.529231
Trees_16S	Trees	Bacteria	1998-2000	2	≤5	0.405674
Trees_16S	Trees	Bacteria	1998-2001	3	≤5	0.515192
Trees_16S	Trees	Bacteria	1998-2002	4	≤5	0.580087
Trees_16S	Trees	Bacteria	1998-2003	5	≤5	0.589711
Trees_16S	Trees	Bacteria	1998-2004	6	≤10	0.598504
Trees_16S	Trees	Bacteria	1998-2005	7	≤10	0.596754
Trees_16S	Trees	Bacteria	1998-2006	8	≤10	0.582598
Trees_16S	Trees	Bacteria	1998-2007	9	≤10	0.634265
Trees_16S	Trees	Bacteria	1998-2014	16	≤20	0.64415
Trees_16S	Trees	Bacteria	1998-2016	18	≤20	0.60199
Trees_16S	Trees	Bacteria	1998-2018	20	≤20	0.660028
Trees_16S	Trees	Bacteria	1999-2000	1	≤5	0.39866
Trees_16S	Trees	Bacteria	1999-2001	2	≤5	0.432787
Trees_16S	Trees	Bacteria	1999-2002	3	≤5	0.581602
Trees_16S	Trees	Bacteria	1999-2003	4	≤5	0.560241
Trees_16S	Trees	Bacteria	1999-2004	5	≤5	0.573134
Trees_16S	Trees	Bacteria	1999-2005	6	≤10	0.520124
Trees_16S	Trees	Bacteria	1999-2006	7	≤10	0.501567
Trees_16S	Trees	Bacteria	1999-2007	8	≤10	0.585799
Trees_16S	Trees	Bacteria	1999-2014	15	≤15	0.616498
Trees_16S	Trees	Bacteria	1999-2016	17	≤20	0.558069
Trees_16S	Trees	Bacteria	1999-2018	19	≤20	0.682517
Trees_16S	Trees	Bacteria	2000-2001	1	≤5	0.505184
Trees_16S	Trees	Bacteria	2000-2002	2	≤5	0.315068
Trees_16S	Trees	Bacteria	2000-2003	3	≤5	0.596417
Trees_16S	Trees	Bacteria	2000-2004	4	≤5	0.425216
Trees_16S	Trees	Bacteria	2000-2005	5	≤5	0.568773
Trees_16S	Trees	Bacteria	2000-2006	6	≤10	0.52093
Trees_16S	Trees	Bacteria	2000-2007	7	≤10	0.623162
Trees_16S	Trees	Bacteria	2000-2014	14	≤15	0.488889
Trees_16S	Trees	Bacteria	2000-2016	16	≤20	0.558854
Trees_16S	Trees	Bacteria	2000-2018	18	≤20	0.552995
Trees_16S	Trees	Bacteria	2001-2002	1	≤5	0.4
Trees_16S	Trees	Bacteria	2001-2003	2	≤5	0.625387
Trees_16S	Trees	Bacteria	2001-2004	3	≤5	0.54732
Trees_16S	Trees	Bacteria	2001-2005	4	≤5	0.589744
Trees_16S	Trees	Bacteria	2001-2006	5	≤5	0.575588
Trees_16S	Trees	Bacteria	2001-2007	6	≤10	0.66726
Trees_16S	Trees	Bacteria	2001-2014	13	≤15	0.565757
Trees_16S	Trees	Bacteria	2001-2016	15	≤15	0.604559
Trees_16S	Trees	Bacteria	2001-2018	17	≤20	0.600297
Trees_16S	Trees	Bacteria	2002-2003	1	≤5	0.580087
Trees_16S	Trees	Bacteria	2002-2004	2	≤5	0.506829
Trees_16S	Trees	Bacteria	2002-2005	3	≤5	0.44795
Trees_16S	Trees	Bacteria	2002-2006	4	≤5	0.540059
Trees_16S	Trees	Bacteria	2002-2007	5	≤5	0.531343
Trees_16S	Trees	Bacteria	2002-2014	12	≤15	0.575977
Trees_16S	Trees	Bacteria	2002-2016	14	≤15	0.5
Trees_16S	Trees	Bacteria	2002-2018	16	≤20	0.697095
Trees_16S	Trees	Bacteria	2003-2004	1	≤5	0.679793
Trees_16S	Trees	Bacteria	2003-2005	2	≤5	0.670659
Trees_16S	Trees	Bacteria	2003-2006	3	≤5	0.658228
Trees_16S	Trees	Bacteria	2003-2007	4	≤5	0.686391
Trees_16S	Trees	Bacteria	2003-2014	11	≤15	0.687855
Trees_16S	Trees	Bacteria	2003-2016	13	≤15	0.678571
Trees_16S	Trees	Bacteria	2003-2018	15	≤15	0.606509
Trees_16S	Trees	Bacteria	2004-2005	1	≤5	0.518605
Trees_16S	Trees	Bacteria	2004-2006	2	≤5	0.646809
Trees_16S	Trees	Bacteria	2004-2007	3	≤5	0.633047
Trees_16S	Trees	Bacteria	2004-2014	10	≤10	0.517949
Trees_16S	Trees	Bacteria	2004-2016	12	≤15	0.499411
Trees_16S	Trees	Bacteria	2004-2018	14	≤15	0.574887
Trees_16S	Trees	Bacteria	2005-2006	1	≤5	0.557823
Trees_16S	Trees	Bacteria	2005-2007	2	≤5	0.570611
Trees_16S	Trees	Bacteria	2005-2014	9	≤10	0.452477
Trees_16S	Trees	Bacteria	2005-2016	11	≤15	0.531804
Trees_16S	Trees	Bacteria	2005-2018	13	≤15	0.579186
Trees_16S	Trees	Bacteria	2006-2007	1	≤5	0.59292
Trees_16S	Trees	Bacteria	2006-2014	8	≤10	0.590244
Trees_16S	Trees	Bacteria	2006-2016	10	≤10	0.594475
Trees_16S	Trees	Bacteria	2006-2018	12	≤15	0.596125
Trees_16S	Trees	Bacteria	2007-2014	7	≤10	0.492829
Trees_16S	Trees	Bacteria	2007-2016	9	≤10	0.589178
Trees_16S	Trees	Bacteria	2007-2018	11	≤15	0.608567
Trees_16S	Trees	Bacteria	2014-2016	2	≤5	0.394444
Trees_16S	Trees	Bacteria	2014-2018	4	≤5	0.583459
Trees_16S	Trees	Bacteria	2016-2018	2	≤5	0.455738
Trees_16S	Trees	Bacteria	2001-2003	2	≤5	0.553498
Trees_16S	Trees	Bacteria	2001-2005	4	≤5	0.512169
Trees_16S	Trees	Bacteria	2001-2007	6	≤10	0.533183
Trees_16S	Trees	Bacteria	2001-2009	8	≤10	0.532468
Trees_16S	Trees	Bacteria	2001-2011	10	≤10	0.554985
Trees_16S	Trees	Bacteria	2001-2013	12	≤15	0.584089
Trees_16S	Trees	Bacteria	2001-2015	14	≤15	0.575472
Trees_16S	Trees	Bacteria	2001-2017	16	≤20	0.565306
Trees_16S	Trees	Bacteria	2003-2005	2	≤5	0.562555
Trees_16S	Trees	Bacteria	2003-2007	4	≤5	0.544643
Trees_16S	Trees	Bacteria	2003-2009	6	≤10	0.483221
Trees_16S	Trees	Bacteria	2003-2011	8	≤10	0.573964
Trees_16S	Trees	Bacteria	2003-2013	10	≤10	0.578431
Trees_16S	Trees	Bacteria	2003-2015	12	≤15	0.491885
Trees_16S	Trees	Bacteria	2003-2017	14	≤15	0.567518
Trees_16S	Trees	Bacteria	2005-2007	2	≤5	0.501149
Trees_16S	Trees	Bacteria	2005-2009	4	≤5	0.45839
Trees_16S	Trees	Bacteria	2005-2011	6	≤10	0.543807
Trees_16S	Trees	Bacteria	2005-2013	8	≤10	0.521916
Trees_16S	Trees	Bacteria	2005-2015	10	≤10	0.48811
Trees_16S	Trees	Bacteria	2005-2017	12	≤15	0.552995
Trees_16S	Trees	Bacteria	2007-2009	2	≤5	0.485255
Trees_16S	Trees	Bacteria	2007-2011	4	≤5	0.467685
Trees_16S	Trees	Bacteria	2007-2013	6	≤10	0.521542
Trees_16S	Trees	Bacteria	2007-2015	8	≤10	0.553293
Trees_16S	Trees	Bacteria	2007-2017	10	≤10	0.481956
Trees_16S	Trees	Bacteria	2009-2011	2	≤5	0.462585
Trees_16S	Trees	Bacteria	2009-2013	4	≤5	0.483221
Trees_16S	Trees	Bacteria	2009-2015	6	≤10	0.567807
Trees_16S	Trees	Bacteria	2009-2017	8	≤10	0.430556
Trees_16S	Trees	Bacteria	2011-2013	2	≤5	0.593385
Trees_16S	Trees	Bacteria	2011-2015	4	≤5	0.555024
Trees_16S	Trees	Bacteria	2011-2017	6	≤10	0.52449
Trees_16S	Trees	Bacteria	2013-2015	2	≤5	0.443299
Trees_16S	Trees	Bacteria	2013-2017	4	≤5	0.444206
Trees_16S	Trees	Bacteria	2015-2017	2	≤5	0.349727
Trees_16S	Trees	Bacteria	2000-2002	2	≤5	0.307458
Trees_16S	Trees	Bacteria	2000-2004	4	≤5	0.478796
Trees_16S	Trees	Bacteria	2000-2006	6	≤10	0.386067
Trees_16S	Trees	Bacteria	2000-2008	8	≤10	0.446927
Trees_16S	Trees	Bacteria	2000-2010	10	≤10	0.487075
Trees_16S	Trees	Bacteria	2000-2012	12	≤15	0.592497
Trees_16S	Trees	Bacteria	2000-2014	14	≤15	0.474623
Trees_16S	Trees	Bacteria	2000-2015	15	≤15	0.459834
Trees_16S	Trees	Bacteria	2000-2017	17	≤20	0.466207
Trees_16S	Trees	Bacteria	2002-2004	2	≤5	0.527325
Trees_16S	Trees	Bacteria	2002-2006	4	≤5	0.38758
Trees_16S	Trees	Bacteria	2002-2008	6	≤10	0.325707
Trees_16S	Trees	Bacteria	2002-2010	8	≤10	0.417973
Trees_16S	Trees	Bacteria	2002-2012	10	≤10	0.416303
Trees_16S	Trees	Bacteria	2002-2014	12	≤15	0.315924
Trees_16S	Trees	Bacteria	2002-2015	13	≤15	0.436475
Trees_16S	Trees	Bacteria	2002-2017	15	≤15	0.440642
Trees_16S	Trees	Bacteria	2004-2006	2	≤5	0.585915
Trees_16S	Trees	Bacteria	2004-2008	4	≤5	0.529551
Trees_16S	Trees	Bacteria	2004-2010	6	≤10	0.657801
Trees_16S	Trees	Bacteria	2004-2012	8	≤10	0.612245
Trees_16S	Trees	Bacteria	2004-2014	10	≤10	0.584582
Trees_16S	Trees	Bacteria	2004-2015	11	≤15	0.627698
Trees_16S	Trees	Bacteria	2004-2017	13	≤15	0.610105
Trees_16S	Trees	Bacteria	2006-2008	2	≤5	0.396907
Trees_16S	Trees	Bacteria	2006-2010	4	≤5	0.537864
Trees_16S	Trees	Bacteria	2006-2012	6	≤10	0.513661
Trees_16S	Trees	Bacteria	2006-2014	8	≤10	0.401451
Trees_16S	Trees	Bacteria	2006-2015	9	≤10	0.490982
Trees_16S	Trees	Bacteria	2006-2017	11	≤15	0.506148
Trees_16S	Trees	Bacteria	2008-2010	2	≤5	0.469865
Trees_16S	Trees	Bacteria	2008-2012	4	≤5	0.555113
Trees_16S	Trees	Bacteria	2008-2014	6	≤10	0.411239
Trees_16S	Trees	Bacteria	2008-2015	7	≤10	0.40717
Trees_16S	Trees	Bacteria	2008-2017	9	≤10	0.466091
Trees_16S	Trees	Bacteria	2010-2012	2	≤5	0.452347
Trees_16S	Trees	Bacteria	2010-2014	4	≤5	0.403382
Trees_16S	Trees	Bacteria	2010-2015	5	≤5	0.509843
Trees_16S	Trees	Bacteria	2010-2017	7	≤10	0.530242
Trees_16S	Trees	Bacteria	2012-2014	2	≤5	0.490985
Trees_16S	Trees	Bacteria	2012-2015	3	≤5	0.458924
Trees_16S	Trees	Bacteria	2012-2017	5	≤5	0.511628
Trees_16S	Trees	Bacteria	2014-2015	1	≤5	0.359801
Trees_16S	Trees	Bacteria	2014-2017	3	≤5	0.42619
Trees_16S	Trees	Bacteria	2015-2017	2	≤5	0.476489
Trees_16S	Trees	Bacteria	1999-2001	2	≤5	0.521957
Trees_16S	Trees	Bacteria	1999-2003	4	≤5	0.585834
Trees_16S	Trees	Bacteria	1999-2005	6	≤10	0.599022
Trees_16S	Trees	Bacteria	1999-2007	8	≤10	0.599287
Trees_16S	Trees	Bacteria	1999-2009	10	≤10	0.572121
Trees_16S	Trees	Bacteria	1999-2011	12	≤15	0.633411
Trees_16S	Trees	Bacteria	1999-2013	14	≤15	0.534826
Trees_16S	Trees	Bacteria	1999-2015	16	≤20	0.575574
Trees_16S	Trees	Bacteria	1999-2017	18	≤20	0.686567
Trees_16S	Trees	Bacteria	2001-2003	2	≤5	0.6
Trees_16S	Trees	Bacteria	2001-2005	4	≤5	0.536398
Trees_16S	Trees	Bacteria	2001-2007	6	≤10	0.581369
Trees_16S	Trees	Bacteria	2001-2009	8	≤10	0.588113
Trees_16S	Trees	Bacteria	2001-2011	10	≤10	0.59364
Trees_16S	Trees	Bacteria	2001-2013	12	≤15	0.600832
Trees_16S	Trees	Bacteria	2001-2015	14	≤15	0.619776
Trees_16S	Trees	Bacteria	2001-2017	16	≤20	0.61165
Trees_16S	Trees	Bacteria	2003-2005	2	≤5	0.620939
Trees_16S	Trees	Bacteria	2003-2007	4	≤5	0.593381
Trees_16S	Trees	Bacteria	2003-2009	6	≤10	0.57485
Trees_16S	Trees	Bacteria	2003-2011	8	≤10	0.632184
Trees_16S	Trees	Bacteria	2003-2013	10	≤10	0.5125
Trees_16S	Trees	Bacteria	2003-2015	12	≤15	0.569712
Trees_16S	Trees	Bacteria	2003-2017	14	≤15	0.702948
Trees_16S	Trees	Bacteria	2005-2007	2	≤5	0.455526
Trees_16S	Trees	Bacteria	2005-2009	4	≤5	0.421488
Trees_16S	Trees	Bacteria	2005-2011	6	≤10	0.534527
Trees_16S	Trees	Bacteria	2005-2013	8	≤10	0.51938
Trees_16S	Trees	Bacteria	2005-2015	10	≤10	0.421488
Trees_16S	Trees	Bacteria	2005-2017	12	≤15	0.562814
Trees_16S	Trees	Bacteria	2007-2009	2	≤5	0.439506
Trees_16S	Trees	Bacteria	2007-2011	4	≤5	0.5
Trees_16S	Trees	Bacteria	2007-2013	6	≤10	0.526807
Trees_16S	Trees	Bacteria	2007-2015	8	≤10	0.484412
Trees_16S	Trees	Bacteria	2007-2017	10	≤10	0.573566
Trees_16S	Trees	Bacteria	2009-2011	2	≤5	0.437173
Trees_16S	Trees	Bacteria	2009-2013	4	≤5	0.520879
Trees_16S	Trees	Bacteria	2009-2015	6	≤10	0.445689
Trees_16S	Trees	Bacteria	2009-2017	8	≤10	0.476698
Trees_16S	Trees	Bacteria	2011-2013	2	≤5	0.511222
Trees_16S	Trees	Bacteria	2011-2015	4	≤5	0.455369
Trees_16S	Trees	Bacteria	2011-2017	6	≤10	0.582404
Trees_16S	Trees	Bacteria	2013-2015	2	≤5	0.491031
Trees_16S	Trees	Bacteria	2013-2017	4	≤5	0.596319
Trees_16S	Trees	Bacteria	2015-2017	2	≤5	0.458221
Trees_COI	Trees	Metazoa	1989-1992	3	≤5	0.580153
Trees_COI	Trees	Metazoa	1989-1998	9	≤10	0.590909
Trees_COI	Trees	Metazoa	1989-1999	10	≤10	0.543689
Trees_COI	Trees	Metazoa	1989-2000	11	≤15	0.726027
Trees_COI	Trees	Metazoa	1989-2002	13	≤15	0.666667
Trees_COI	Trees	Metazoa	1989-2003	14	≤15	0.653846
Trees_COI	Trees	Metazoa	1989-2004	15	≤15	0.643478
Trees_COI	Trees	Metazoa	1989-2005	16	≤20	0.672269
Trees_COI	Trees	Metazoa	1989-2006	17	≤20	0.699301
Trees_COI	Trees	Metazoa	1989-2007	18	≤20	0.687023
Trees_COI	Trees	Metazoa	1989-2010	21	≤35	0.671429
Trees_COI	Trees	Metazoa	1989-2013	24	≤35	0.695652
Trees_COI	Trees	Metazoa	1989-2016	27	≤35	0.690141
Trees_COI	Trees	Metazoa	1989-2018	29	≤35	0.736842
Trees_COI	Trees	Metazoa	1989-2020	31	≤35	0.815287
Trees_COI	Trees	Metazoa	1989-2022	33	≤35	0.733945
Trees_COI	Trees	Metazoa	1992-1998	6	≤10	0.679487
Trees_COI	Trees	Metazoa	1992-1999	7	≤10	0.557692
Trees_COI	Trees	Metazoa	1992-2000	8	≤10	0.738255
Trees_COI	Trees	Metazoa	1992-2002	10	≤10	0.627451
Trees_COI	Trees	Metazoa	1992-2003	11	≤15	0.703704
Trees_COI	Trees	Metazoa	1992-2004	12	≤15	0.7
Trees_COI	Trees	Metazoa	1992-2005	13	≤15	0.661017
Trees_COI	Trees	Metazoa	1992-2006	14	≤15	0.738255
Trees_COI	Trees	Metazoa	1992-2007	15	≤15	0.744526
Trees_COI	Trees	Metazoa	1992-2010	18	≤20	0.759494
Trees_COI	Trees	Metazoa	1992-2013	21	≤35	0.780488
Trees_COI	Trees	Metazoa	1992-2016	24	≤35	0.745763
Trees_COI	Trees	Metazoa	1992-2018	26	≤35	0.725664
Trees_COI	Trees	Metazoa	1992-2020	28	≤35	0.837696
Trees_COI	Trees	Metazoa	1992-2022	30	≤35	0.756757
Trees_COI	Trees	Metazoa	1998-1999	1	≤5	0.514851
Trees_COI	Trees	Metazoa	1998-2000	2	≤5	0.676056
Trees_COI	Trees	Metazoa	1998-2002	4	≤5	0.613861
Trees_COI	Trees	Metazoa	1998-2003	5	≤5	0.627451
Trees_COI	Trees	Metazoa	1998-2004	6	≤10	0.594595
Trees_COI	Trees	Metazoa	1998-2005	7	≤10	0.672269
Trees_COI	Trees	Metazoa	1998-2006	8	≤10	0.647482
Trees_COI	Trees	Metazoa	1998-2007	9	≤10	0.687023
Trees_COI	Trees	Metazoa	1998-2010	12	≤15	0.675676
Trees_COI	Trees	Metazoa	1998-2013	15	≤15	0.660714
Trees_COI	Trees	Metazoa	1998-2016	18	≤20	0.704403
Trees_COI	Trees	Metazoa	1998-2018	20	≤20	0.654206
Trees_COI	Trees	Metazoa	1998-2020	22	≤35	0.795322
Trees_COI	Trees	Metazoa	1998-2022	24	≤35	0.660194
Trees_COI	Trees	Metazoa	1999-2000	1	≤5	0.611111
Trees_COI	Trees	Metazoa	1999-2002	3	≤5	0.585859
Trees_COI	Trees	Metazoa	1999-2003	4	≤5	0.653846
Trees_COI	Trees	Metazoa	1999-2004	5	≤5	0.648649
Trees_COI	Trees	Metazoa	1999-2005	6	≤10	0.672566
Trees_COI	Trees	Metazoa	1999-2006	7	≤10	0.636364
Trees_COI	Trees	Metazoa	1999-2007	8	≤10	0.648649
Trees_COI	Trees	Metazoa	1999-2010	11	≤15	0.660714
Trees_COI	Trees	Metazoa	1999-2013	14	≤15	0.728814
Trees_COI	Trees	Metazoa	1999-2016	17	≤20	0.648649
Trees_COI	Trees	Metazoa	1999-2018	19	≤20	0.714286
Trees_COI	Trees	Metazoa	1999-2020	21	≤35	0.75
Trees_COI	Trees	Metazoa	1999-2022	23	≤35	0.698113
Trees_COI	Trees	Metazoa	2000-2002	2	≤5	0.666667
Trees_COI	Trees	Metazoa	2000-2003	3	≤5	0.627451
Trees_COI	Trees	Metazoa	2000-2004	4	≤5	0.619469
Trees_COI	Trees	Metazoa	2000-2005	5	≤5	0.683333
Trees_COI	Trees	Metazoa	2000-2006	6	≤10	0.685315
Trees_COI	Trees	Metazoa	2000-2007	7	≤10	0.65625
Trees_COI	Trees	Metazoa	2000-2010	10	≤10	0.685315
Trees_COI	Trees	Metazoa	2000-2013	13	≤15	0.611111
Trees_COI	Trees	Metazoa	2000-2016	16	≤20	0.666667
Trees_COI	Trees	Metazoa	2000-2018	18	≤20	0.654206
Trees_COI	Trees	Metazoa	2000-2020	20	≤20	0.771242
Trees_COI	Trees	Metazoa	2000-2022	22	≤35	0.660194
Trees_COI	Trees	Metazoa	2002-2003	1	≤5	0.653846
Trees_COI	Trees	Metazoa	2002-2004	2	≤5	0.640777
Trees_COI	Trees	Metazoa	2002-2005	3	≤5	0.653846
Trees_COI	Trees	Metazoa	2002-2006	4	≤5	0.6
Trees_COI	Trees	Metazoa	2002-2007	5	≤5	0.571429
Trees_COI	Trees	Metazoa	2002-2010	8	≤10	0.613861
Trees_COI	Trees	Metazoa	2002-2013	11	≤15	0.715596
Trees_COI	Trees	Metazoa	2002-2016	14	≤15	0.6
Trees_COI	Trees	Metazoa	2002-2018	16	≤20	0.691589
Trees_COI	Trees	Metazoa	2002-2020	18	≤20	0.679245
Trees_COI	Trees	Metazoa	2002-2022	20	≤20	0.722222
Trees_COI	Trees	Metazoa	2003-2004	1	≤5	0.541667
Trees_COI	Trees	Metazoa	2003-2005	2	≤5	0.691589
Trees_COI	Trees	Metazoa	2003-2006	3	≤5	0.571429
Trees_COI	Trees	Metazoa	2003-2007	4	≤5	0.6
Trees_COI	Trees	Metazoa	2003-2010	7	≤10	0.653846
Trees_COI	Trees	Metazoa	2003-2013	10	≤10	0.585859
Trees_COI	Trees	Metazoa	2003-2016	13	≤15	0.653846
Trees_COI	Trees	Metazoa	2003-2018	15	≤15	0.715596
Trees_COI	Trees	Metazoa	2003-2020	17	≤20	0.715596
Trees_COI	Trees	Metazoa	2003-2022	19	≤20	0.71028
Trees_COI	Trees	Metazoa	2004-2005	1	≤5	0.655172
Trees_COI	Trees	Metazoa	2004-2006	2	≤5	0.643478
Trees_COI	Trees	Metazoa	2004-2007	3	≤5	0.666667
Trees_COI	Trees	Metazoa	2004-2010	6	≤10	0.643478
Trees_COI	Trees	Metazoa	2004-2013	9	≤10	0.598131
Trees_COI	Trees	Metazoa	2004-2016	12	≤15	0.619469
Trees_COI	Trees	Metazoa	2004-2018	14	≤15	0.714286
Trees_COI	Trees	Metazoa	2004-2020	16	≤20	0.710744
Trees_COI	Trees	Metazoa	2004-2022	18	≤20	0.633663
Trees_COI	Trees	Metazoa	2005-2006	1	≤5	0.626087
Trees_COI	Trees	Metazoa	2005-2007	2	≤5	0.683333
Trees_COI	Trees	Metazoa	2005-2010	5	≤5	0.704918
Trees_COI	Trees	Metazoa	2005-2013	8	≤10	0.684211
Trees_COI	Trees	Metazoa	2005-2016	11	≤15	0.576577
Trees_COI	Trees	Metazoa	2005-2018	13	≤15	0.702703
Trees_COI	Trees	Metazoa	2005-2020	15	≤15	0.661017
Trees_COI	Trees	Metazoa	2005-2022	17	≤20	0.660194
Trees_COI	Trees	Metazoa	2006-2007	1	≤5	0.634921
Trees_COI	Trees	Metazoa	2006-2010	4	≤5	0.694444
Trees_COI	Trees	Metazoa	2006-2013	7	≤10	0.611111
Trees_COI	Trees	Metazoa	2006-2016	10	≤10	0.685315
Trees_COI	Trees	Metazoa	2006-2018	12	≤15	0.690909
Trees_COI	Trees	Metazoa	2006-2020	14	≤15	0.72973
Trees_COI	Trees	Metazoa	2006-2022	16	≤20	0.660194
Trees_COI	Trees	Metazoa	2007-2010	3	≤5	0.601626
Trees_COI	Trees	Metazoa	2007-2013	6	≤10	0.623853
Trees_COI	Trees	Metazoa	2007-2016	9	≤10	0.601626
Trees_COI	Trees	Metazoa	2007-2018	11	≤15	0.654206
Trees_COI	Trees	Metazoa	2007-2020	13	≤15	0.76259
Trees_COI	Trees	Metazoa	2007-2022	15	≤15	0.71028
Trees_COI	Trees	Metazoa	2010-2013	3	≤5	0.636364
Trees_COI	Trees	Metazoa	2010-2016	6	≤10	0.648276
Trees_COI	Trees	Metazoa	2010-2018	8	≤10	0.678899
Trees_COI	Trees	Metazoa	2010-2020	10	≤10	0.735484
Trees_COI	Trees	Metazoa	2010-2022	12	≤15	0.685714
Trees_COI	Trees	Metazoa	2013-2016	3	≤5	0.571429
Trees_COI	Trees	Metazoa	2013-2018	5	≤5	0.628571
Trees_COI	Trees	Metazoa	2013-2020	7	≤10	0.660714
Trees_COI	Trees	Metazoa	2013-2022	9	≤10	0.633663
Trees_COI	Trees	Metazoa	2016-2018	2	≤5	0.615385
Trees_COI	Trees	Metazoa	2016-2020	4	≤5	0.709302
Trees_COI	Trees	Metazoa	2016-2022	6	≤10	0.57732
Trees_COI	Trees	Metazoa	2018-2020	2	≤5	0.678899
Trees_COI	Trees	Metazoa	2018-2022	4	≤5	0.647059
Trees_COI	Trees	Metazoa	2020-2022	2	≤5	0.57732
Trees_COI	Trees	Metazoa	1989-1991	2	≤5	0.586387
Trees_COI	Trees	Metazoa	1989-1993	4	≤5	0.587065
Trees_COI	Trees	Metazoa	1989-1997	8	≤10	0.658228
Trees_COI	Trees	Metazoa	1989-1999	10	≤10	0.624339
Trees_COI	Trees	Metazoa	1989-2001	12	≤15	0.649485
Trees_COI	Trees	Metazoa	1989-2003	14	≤15	0.641148
Trees_COI	Trees	Metazoa	1989-2005	16	≤20	0.67907
Trees_COI	Trees	Metazoa	1989-2007	18	≤20	0.673267
Trees_COI	Trees	Metazoa	1989-2009	20	≤20	0.596273
Trees_COI	Trees	Metazoa	1989-2011	22	≤35	0.685185
Trees_COI	Trees	Metazoa	1989-2013	24	≤35	0.685185
Trees_COI	Trees	Metazoa	1989-2015	26	≤35	0.69
Trees_COI	Trees	Metazoa	1989-2017	28	≤35	0.71066
Trees_COI	Trees	Metazoa	1989-2019	30	≤35	0.677778
Trees_COI	Trees	Metazoa	1989-2021	32	≤35	0.672897
Trees_COI	Trees	Metazoa	1991-1993	2	≤5	0.548387
Trees_COI	Trees	Metazoa	1991-1997	6	≤10	0.68323
Trees_COI	Trees	Metazoa	1991-1999	8	≤10	0.659794
Trees_COI	Trees	Metazoa	1991-2001	10	≤10	0.649485
Trees_COI	Trees	Metazoa	1991-2003	12	≤15	0.676471
Trees_COI	Trees	Metazoa	1991-2005	14	≤15	0.676471
Trees_COI	Trees	Metazoa	1991-2007	16	≤20	0.776256
Trees_COI	Trees	Metazoa	1991-2009	18	≤20	0.646707
Trees_COI	Trees	Metazoa	1991-2011	20	≤20	0.708134
Trees_COI	Trees	Metazoa	1991-2013	22	≤35	0.68932
Trees_COI	Trees	Metazoa	1991-2015	24	≤35	0.70297
Trees_COI	Trees	Metazoa	1991-2017	26	≤35	0.723618
Trees_COI	Trees	Metazoa	1991-2019	28	≤35	0.753927
Trees_COI	Trees	Metazoa	1991-2021	30	≤35	0.732394
Trees_COI	Trees	Metazoa	1993-1997	4	≤5	0.567568
Trees_COI	Trees	Metazoa	1993-1999	6	≤10	0.531073
Trees_COI	Trees	Metazoa	1993-2001	8	≤10	0.519774
Trees_COI	Trees	Metazoa	1993-2003	10	≤10	0.598039
Trees_COI	Trees	Metazoa	1993-2005	12	≤15	0.624473
Trees_COI	Trees	Metazoa	1993-2007	14	≤15	0.611399
Trees_COI	Trees	Metazoa	1993-2009	16	≤20	0.551282
Trees_COI	Trees	Metazoa	1993-2011	18	≤20	0.59633
Trees_COI	Trees	Metazoa	1993-2013	20	≤20	0.637555
Trees_COI	Trees	Metazoa	1993-2015	22	≤35	0.591398
Trees_COI	Trees	Metazoa	1993-2017	24	≤35	0.619565
Trees_COI	Trees	Metazoa	1993-2019	26	≤35	0.624277
Trees_COI	Trees	Metazoa	1993-2021	28	≤35	0.669388
Trees_COI	Trees	Metazoa	1997-1999	2	≤5	0.567568
Trees_COI	Trees	Metazoa	1997-2001	4	≤5	0.577181
Trees_COI	Trees	Metazoa	1997-2003	6	≤10	0.577181
Trees_COI	Trees	Metazoa	1997-2005	8	≤10	0.641026
Trees_COI	Trees	Metazoa	1997-2007	10	≤10	0.68323
Trees_COI	Trees	Metazoa	1997-2009	12	≤15	0.632258
Trees_COI	Trees	Metazoa	1997-2011	14	≤15	0.596026
Trees_COI	Trees	Metazoa	1997-2013	16	≤20	0.632258
Trees_COI	Trees	Metazoa	1997-2015	18	≤20	0.658228
Trees_COI	Trees	Metazoa	1997-2017	20	≤20	0.666667
Trees_COI	Trees	Metazoa	1997-2019	22	≤35	0.68323
Trees_COI	Trees	Metazoa	1997-2021	24	≤35	0.649682
Trees_COI	Trees	Metazoa	1999-2001	2	≤5	0.522727
Trees_COI	Trees	Metazoa	1999-2003	4	≤5	0.555556
Trees_COI	Trees	Metazoa	1999-2005	6	≤10	0.586957
Trees_COI	Trees	Metazoa	1999-2007	8	≤10	0.666667
Trees_COI	Trees	Metazoa	1999-2009	10	≤10	0.604938
Trees_COI	Trees	Metazoa	1999-2011	12	≤15	0.563536
Trees_COI	Trees	Metazoa	1999-2013	14	≤15	0.522727
Trees_COI	Trees	Metazoa	1999-2015	16	≤20	0.594595
Trees_COI	Trees	Metazoa	1999-2017	18	≤20	0.634409
Trees_COI	Trees	Metazoa	1999-2019	20	≤20	0.624277
Trees_COI	Trees	Metazoa	1999-2021	22	≤35	0.624339
Trees_COI	Trees	Metazoa	2001-2003	2	≤5	0.576087
Trees_COI	Trees	Metazoa	2001-2005	4	≤5	0.544444
Trees_COI	Trees	Metazoa	2001-2007	6	≤10	0.649485
Trees_COI	Trees	Metazoa	2001-2009	8	≤10	0.578616
Trees_COI	Trees	Metazoa	2001-2011	10	≤10	0.56044
Trees_COI	Trees	Metazoa	2001-2013	12	≤15	0.552486
Trees_COI	Trees	Metazoa	2001-2015	14	≤15	0.621053
Trees_COI	Trees	Metazoa	2001-2017	16	≤20	0.604396
Trees_COI	Trees	Metazoa	2001-2019	18	≤20	0.670391
Trees_COI	Trees	Metazoa	2001-2021	20	≤20	0.635417
Trees_COI	Trees	Metazoa	2003-2005	2	≤5	0.577114
Trees_COI	Trees	Metazoa	2003-2007	4	≤5	0.611399
Trees_COI	Trees	Metazoa	2003-2009	6	≤10	0.578616
Trees_COI	Trees	Metazoa	2003-2011	8	≤10	0.618357
Trees_COI	Trees	Metazoa	2003-2013	10	≤10	0.555556
Trees_COI	Trees	Metazoa	2003-2015	12	≤15	0.591398
Trees_COI	Trees	Metazoa	2003-2017	14	≤15	0.627027
Trees_COI	Trees	Metazoa	2003-2019	16	≤20	0.616279
Trees_COI	Trees	Metazoa	2003-2021	18	≤20	0.584158
Trees_COI	Trees	Metazoa	2005-2007	2	≤5	0.543478
Trees_COI	Trees	Metazoa	2005-2009	4	≤5	0.551282
Trees_COI	Trees	Metazoa	2005-2011	6	≤10	0.570093
Trees_COI	Trees	Metazoa	2005-2013	8	≤10	0.575342
Trees_COI	Trees	Metazoa	2005-2015	10	≤10	0.511364
Trees_COI	Trees	Metazoa	2005-2017	12	≤15	0.619565
Trees_COI	Trees	Metazoa	2005-2019	14	≤15	0.608187
Trees_COI	Trees	Metazoa	2005-2021	16	≤20	0.652893
Trees_COI	Trees	Metazoa	2007-2009	2	≤5	0.5875
Trees_COI	Trees	Metazoa	2007-2011	4	≤5	0.566845
Trees_COI	Trees	Metazoa	2007-2013	6	≤10	0.566845
Trees_COI	Trees	Metazoa	2007-2015	8	≤10	0.576087
Trees_COI	Trees	Metazoa	2007-2017	10	≤10	0.663158
Trees_COI	Trees	Metazoa	2007-2019	12	≤15	0.647727
Trees_COI	Trees	Metazoa	2007-2021	14	≤15	0.55914
Trees_COI	Trees	Metazoa	2009-2011	2	≤5	0.503311
Trees_COI	Trees	Metazoa	2009-2013	4	≤5	0.532468
Trees_COI	Trees	Metazoa	2009-2015	6	≤10	0.596273
Trees_COI	Trees	Metazoa	2009-2017	8	≤10	0.596273
Trees_COI	Trees	Metazoa	2009-2019	10	≤10	0.604938
Trees_COI	Trees	Metazoa	2009-2021	12	≤15	0.522876
Trees_COI	Trees	Metazoa	2011-2013	2	≤5	0.535885
Trees_COI	Trees	Metazoa	2011-2015	4	≤5	0.56044
Trees_COI	Trees	Metazoa	2011-2017	6	≤10	0.573034
Trees_COI	Trees	Metazoa	2011-2019	8	≤10	0.591716
Trees_COI	Trees	Metazoa	2011-2021	10	≤10	0.615385
Trees_COI	Trees	Metazoa	2013-2015	2	≤5	0.502857
Trees_COI	Trees	Metazoa	2013-2017	4	≤5	0.604396
Trees_COI	Trees	Metazoa	2013-2019	6	≤10	0.57485
Trees_COI	Trees	Metazoa	2013-2021	8	≤10	0.625551
Trees_COI	Trees	Metazoa	2015-2017	2	≤5	0.548571
Trees_COI	Trees	Metazoa	2015-2019	4	≤5	0.583333
Trees_COI	Trees	Metazoa	2015-2021	6	≤10	0.536313
Trees_COI	Trees	Metazoa	2017-2019	2	≤5	0.608187
Trees_COI	Trees	Metazoa	2017-2021	4	≤5	0.548571
Trees_COI	Trees	Metazoa	2019-2021	2	≤5	0.521739
Trees_COI	Trees	Metazoa	1992-1998	6	≤10	0.496124
Trees_COI	Trees	Metazoa	1992-2000	8	≤10	0.594203
Trees_COI	Trees	Metazoa	1992-2002	10	≤10	0.583333
Trees_COI	Trees	Metazoa	1992-2004	12	≤15	0.643478
Trees_COI	Trees	Metazoa	1992-2008	16	≤20	0.598425
Trees_COI	Trees	Metazoa	1992-2010	18	≤20	0.604317
Trees_COI	Trees	Metazoa	1992-2012	20	≤20	0.617886
Trees_COI	Trees	Metazoa	1992-2014	22	≤35	0.643357
Trees_COI	Trees	Metazoa	1992-2016	24	≤35	0.630769
Trees_COI	Trees	Metazoa	1992-2018	26	≤35	0.568807
Trees_COI	Trees	Metazoa	1992-2022	30	≤35	0.666667
Trees_COI	Trees	Metazoa	1998-2000	2	≤5	0.52349
Trees_COI	Trees	Metazoa	1998-2002	4	≤5	0.482143
Trees_COI	Trees	Metazoa	1998-2004	6	≤10	0.375
Trees_COI	Trees	Metazoa	1998-2008	10	≤10	0.504202
Trees_COI	Trees	Metazoa	1998-2010	12	≤15	0.507246
Trees_COI	Trees	Metazoa	1998-2012	14	≤15	0.521739
Trees_COI	Trees	Metazoa	1998-2014	16	≤20	0.557143
Trees_COI	Trees	Metazoa	1998-2016	18	≤20	0.504202
Trees_COI	Trees	Metazoa	1998-2018	20	≤20	0.485437
Trees_COI	Trees	Metazoa	1998-2022	24	≤35	0.465116
Trees_COI	Trees	Metazoa	2000-2002	2	≤5	0.559322
Trees_COI	Trees	Metazoa	2000-2004	4	≤5	0.594595
Trees_COI	Trees	Metazoa	2000-2008	8	≤10	0.576
Trees_COI	Trees	Metazoa	2000-2010	10	≤10	0.61745
Trees_COI	Trees	Metazoa	2000-2012	12	≤15	0.454545
Trees_COI	Trees	Metazoa	2000-2014	14	≤15	0.597222
Trees_COI	Trees	Metazoa	2000-2016	16	≤20	0.516667
Trees_COI	Trees	Metazoa	2000-2018	18	≤20	0.5
Trees_COI	Trees	Metazoa	2000-2022	22	≤35	0.580645
Trees_COI	Trees	Metazoa	2002-2004	2	≤5	0.594595
Trees_COI	Trees	Metazoa	2002-2008	6	≤10	0.606557
Trees_COI	Trees	Metazoa	2002-2010	8	≤10	0.521739
Trees_COI	Trees	Metazoa	2002-2012	10	≤10	0.571429
Trees_COI	Trees	Metazoa	2002-2014	12	≤15	0.583333
Trees_COI	Trees	Metazoa	2002-2016	14	≤15	0.595041
Trees_COI	Trees	Metazoa	2002-2018	16	≤20	0.607143
Trees_COI	Trees	Metazoa	2002-2022	20	≤20	0.666667
Trees_COI	Trees	Metazoa	2004-2008	4	≤5	0.581818
Trees_COI	Trees	Metazoa	2004-2010	6	≤10	0.581818
Trees_COI	Trees	Metazoa	2004-2012	8	≤10	0.607143
Trees_COI	Trees	Metazoa	2004-2014	10	≤10	0.528302
Trees_COI	Trees	Metazoa	2004-2016	12	≤15	0.555556
Trees_COI	Trees	Metazoa	2004-2018	14	≤15	0.655172
Trees_COI	Trees	Metazoa	2004-2022	18	≤20	0.693069
Trees_COI	Trees	Metazoa	2008-2010	2	≤5	0.641221
Trees_COI	Trees	Metazoa	2008-2012	4	≤5	0.629032
Trees_COI	Trees	Metazoa	2008-2014	6	≤10	0.598425
Trees_COI	Trees	Metazoa	2008-2016	8	≤10	0.671642
Trees_COI	Trees	Metazoa	2008-2018	10	≤10	0.581818
Trees_COI	Trees	Metazoa	2008-2022	14	≤15	0.705882
Trees_COI	Trees	Metazoa	2010-2012	2	≤5	0.559322
Trees_COI	Trees	Metazoa	2010-2014	4	≤5	0.597222
Trees_COI	Trees	Metazoa	2010-2016	6	≤10	0.528926
Trees_COI	Trees	Metazoa	2010-2018	8	≤10	0.594595
Trees_COI	Trees	Metazoa	2010-2022	12	≤15	0.595745
Trees_COI	Trees	Metazoa	2012-2014	2	≤5	0.508772
Trees_COI	Trees	Metazoa	2012-2016	4	≤5	0.508772
Trees_COI	Trees	Metazoa	2012-2018	6	≤10	0.555556
Trees_COI	Trees	Metazoa	2012-2022	10	≤10	0.625
Trees_COI	Trees	Metazoa	2014-2016	2	≤5	0.528926
Trees_COI	Trees	Metazoa	2014-2018	4	≤5	0.5
Trees_COI	Trees	Metazoa	2014-2022	8	≤10	0.653061
Trees_COI	Trees	Metazoa	2016-2018	2	≤5	0.5
Trees_COI	Trees	Metazoa	2016-2022	6	≤10	0.565217
Trees_COI	Trees	Metazoa	2018-2022	4	≤5	0.639175
Trees_COI	Trees	Metazoa	1991-1993	2	≤5	0.679426
Trees_COI	Trees	Metazoa	1991-1997	6	≤10	0.648936
Trees_COI	Trees	Metazoa	1991-1998	7	≤10	0.618357
Trees_COI	Trees	Metazoa	1991-1999	8	≤10	0.607595
Trees_COI	Trees	Metazoa	1991-2000	9	≤10	0.623762
Trees_COI	Trees	Metazoa	1991-2001	10	≤10	0.631579
Trees_COI	Trees	Metazoa	1991-2002	11	≤15	0.705882
Trees_COI	Trees	Metazoa	1991-2003	12	≤15	0.658228
Trees_COI	Trees	Metazoa	1991-2004	13	≤15	0.637037
Trees_COI	Trees	Metazoa	1991-2005	14	≤15	0.705882
Trees_COI	Trees	Metazoa	1991-2006	15	≤15	0.723214
Trees_COI	Trees	Metazoa	1991-2007	16	≤20	0.72381
Trees_COI	Trees	Metazoa	1991-2008	17	≤20	0.721154
Trees_COI	Trees	Metazoa	1991-2009	18	≤20	0.69
Trees_COI	Trees	Metazoa	1991-2010	19	≤20	0.666667
Trees_COI	Trees	Metazoa	1991-2011	20	≤20	0.729167
Trees_COI	Trees	Metazoa	1991-2012	21	≤35	0.75122
Trees_COI	Trees	Metazoa	1991-2013	22	≤35	0.720379
Trees_COI	Trees	Metazoa	1991-2014	23	≤35	0.680412
Trees_COI	Trees	Metazoa	1991-2016	25	≤35	0.717489
Trees_COI	Trees	Metazoa	1991-2018	27	≤35	0.741117
Trees_COI	Trees	Metazoa	1991-2020	29	≤35	0.728155
Trees_COI	Trees	Metazoa	1991-2022	31	≤35	0.717949
Trees_COI	Trees	Metazoa	1993-1997	4	≤5	0.71066
Trees_COI	Trees	Metazoa	1993-1998	5	≤5	0.606061
Trees_COI	Trees	Metazoa	1993-1999	6	≤10	0.71345
Trees_COI	Trees	Metazoa	1993-2000	7	≤10	0.691943
Trees_COI	Trees	Metazoa	1993-2001	8	≤10	0.649351
Trees_COI	Trees	Metazoa	1993-2002	9	≤10	0.71028
Trees_COI	Trees	Metazoa	1993-2003	10	≤10	0.691358
Trees_COI	Trees	Metazoa	1993-2004	11	≤15	0.756757
Trees_COI	Trees	Metazoa	1993-2005	12	≤15	0.751131
Trees_COI	Trees	Metazoa	1993-2006	13	≤15	0.739726
Trees_COI	Trees	Metazoa	1993-2007	14	≤15	0.729858
Trees_COI	Trees	Metazoa	1993-2008	15	≤15	0.745283
Trees_COI	Trees	Metazoa	1993-2009	16	≤20	0.7343
Trees_COI	Trees	Metazoa	1993-2010	17	≤20	0.766355
Trees_COI	Trees	Metazoa	1993-2011	18	≤20	0.815534
Trees_COI	Trees	Metazoa	1993-2012	19	≤20	0.780952
Trees_COI	Trees	Metazoa	1993-2013	20	≤20	0.810573
Trees_COI	Trees	Metazoa	1993-2014	21	≤35	0.769231
Trees_COI	Trees	Metazoa	1993-2016	23	≤35	0.716279
Trees_COI	Trees	Metazoa	1993-2018	25	≤35	0.824645
Trees_COI	Trees	Metazoa	1993-2020	27	≤35	0.752381
Trees_COI	Trees	Metazoa	1993-2022	29	≤35	0.798077
Trees_COI	Trees	Metazoa	1997-1998	1	≤5	0.54023
Trees_COI	Trees	Metazoa	1997-1999	2	≤5	0.580645
Trees_COI	Trees	Metazoa	1997-2000	3	≤5	0.634409
Trees_COI	Trees	Metazoa	1997-2001	4	≤5	0.565517
Trees_COI	Trees	Metazoa	1997-2002	5	≤5	0.612022
Trees_COI	Trees	Metazoa	1997-2003	6	≤10	0.738095
Trees_COI	Trees	Metazoa	1997-2004	7	≤10	0.748299
Trees_COI	Trees	Metazoa	1997-2005	8	≤10	0.619565
Trees_COI	Trees	Metazoa	1997-2006	9	≤10	0.677083
Trees_COI	Trees	Metazoa	1997-2007	10	≤10	0.670157
Trees_COI	Trees	Metazoa	1997-2008	11	≤15	0.704082
Trees_COI	Trees	Metazoa	1997-2009	12	≤15	0.723618
Trees_COI	Trees	Metazoa	1997-2010	13	≤15	0.717172
Trees_COI	Trees	Metazoa	1997-2011	14	≤15	0.78607
Trees_COI	Trees	Metazoa	1997-2012	15	≤15	0.736318
Trees_COI	Trees	Metazoa	1997-2013	16	≤20	0.717172
Trees_COI	Trees	Metazoa	1997-2014	17	≤20	0.683938
Trees_COI	Trees	Metazoa	1997-2016	19	≤20	0.663158
Trees_COI	Trees	Metazoa	1997-2018	21	≤35	0.778325
Trees_COI	Trees	Metazoa	1997-2020	23	≤35	0.742574
Trees_COI	Trees	Metazoa	1997-2022	25	≤35	0.803828
Trees_COI	Trees	Metazoa	1998-1999	1	≤5	0.513514
Trees_COI	Trees	Metazoa	1998-2000	2	≤5	0.574359
Trees_COI	Trees	Metazoa	1998-2001	3	≤5	0.447761
Trees_COI	Trees	Metazoa	1998-2002	4	≤5	0.557214
Trees_COI	Trees	Metazoa	1998-2003	5	≤5	0.547945
Trees_COI	Trees	Metazoa	1998-2004	6	≤10	0.584615
Trees_COI	Trees	Metazoa	1998-2005	7	≤10	0.639269
Trees_COI	Trees	Metazoa	1998-2006	8	≤10	0.625592
Trees_COI	Trees	Metazoa	1998-2007	9	≤10	0.582011
Trees_COI	Trees	Metazoa	1998-2008	10	≤10	0.57754
Trees_COI	Trees	Metazoa	1998-2009	11	≤15	0.568306
Trees_COI	Trees	Metazoa	1998-2010	12	≤15	0.610526
Trees_COI	Trees	Metazoa	1998-2011	13	≤15	0.659341
Trees_COI	Trees	Metazoa	1998-2012	14	≤15	0.631016
Trees_COI	Trees	Metazoa	1998-2013	15	≤15	0.636364
Trees_COI	Trees	Metazoa	1998-2014	16	≤20	0.623656
Trees_COI	Trees	Metazoa	1998-2016	18	≤20	0.580645
Trees_COI	Trees	Metazoa	1998-2018	20	≤20	0.701571
Trees_COI	Trees	Metazoa	1998-2020	22	≤35	0.65641
Trees_COI	Trees	Metazoa	1998-2022	24	≤35	0.626374
Trees_COI	Trees	Metazoa	1999-2000	1	≤5	0.598726
Trees_COI	Trees	Metazoa	1999-2001	2	≤5	0.658065
Trees_COI	Trees	Metazoa	1999-2002	3	≤5	0.589744
Trees_COI	Trees	Metazoa	1999-2003	4	≤5	0.68323
Trees_COI	Trees	Metazoa	1999-2004	5	≤5	0.685714
Trees_COI	Trees	Metazoa	1999-2005	6	≤10	0.552632
Trees_COI	Trees	Metazoa	1999-2006	7	≤10	0.63354
Trees_COI	Trees	Metazoa	1999-2007	8	≤10	0.616352
Trees_COI	Trees	Metazoa	1999-2008	9	≤10	0.616352
Trees_COI	Trees	Metazoa	1999-2009	10	≤10	0.589744
Trees_COI	Trees	Metazoa	1999-2010	11	≤15	0.607595
Trees_COI	Trees	Metazoa	1999-2011	12	≤15	0.666667
Trees_COI	Trees	Metazoa	1999-2012	13	≤15	0.72093
Trees_COI	Trees	Metazoa	1999-2013	14	≤15	0.616352
Trees_COI	Trees	Metazoa	1999-2014	15	≤15	0.658537
Trees_COI	Trees	Metazoa	1999-2016	17	≤20	0.625
Trees_COI	Trees	Metazoa	1999-2018	19	≤20	0.674699
Trees_COI	Trees	Metazoa	1999-2020	21	≤35	0.674699
Trees_COI	Trees	Metazoa	1999-2022	23	≤35	0.690476
Trees_COI	Trees	Metazoa	2000-2001	1	≤5	0.524823
Trees_COI	Trees	Metazoa	2000-2002	2	≤5	0.603015
Trees_COI	Trees	Metazoa	2000-2003	3	≤5	0.614379
Trees_COI	Trees	Metazoa	2000-2004	4	≤5	0.606061
Trees_COI	Trees	Metazoa	2000-2005	5	≤5	0.637255
Trees_COI	Trees	Metazoa	2000-2006	6	≤10	0.616915
Trees_COI	Trees	Metazoa	2000-2007	7	≤10	0.66
Trees_COI	Trees	Metazoa	2000-2008	8	≤10	0.683168
Trees_COI	Trees	Metazoa	2000-2009	9	≤10	0.635417
Trees_COI	Trees	Metazoa	2000-2010	10	≤10	0.603175
Trees_COI	Trees	Metazoa	2000-2011	11	≤15	0.629213
Trees_COI	Trees	Metazoa	2000-2012	12	≤15	0.680412
Trees_COI	Trees	Metazoa	2000-2013	13	≤15	0.68932
Trees_COI	Trees	Metazoa	2000-2014	14	≤15	0.616216
Trees_COI	Trees	Metazoa	2000-2016	16	≤20	0.616915
Trees_COI	Trees	Metazoa	2000-2018	18	≤20	0.721649
Trees_COI	Trees	Metazoa	2000-2020	20	≤20	0.676768
Trees_COI	Trees	Metazoa	2000-2022	22	≤35	0.697917
Trees_COI	Trees	Metazoa	2001-2002	1	≤5	0.514286
Trees_COI	Trees	Metazoa	2001-2003	2	≤5	0.7
Trees_COI	Trees	Metazoa	2001-2004	3	≤5	0.713287
Trees_COI	Trees	Metazoa	2001-2005	4	≤5	0.535211
Trees_COI	Trees	Metazoa	2001-2006	5	≤5	0.565517
Trees_COI	Trees	Metazoa	2001-2007	6	≤10	0.594595
Trees_COI	Trees	Metazoa	2001-2008	7	≤10	0.649351
Trees_COI	Trees	Metazoa	2001-2009	8	≤10	0.585034
Trees_COI	Trees	Metazoa	2001-2010	9	≤10	0.604027
Trees_COI	Trees	Metazoa	2001-2011	10	≤10	0.658065
Trees_COI	Trees	Metazoa	2001-2012	11	≤15	0.585034
Trees_COI	Trees	Metazoa	2001-2013	12	≤15	0.555556
Trees_COI	Trees	Metazoa	2001-2014	13	≤15	0.575342
Trees_COI	Trees	Metazoa	2001-2016	15	≤15	0.514286
Trees_COI	Trees	Metazoa	2001-2018	17	≤20	0.723926
Trees_COI	Trees	Metazoa	2001-2020	19	≤20	0.666667
Trees_COI	Trees	Metazoa	2001-2022	21	≤35	0.716049
Trees_COI	Trees	Metazoa	2002-2003	1	≤5	0.632258
Trees_COI	Trees	Metazoa	2002-2004	2	≤5	0.573643
Trees_COI	Trees	Metazoa	2002-2005	3	≤5	0.564356
Trees_COI	Trees	Metazoa	2002-2006	4	≤5	0.599034
Trees_COI	Trees	Metazoa	2002-2007	5	≤5	0.582011
Trees_COI	Trees	Metazoa	2002-2008	6	≤10	0.635897
Trees_COI	Trees	Metazoa	2002-2009	7	≤10	0.59893
Trees_COI	Trees	Metazoa	2002-2010	8	≤10	0.610526
Trees_COI	Trees	Metazoa	2002-2011	9	≤10	0.581395
Trees_COI	Trees	Metazoa	2002-2012	10	≤10	0.623656
Trees_COI	Trees	Metazoa	2002-2013	11	≤15	0.656716
Trees_COI	Trees	Metazoa	2002-2014	12	≤15	0.569832
Trees_COI	Trees	Metazoa	2002-2016	14	≤15	0.632075
Trees_COI	Trees	Metazoa	2002-2018	16	≤20	0.694737
Trees_COI	Trees	Metazoa	2002-2020	18	≤20	0.69
Trees_COI	Trees	Metazoa	2002-2022	20	≤20	0.691099
Trees_COI	Trees	Metazoa	2003-2004	1	≤5	0.676259
Trees_COI	Trees	Metazoa	2003-2005	2	≤5	0.547945
Trees_COI	Trees	Metazoa	2003-2006	3	≤5	0.614379
Trees_COI	Trees	Metazoa	2003-2007	4	≤5	0.649682
Trees_COI	Trees	Metazoa	2003-2008	5	≤5	0.605263
Trees_COI	Trees	Metazoa	2003-2009	6	≤10	0.632258
Trees_COI	Trees	Metazoa	2003-2010	7	≤10	0.586667
Trees_COI	Trees	Metazoa	2003-2011	8	≤10	0.666667
Trees_COI	Trees	Metazoa	2003-2012	9	≤10	0.666667
Trees_COI	Trees	Metazoa	2003-2013	10	≤10	0.666667
Trees_COI	Trees	Metazoa	2003-2014	11	≤15	0.614379
Trees_COI	Trees	Metazoa	2003-2016	13	≤15	0.567568
Trees_COI	Trees	Metazoa	2003-2018	15	≤15	0.666667
Trees_COI	Trees	Metazoa	2003-2020	17	≤20	0.649682
Trees_COI	Trees	Metazoa	2003-2022	19	≤20	0.632258
Trees_COI	Trees	Metazoa	2004-2005	1	≤5	0.59542
Trees_COI	Trees	Metazoa	2004-2006	2	≤5	0.637037
Trees_COI	Trees	Metazoa	2004-2007	3	≤5	0.666667
Trees_COI	Trees	Metazoa	2004-2008	4	≤5	0.685714
Trees_COI	Trees	Metazoa	2004-2009	5	≤5	0.647059
Trees_COI	Trees	Metazoa	2004-2010	6	≤10	0.5625
Trees_COI	Trees	Metazoa	2004-2011	7	≤10	0.504065
Trees_COI	Trees	Metazoa	2004-2012	8	≤10	0.722222
Trees_COI	Trees	Metazoa	2004-2013	9	≤10	0.676259
Trees_COI	Trees	Metazoa	2004-2014	10	≤10	0.626866
Trees_COI	Trees	Metazoa	2004-2016	12	≤15	0.656934
Trees_COI	Trees	Metazoa	2004-2018	14	≤15	0.685714
Trees_COI	Trees	Metazoa	2004-2020	16	≤20	0.666667
Trees_COI	Trees	Metazoa	2004-2022	18	≤20	0.676259
Trees_COI	Trees	Metazoa	2005-2006	1	≤5	0.64486
Trees_COI	Trees	Metazoa	2005-2007	2	≤5	0.551351
Trees_COI	Trees	Metazoa	2005-2008	3	≤5	0.628866
Trees_COI	Trees	Metazoa	2005-2009	4	≤5	0.576087
Trees_COI	Trees	Metazoa	2005-2010	5	≤5	0.580645
Trees_COI	Trees	Metazoa	2005-2011	6	≤10	0.556213
Trees_COI	Trees	Metazoa	2005-2012	7	≤10	0.601093
Trees_COI	Trees	Metazoa	2005-2013	8	≤10	0.636364
Trees_COI	Trees	Metazoa	2005-2014	9	≤10	0.577778
Trees_COI	Trees	Metazoa	2005-2016	11	≤15	0.639269
Trees_COI	Trees	Metazoa	2005-2018	13	≤15	0.637363
Trees_COI	Trees	Metazoa	2005-2020	15	≤15	0.663265
Trees_COI	Trees	Metazoa	2005-2022	17	≤20	0.655914
Trees_COI	Trees	Metazoa	2006-2007	1	≤5	0.527473
Trees_COI	Trees	Metazoa	2006-2008	2	≤5	0.592593
Trees_COI	Trees	Metazoa	2006-2009	3	≤5	0.519774
Trees_COI	Trees	Metazoa	2006-2010	4	≤5	0.632124
Trees_COI	Trees	Metazoa	2006-2011	5	≤5	0.621469
Trees_COI	Trees	Metazoa	2006-2012	6	≤10	0.623656
Trees_COI	Trees	Metazoa	2006-2013	7	≤10	0.622449
Trees_COI	Trees	Metazoa	2006-2014	8	≤10	0.553672
Trees_COI	Trees	Metazoa	2006-2016	10	≤10	0.619048
Trees_COI	Trees	Metazoa	2006-2018	12	≤15	0.666667
Trees_COI	Trees	Metazoa	2006-2020	14	≤15	0.59893
Trees_COI	Trees	Metazoa	2006-2022	16	≤20	0.63388
Trees_COI	Trees	Metazoa	2007-2008	1	≤5	0.6
Trees_COI	Trees	Metazoa	2007-2009	2	≤5	0.511364
Trees_COI	Trees	Metazoa	2007-2010	3	≤5	0.617801
Trees_COI	Trees	Metazoa	2007-2011	4	≤5	0.636872
Trees_COI	Trees	Metazoa	2007-2012	5	≤5	0.616216
Trees_COI	Trees	Metazoa	2007-2013	6	≤10	0.653266
Trees_COI	Trees	Metazoa	2007-2014	7	≤10	0.561798
Trees_COI	Trees	Metazoa	2007-2016	9	≤10	0.535519
Trees_COI	Trees	Metazoa	2007-2018	11	≤15	0.687831
Trees_COI	Trees	Metazoa	2007-2020	13	≤15	0.663265
Trees_COI	Trees	Metazoa	2007-2022	15	≤15	0.684211
Trees_COI	Trees	Metazoa	2008-2009	1	≤5	0.552486
Trees_COI	Trees	Metazoa	2008-2010	2	≤5	0.646154
Trees_COI	Trees	Metazoa	2008-2011	3	≤5	0.673913
Trees_COI	Trees	Metazoa	2008-2012	4	≤5	0.652632
Trees_COI	Trees	Metazoa	2008-2013	5	≤5	0.683168
Trees_COI	Trees	Metazoa	2008-2014	6	≤10	0.616216
Trees_COI	Trees	Metazoa	2008-2016	8	≤10	0.569892
Trees_COI	Trees	Metazoa	2008-2018	10	≤10	0.708333
Trees_COI	Trees	Metazoa	2008-2020	12	≤15	0.70936
Trees_COI	Trees	Metazoa	2008-2022	14	≤15	0.697917
Trees_COI	Trees	Metazoa	2009-2010	1	≤5	0.544444
Trees_COI	Trees	Metazoa	2009-2011	2	≤5	0.605714
Trees_COI	Trees	Metazoa	2009-2012	3	≤5	0.569832
Trees_COI	Trees	Metazoa	2009-2013	4	≤5	0.613757
Trees_COI	Trees	Metazoa	2009-2014	5	≤5	0.561798
Trees_COI	Trees	Metazoa	2009-2016	7	≤10	0.511364
Trees_COI	Trees	Metazoa	2009-2018	9	≤10	0.622222
Trees_COI	Trees	Metazoa	2009-2020	11	≤15	0.649485
Trees_COI	Trees	Metazoa	2009-2022	13	≤15	0.641304
Trees_COI	Trees	Metazoa	2010-2011	1	≤5	0.613636
Trees_COI	Trees	Metazoa	2010-2012	2	≤5	0.616216
Trees_COI	Trees	Metazoa	2010-2013	3	≤5	0.595745
Trees_COI	Trees	Metazoa	2010-2014	4	≤5	0.601093
Trees_COI	Trees	Metazoa	2010-2016	6	≤10	0.603175
Trees_COI	Trees	Metazoa	2010-2018	8	≤10	0.614525
Trees_COI	Trees	Metazoa	2010-2020	10	≤10	0.65641
Trees_COI	Trees	Metazoa	2010-2022	12	≤15	0.641304
Trees_COI	Trees	Metazoa	2011-2012	1	≤5	0.688172
Trees_COI	Trees	Metazoa	2011-2013	2	≤5	0.613636
Trees_COI	Trees	Metazoa	2011-2014	3	≤5	0.573099
Trees_COI	Trees	Metazoa	2011-2016	5	≤5	0.597701
Trees_COI	Trees	Metazoa	2011-2018	7	≤10	0.651934
Trees_COI	Trees	Metazoa	2011-2020	9	≤10	0.695187
Trees_COI	Trees	Metazoa	2011-2022	11	≤15	0.666667
Trees_COI	Trees	Metazoa	2012-2013	1	≤5	0.585635
Trees_COI	Trees	Metazoa	2012-2014	2	≤5	0.608696
Trees_COI	Trees	Metazoa	2012-2016	4	≤5	0.608696
Trees_COI	Trees	Metazoa	2012-2018	6	≤10	0.680851
Trees_COI	Trees	Metazoa	2012-2020	8	≤10	0.652632
Trees_COI	Trees	Metazoa	2012-2022	10	≤10	0.704663
Trees_COI	Trees	Metazoa	2013-2014	1	≤5	0.553672
Trees_COI	Trees	Metazoa	2013-2016	3	≤5	0.59375
Trees_COI	Trees	Metazoa	2013-2018	5	≤5	0.637363
Trees_COI	Trees	Metazoa	2013-2020	7	≤10	0.65641
Trees_COI	Trees	Metazoa	2013-2022	9	≤10	0.663102
Trees_COI	Trees	Metazoa	2014-2016	2	≤5	0.502924
Trees_COI	Trees	Metazoa	2014-2018	4	≤5	0.680851
Trees_COI	Trees	Metazoa	2014-2020	6	≤10	0.680412
Trees_COI	Trees	Metazoa	2014-2022	8	≤10	0.704663
Trees_COI	Trees	Metazoa	2016-2018	2	≤5	0.629834
Trees_COI	Trees	Metazoa	2016-2020	4	≤5	0.591398
Trees_COI	Trees	Metazoa	2016-2022	6	≤10	0.571429
Trees_COI	Trees	Metazoa	2018-2020	2	≤5	0.59887
Trees_COI	Trees	Metazoa	2018-2022	4	≤5	0.629834
Trees_COI	Trees	Metazoa	2020-2022	2	≤5	0.587571
Trees_COI	Trees	Metazoa	2001-2003	2	≤5	0.47619
Trees_COI	Trees	Metazoa	2001-2005	4	≤5	0.535032
Trees_COI	Trees	Metazoa	2001-2007	6	≤10	0.561404
Trees_COI	Trees	Metazoa	2001-2009	8	≤10	0.550562
Trees_COI	Trees	Metazoa	2001-2011	10	≤10	0.546875
Trees_COI	Trees	Metazoa	2001-2013	12	≤15	0.606965
Trees_COI	Trees	Metazoa	2001-2015	14	≤15	0.569767
Trees_COI	Trees	Metazoa	2001-2017	16	≤20	0.617021
Trees_COI	Trees	Metazoa	2001-2019	18	≤20	0.579545
Trees_COI	Trees	Metazoa	2001-2021	20	≤20	0.58156
Trees_COI	Trees	Metazoa	2003-2005	2	≤5	0.608696
Trees_COI	Trees	Metazoa	2003-2007	4	≤5	0.608696
Trees_COI	Trees	Metazoa	2003-2009	6	≤10	0.556391
Trees_COI	Trees	Metazoa	2003-2011	8	≤10	0.708333
Trees_COI	Trees	Metazoa	2003-2013	10	≤10	0.608696
Trees_COI	Trees	Metazoa	2003-2015	12	≤15	0.577778
Trees_COI	Trees	Metazoa	2003-2017	14	≤15	0.638298
Trees_COI	Trees	Metazoa	2003-2019	16	≤20	0.638298
Trees_COI	Trees	Metazoa	2003-2021	18	≤20	0.684932
Trees_COI	Trees	Metazoa	2005-2007	2	≤5	0.614458
Trees_COI	Trees	Metazoa	2005-2009	4	≤5	0.597561
Trees_COI	Trees	Metazoa	2005-2011	6	≤10	0.642336
Trees_COI	Trees	Metazoa	2005-2013	8	≤10	0.614458
Trees_COI	Trees	Metazoa	2005-2015	10	≤10	0.630952
Trees_COI	Trees	Metazoa	2005-2017	12	≤15	0.622754
Trees_COI	Trees	Metazoa	2005-2019	14	≤15	0.647059
Trees_COI	Trees	Metazoa	2005-2021	16	≤20	0.591549
Trees_COI	Trees	Metazoa	2007-2009	2	≤5	0.569767
Trees_COI	Trees	Metazoa	2007-2011	4	≤5	0.546875
Trees_COI	Trees	Metazoa	2007-2013	6	≤10	0.648352
Trees_COI	Trees	Metazoa	2007-2015	8	≤10	0.640884
Trees_COI	Trees	Metazoa	2007-2017	10	≤10	0.655738
Trees_COI	Trees	Metazoa	2007-2019	12	≤15	0.655738
Trees_COI	Trees	Metazoa	2007-2021	14	≤15	0.611111
Trees_COI	Trees	Metazoa	2009-2011	2	≤5	0.546875
Trees_COI	Trees	Metazoa	2009-2013	4	≤5	0.590164
Trees_COI	Trees	Metazoa	2009-2015	6	≤10	0.594286
Trees_COI	Trees	Metazoa	2009-2017	8	≤10	0.649215
Trees_COI	Trees	Metazoa	2009-2019	10	≤10	0.655914
Trees_COI	Trees	Metazoa	2009-2021	12	≤15	0.529412
Trees_COI	Trees	Metazoa	2011-2013	2	≤5	0.671429
Trees_COI	Trees	Metazoa	2011-2015	4	≤5	0.632353
Trees_COI	Trees	Metazoa	2011-2017	6	≤10	0.661871
Trees_COI	Trees	Metazoa	2011-2019	8	≤10	0.671429
Trees_COI	Trees	Metazoa	2011-2021	10	≤10	0.690141
Trees_COI	Trees	Metazoa	2013-2015	2	≤5	0.47205
Trees_COI	Trees	Metazoa	2013-2017	4	≤5	0.488372
Trees_COI	Trees	Metazoa	2013-2019	6	≤10	0.511905
Trees_COI	Trees	Metazoa	2013-2021	8	≤10	0.496241
Trees_COI	Trees	Metazoa	2015-2017	2	≤5	0.526946
Trees_COI	Trees	Metazoa	2015-2019	4	≤5	0.535714
Trees_COI	Trees	Metazoa	2015-2021	6	≤10	0.461538
Trees_COI	Trees	Metazoa	2017-2019	2	≤5	0.502994
Trees_COI	Trees	Metazoa	2017-2021	4	≤5	0.461538
Trees_COI	Trees	Metazoa	2019-2021	2	≤5	0.496241
Trees_COI	Trees	Metazoa	2000-2002	2	≤5	0.561702
Trees_COI	Trees	Metazoa	2000-2004	4	≤5	0.593023
Trees_COI	Trees	Metazoa	2000-2006	6	≤10	0.576471
Trees_COI	Trees	Metazoa	2000-2008	8	≤10	0.558442
Trees_COI	Trees	Metazoa	2000-2010	10	≤10	0.51497
Trees_COI	Trees	Metazoa	2000-2012	12	≤15	0.574359
Trees_COI	Trees	Metazoa	2000-2014	14	≤15	0.517647
Trees_COI	Trees	Metazoa	2000-2015	15	≤15	0.509554
Trees_COI	Trees	Metazoa	2000-2021	21	≤35	0.588235
Trees_COI	Trees	Metazoa	2002-2004	2	≤5	0.593023
Trees_COI	Trees	Metazoa	2002-2006	4	≤5	0.496894
Trees_COI	Trees	Metazoa	2002-2008	6	≤10	0.510067
Trees_COI	Trees	Metazoa	2002-2010	8	≤10	0.440252
Trees_COI	Trees	Metazoa	2002-2012	10	≤10	0.505376
Trees_COI	Trees	Metazoa	2002-2014	12	≤15	0.517647
Trees_COI	Trees	Metazoa	2002-2015	13	≤15	0.555556
Trees_COI	Trees	Metazoa	2002-2021	19	≤20	0.53913
Trees_COI	Trees	Metazoa	2004-2006	2	≤5	0.719577
Trees_COI	Trees	Metazoa	2004-2008	4	≤5	0.716763
Trees_COI	Trees	Metazoa	2004-2010	6	≤10	0.698925
Trees_COI	Trees	Metazoa	2004-2012	8	≤10	0.705882
Trees_COI	Trees	Metazoa	2004-2014	10	≤10	0.684783
Trees_COI	Trees	Metazoa	2004-2015	11	≤15	0.707182
Trees_COI	Trees	Metazoa	2004-2021	17	≤20	0.727273
Trees_COI	Trees	Metazoa	2006-2008	2	≤5	0.678571
Trees_COI	Trees	Metazoa	2006-2010	4	≤5	0.625
Trees_COI	Trees	Metazoa	2006-2012	6	≤10	0.601156
Trees_COI	Trees	Metazoa	2006-2014	8	≤10	0.617143
Trees_COI	Trees	Metazoa	2006-2015	9	≤10	0.647399
Trees_COI	Trees	Metazoa	2006-2021	15	≤15	0.656
Trees_COI	Trees	Metazoa	2008-2010	2	≤5	0.646341
Trees_COI	Trees	Metazoa	2008-2012	4	≤5	0.62963
Trees_COI	Trees	Metazoa	2008-2014	6	≤10	0.662651
Trees_COI	Trees	Metazoa	2008-2015	7	≤10	0.670659
Trees_COI	Trees	Metazoa	2008-2021	13	≤15	0.707692
Trees_COI	Trees	Metazoa	2010-2012	2	≤5	0.614525
Trees_COI	Trees	Metazoa	2010-2014	4	≤5	0.590909
Trees_COI	Trees	Metazoa	2010-2015	5	≤5	0.639535
Trees_COI	Trees	Metazoa	2010-2021	11	≤15	0.6
Trees_COI	Trees	Metazoa	2012-2014	2	≤5	0.576271
Trees_COI	Trees	Metazoa	2012-2015	3	≤5	0.615385
Trees_COI	Trees	Metazoa	2012-2021	9	≤10	0.588235
Trees_COI	Trees	Metazoa	2014-2015	1	≤5	0.598802
Trees_COI	Trees	Metazoa	2014-2021	7	≤10	0.634146
Trees_COI	Trees	Metazoa	2015-2021	6	≤10	0.656
Trees_COI	Trees	Metazoa	1999-2003	4	≤5	0.54386
Trees_COI	Trees	Metazoa	1999-2005	6	≤10	0.606557
Trees_COI	Trees	Metazoa	1999-2007	8	≤10	0.654321
Trees_COI	Trees	Metazoa	1999-2009	10	≤10	0.645963
Trees_COI	Trees	Metazoa	1999-2011	12	≤15	0.671141
Trees_COI	Trees	Metazoa	1999-2015	16	≤20	0.637681
Trees_COI	Trees	Metazoa	1999-2017	18	≤20	0.654321
Trees_COI	Trees	Metazoa	1999-2019	20	≤20	0.754286
Trees_COI	Trees	Metazoa	1999-2021	22	≤35	0.703448
Trees_COI	Trees	Metazoa	2003-2005	2	≤5	0.66129
Trees_COI	Trees	Metazoa	2003-2007	4	≤5	0.616667
Trees_COI	Trees	Metazoa	2003-2009	6	≤10	0.581197
Trees_COI	Trees	Metazoa	2003-2011	8	≤10	0.639344
Trees_COI	Trees	Metazoa	2003-2015	12	≤15	0.66129
Trees_COI	Trees	Metazoa	2003-2017	14	≤15	0.517857
Trees_COI	Trees	Metazoa	2003-2019	16	≤20	0.628099
Trees_COI	Trees	Metazoa	2003-2021	18	≤20	0.703125
Trees_COI	Trees	Metazoa	2005-2007	2	≤5	0.495575
Trees_COI	Trees	Metazoa	2005-2009	4	≤5	0.534483
Trees_COI	Trees	Metazoa	2005-2011	6	≤10	0.671875
Trees_COI	Trees	Metazoa	2005-2015	10	≤10	0.595041
Trees_COI	Trees	Metazoa	2005-2017	12	≤15	0.482143
Trees_COI	Trees	Metazoa	2005-2019	14	≤15	0.583333
Trees_COI	Trees	Metazoa	2005-2021	16	≤20	0.606557
Trees_COI	Trees	Metazoa	2007-2009	2	≤5	0.540881
Trees_COI	Trees	Metazoa	2007-2011	4	≤5	0.585714
Trees_COI	Trees	Metazoa	2007-2015	8	≤10	0.575758
Trees_COI	Trees	Metazoa	2007-2017	10	≤10	0.576687
Trees_COI	Trees	Metazoa	2007-2019	12	≤15	0.681818
Trees_COI	Trees	Metazoa	2007-2021	14	≤15	0.637681
Trees_COI	Trees	Metazoa	2009-2011	2	≤5	0.565217
Trees_COI	Trees	Metazoa	2009-2015	6	≤10	0.507937
Trees_COI	Trees	Metazoa	2009-2017	8	≤10	0.594286
Trees_COI	Trees	Metazoa	2009-2019	10	≤10	0.722513
Trees_COI	Trees	Metazoa	2009-2021	12	≤15	0.627737
Trees_COI	Trees	Metazoa	2011-2015	4	≤5	0.647482
Trees_COI	Trees	Metazoa	2011-2017	6	≤10	0.595745
Trees_COI	Trees	Metazoa	2011-2019	8	≤10	0.688742
Trees_COI	Trees	Metazoa	2011-2021	10	≤10	0.712329
Trees_COI	Trees	Metazoa	2015-2017	2	≤5	0.459016
Trees_COI	Trees	Metazoa	2015-2019	4	≤5	0.637681
Trees_COI	Trees	Metazoa	2015-2021	6	≤10	0.676056
Trees_COI	Trees	Metazoa	2017-2019	2	≤5	0.605714
Trees_COI	Trees	Metazoa	2017-2021	4	≤5	0.507937
Trees_COI	Trees	Metazoa	2019-2021	2	≤5	0.507937
Trees_ITS	Trees	Fungi	1989-1992	3	≤5	0.333333
Trees_ITS	Trees	Fungi	1989-1998	9	≤10	0.435374
Trees_ITS	Trees	Fungi	1989-1999	10	≤10	0.506494
Trees_ITS	Trees	Fungi	1989-2000	11	≤15	0.535593
Trees_ITS	Trees	Fungi	1989-2001	12	≤15	0.539683
Trees_ITS	Trees	Fungi	1989-2002	13	≤15	0.580247
Trees_ITS	Trees	Fungi	1989-2003	14	≤15	0.587413
Trees_ITS	Trees	Fungi	1989-2004	15	≤15	0.604361
Trees_ITS	Trees	Fungi	1989-2005	16	≤20	0.658824
Trees_ITS	Trees	Fungi	1989-2006	17	≤20	0.658892
Trees_ITS	Trees	Fungi	1989-2007	18	≤20	0.618297
Trees_ITS	Trees	Fungi	1989-2008	19	≤20	0.626866
Trees_ITS	Trees	Fungi	1989-2009	20	≤20	0.588957
Trees_ITS	Trees	Fungi	1989-2010	21	≤35	0.658892
Trees_ITS	Trees	Fungi	1989-2011	22	≤35	0.601824
Trees_ITS	Trees	Fungi	1989-2012	23	≤35	0.638158
Trees_ITS	Trees	Fungi	1989-2013	24	≤35	0.632997
Trees_ITS	Trees	Fungi	1989-2014	25	≤35	0.674352
Trees_ITS	Trees	Fungi	1989-2016	27	≤35	0.693182
Trees_ITS	Trees	Fungi	1989-2018	29	≤35	0.718663
Trees_ITS	Trees	Fungi	1989-2020	31	≤35	0.681948
Trees_ITS	Trees	Fungi	1989-2022	33	≤35	0.724638
Trees_ITS	Trees	Fungi	1992-1998	6	≤10	0.427245
Trees_ITS	Trees	Fungi	1992-1999	7	≤10	0.457143
Trees_ITS	Trees	Fungi	1992-2000	8	≤10	0.446043
Trees_ITS	Trees	Fungi	1992-2001	9	≤10	0.512535
Trees_ITS	Trees	Fungi	1992-2002	10	≤10	0.512658
Trees_ITS	Trees	Fungi	1992-2003	11	≤15	0.463878
Trees_ITS	Trees	Fungi	1992-2004	12	≤15	0.531148
Trees_ITS	Trees	Fungi	1992-2005	13	≤15	0.547771
Trees_ITS	Trees	Fungi	1992-2006	14	≤15	0.585799
Trees_ITS	Trees	Fungi	1992-2007	15	≤15	0.530201
Trees_ITS	Trees	Fungi	1992-2008	16	≤20	0.589235
Trees_ITS	Trees	Fungi	1992-2009	17	≤20	0.629108
Trees_ITS	Trees	Fungi	1992-2010	18	≤20	0.630728
Trees_ITS	Trees	Fungi	1992-2011	19	≤20	0.608466
Trees_ITS	Trees	Fungi	1992-2012	20	≤20	0.572414
Trees_ITS	Trees	Fungi	1992-2013	21	≤35	0.534296
Trees_ITS	Trees	Fungi	1992-2014	22	≤35	0.655087
Trees_ITS	Trees	Fungi	1992-2016	24	≤35	0.68046
Trees_ITS	Trees	Fungi	1992-2018	26	≤35	0.657303
Trees_ITS	Trees	Fungi	1992-2020	28	≤35	0.695096
Trees_ITS	Trees	Fungi	1992-2022	30	≤35	0.629283
Trees_ITS	Trees	Fungi	1998-1999	1	≤5	0.374582
Trees_ITS	Trees	Fungi	1998-2000	2	≤5	0.332046
Trees_ITS	Trees	Fungi	1998-2001	3	≤5	0.441718
Trees_ITS	Trees	Fungi	1998-2002	4	≤5	0.459016
Trees_ITS	Trees	Fungi	1998-2003	5	≤5	0.428016
Trees_ITS	Trees	Fungi	1998-2004	6	≤10	0.486486
Trees_ITS	Trees	Fungi	1998-2005	7	≤10	0.514658
Trees_ITS	Trees	Fungi	1998-2006	8	≤10	0.560241
Trees_ITS	Trees	Fungi	1998-2007	9	≤10	0.489655
Trees_ITS	Trees	Fungi	1998-2008	10	≤10	0.577143
Trees_ITS	Trees	Fungi	1998-2009	11	≤15	0.544413
Trees_ITS	Trees	Fungi	1998-2010	12	≤15	0.592798
Trees_ITS	Trees	Fungi	1998-2011	13	≤15	0.544413
Trees_ITS	Trees	Fungi	1998-2012	14	≤15	0.521429
Trees_ITS	Trees	Fungi	1998-2013	15	≤15	0.496296
Trees_ITS	Trees	Fungi	1998-2014	16	≤20	0.600551
Trees_ITS	Trees	Fungi	1998-2016	18	≤20	0.634409
Trees_ITS	Trees	Fungi	1998-2018	20	≤20	0.649718
Trees_ITS	Trees	Fungi	1998-2020	22	≤35	0.656085
Trees_ITS	Trees	Fungi	1998-2022	24	≤35	0.637771
Trees_ITS	Trees	Fungi	1999-2000	1	≤5	0.394052
Trees_ITS	Trees	Fungi	1999-2001	2	≤5	0.401316
Trees_ITS	Trees	Fungi	1999-2002	3	≤5	0.453947
Trees_ITS	Trees	Fungi	1999-2003	4	≤5	0.469697
Trees_ITS	Trees	Fungi	1999-2004	5	≤5	0.506667
Trees_ITS	Trees	Fungi	1999-2005	6	≤10	0.474916
Trees_ITS	Trees	Fungi	1999-2006	7	≤10	0.529231
Trees_ITS	Trees	Fungi	1999-2007	8	≤10	0.484429
Trees_ITS	Trees	Fungi	1999-2008	9	≤10	0.566372
Trees_ITS	Trees	Fungi	1999-2009	10	≤10	0.457143
Trees_ITS	Trees	Fungi	1999-2010	11	≤15	0.513761
Trees_ITS	Trees	Fungi	1999-2011	12	≤15	0.518293
Trees_ITS	Trees	Fungi	1999-2012	13	≤15	0.531915
Trees_ITS	Trees	Fungi	1999-2013	14	≤15	0.534296
Trees_ITS	Trees	Fungi	1999-2014	15	≤15	0.557864
Trees_ITS	Trees	Fungi	1999-2016	17	≤20	0.58309
Trees_ITS	Trees	Fungi	1999-2018	19	≤20	0.653521
Trees_ITS	Trees	Fungi	1999-2020	21	≤35	0.623229
Trees_ITS	Trees	Fungi	1999-2022	23	≤35	0.650307
Trees_ITS	Trees	Fungi	2000-2001	1	≤5	0.4
Trees_ITS	Trees	Fungi	2000-2002	2	≤5	0.478873
Trees_ITS	Trees	Fungi	2000-2003	3	≤5	0.446154
Trees_ITS	Trees	Fungi	2000-2004	4	≤5	0.473498
Trees_ITS	Trees	Fungi	2000-2005	5	≤5	0.515464
Trees_ITS	Trees	Fungi	2000-2006	6	≤10	0.530612
Trees_ITS	Trees	Fungi	2000-2007	7	≤10	0.494774
Trees_ITS	Trees	Fungi	2000-2008	8	≤10	0.5
Trees_ITS	Trees	Fungi	2000-2009	9	≤10	0.473498
Trees_ITS	Trees	Fungi	2000-2010	10	≤10	0.520548
Trees_ITS	Trees	Fungi	2000-2011	11	≤15	0.484211
Trees_ITS	Trees	Fungi	2000-2012	12	≤15	0.542254
Trees_ITS	Trees	Fungi	2000-2013	13	≤15	0.544803
Trees_ITS	Trees	Fungi	2000-2014	14	≤15	0.510345
Trees_ITS	Trees	Fungi	2000-2016	16	≤20	0.583607
Trees_ITS	Trees	Fungi	2000-2018	18	≤20	0.610932
Trees_ITS	Trees	Fungi	2000-2020	20	≤20	0.583607
Trees_ITS	Trees	Fungi	2000-2022	22	≤35	0.637224
Trees_ITS	Trees	Fungi	2001-2002	1	≤5	0.438538
Trees_ITS	Trees	Fungi	2001-2003	2	≤5	0.434109
Trees_ITS	Trees	Fungi	2001-2004	3	≤5	0.511628
Trees_ITS	Trees	Fungi	2001-2005	4	≤5	0.48505
Trees_ITS	Trees	Fungi	2001-2006	5	≤5	0.542683
Trees_ITS	Trees	Fungi	2001-2007	6	≤10	0.479167
Trees_ITS	Trees	Fungi	2001-2008	7	≤10	0.54386
Trees_ITS	Trees	Fungi	2001-2009	8	≤10	0.544959
Trees_ITS	Trees	Fungi	2001-2010	9	≤10	0.560907
Trees_ITS	Trees	Fungi	2001-2011	10	≤10	0.562842
Trees_ITS	Trees	Fungi	2001-2012	11	≤15	0.516129
Trees_ITS	Trees	Fungi	2001-2013	12	≤15	0.528986
Trees_ITS	Trees	Fungi	2001-2014	13	≤15	0.609375
Trees_ITS	Trees	Fungi	2001-2016	15	≤15	0.61658
Trees_ITS	Trees	Fungi	2001-2018	17	≤20	0.626437
Trees_ITS	Trees	Fungi	2001-2020	19	≤20	0.620155
Trees_ITS	Trees	Fungi	2001-2022	21	≤35	0.641975
Trees_ITS	Trees	Fungi	2002-2003	1	≤5	0.458015
Trees_ITS	Trees	Fungi	2002-2004	2	≤5	0.496644
Trees_ITS	Trees	Fungi	2002-2005	3	≤5	0.459459
Trees_ITS	Trees	Fungi	2002-2006	4	≤5	0.483871
Trees_ITS	Trees	Fungi	2002-2007	5	≤5	0.479167
Trees_ITS	Trees	Fungi	2002-2008	6	≤10	0.478964
Trees_ITS	Trees	Fungi	2002-2009	7	≤10	0.37931
Trees_ITS	Trees	Fungi	2002-2010	8	≤10	0.507937
Trees_ITS	Trees	Fungi	2002-2011	9	≤10	0.498403
Trees_ITS	Trees	Fungi	2002-2012	10	≤10	0.483516
Trees_ITS	Trees	Fungi	2002-2013	11	≤15	0.534296
Trees_ITS	Trees	Fungi	2002-2014	12	≤15	0.488746
Trees_ITS	Trees	Fungi	2002-2016	14	≤15	0.51735
Trees_ITS	Trees	Fungi	2002-2018	16	≤20	0.613569
Trees_ITS	Trees	Fungi	2002-2020	18	≤20	0.571429
Trees_ITS	Trees	Fungi	2002-2022	20	≤20	0.63354
Trees_ITS	Trees	Fungi	2003-2004	1	≤5	0.370968
Trees_ITS	Trees	Fungi	2003-2005	2	≤5	0.452107
Trees_ITS	Trees	Fungi	2003-2006	3	≤5	0.428016
Trees_ITS	Trees	Fungi	2003-2007	4	≤5	0.403162
Trees_ITS	Trees	Fungi	2003-2008	5	≤5	0.421875
Trees_ITS	Trees	Fungi	2003-2009	6	≤10	0.344262
Trees_ITS	Trees	Fungi	2003-2010	7	≤10	0.446154
Trees_ITS	Trees	Fungi	2003-2011	8	≤10	0.37751
Trees_ITS	Trees	Fungi	2003-2012	9	≤10	0.458015
Trees_ITS	Trees	Fungi	2003-2013	10	≤10	0.469697
Trees_ITS	Trees	Fungi	2003-2014	11	≤15	0.440154
Trees_ITS	Trees	Fungi	2003-2016	13	≤15	0.498141
Trees_ITS	Trees	Fungi	2003-2018	15	≤15	0.546763
Trees_ITS	Trees	Fungi	2003-2020	17	≤20	0.509225
Trees_ITS	Trees	Fungi	2003-2022	19	≤20	0.562278
Trees_ITS	Trees	Fungi	2004-2005	1	≤5	0.460481
Trees_ITS	Trees	Fungi	2004-2006	2	≤5	0.491582
Trees_ITS	Trees	Fungi	2004-2007	3	≤5	0.452297
Trees_ITS	Trees	Fungi	2004-2008	4	≤5	0.42807
Trees_ITS	Trees	Fungi	2004-2009	5	≤5	0.352941
Trees_ITS	Trees	Fungi	2004-2010	6	≤10	0.496644
Trees_ITS	Trees	Fungi	2004-2011	7	≤10	0.455172
Trees_ITS	Trees	Fungi	2004-2012	8	≤10	0.443609
Trees_ITS	Trees	Fungi	2004-2013	9	≤10	0.456274
Trees_ITS	Trees	Fungi	2004-2014	10	≤10	0.47619
Trees_ITS	Trees	Fungi	2004-2016	12	≤15	0.545455
Trees_ITS	Trees	Fungi	2004-2018	14	≤15	0.564103
Trees_ITS	Trees	Fungi	2004-2020	16	≤20	0.545455
Trees_ITS	Trees	Fungi	2004-2022	18	≤20	0.598726
Trees_ITS	Trees	Fungi	2005-2006	1	≤5	0.4
Trees_ITS	Trees	Fungi	2005-2007	2	≤5	0.452297
Trees_ITS	Trees	Fungi	2005-2008	3	≤5	0.490066
Trees_ITS	Trees	Fungi	2005-2009	4	≤5	0.359712
Trees_ITS	Trees	Fungi	2005-2010	5	≤5	0.443686
Trees_ITS	Trees	Fungi	2005-2011	6	≤10	0.49505
Trees_ITS	Trees	Fungi	2005-2012	7	≤10	0.466667
Trees_ITS	Trees	Fungi	2005-2013	8	≤10	0.490706
Trees_ITS	Trees	Fungi	2005-2014	9	≤10	0.44898
Trees_ITS	Trees	Fungi	2005-2016	11	≤15	0.524272
Trees_ITS	Trees	Fungi	2005-2018	13	≤15	0.601227
Trees_ITS	Trees	Fungi	2005-2020	15	≤15	0.543131
Trees_ITS	Trees	Fungi	2005-2022	17	≤20	0.62069
Trees_ITS	Trees	Fungi	2006-2007	1	≤5	0.430108
Trees_ITS	Trees	Fungi	2006-2008	2	≤5	0.48254
Trees_ITS	Trees	Fungi	2006-2009	3	≤5	0.357388
Trees_ITS	Trees	Fungi	2006-2010	4	≤5	0.437908
Trees_ITS	Trees	Fungi	2006-2011	5	≤5	0.50625
Trees_ITS	Trees	Fungi	2006-2012	6	≤10	0.505415
Trees_ITS	Trees	Fungi	2006-2013	7	≤10	0.490706
Trees_ITS	Trees	Fungi	2006-2014	8	≤10	0.492114
Trees_ITS	Trees	Fungi	2006-2016	10	≤10	0.533742
Trees_ITS	Trees	Fungi	2006-2018	12	≤15	0.594118
Trees_ITS	Trees	Fungi	2006-2020	14	≤15	0.515528
Trees_ITS	Trees	Fungi	2006-2022	16	≤20	0.607595
Trees_ITS	Trees	Fungi	2007-2008	1	≤5	0.389706
Trees_ITS	Trees	Fungi	2007-2009	2	≤5	0.340909
Trees_ITS	Trees	Fungi	2007-2010	3	≤5	0.430108
Trees_ITS	Trees	Fungi	2007-2011	4	≤5	0.418773
Trees_ITS	Trees	Fungi	2007-2012	5	≤5	0.425856
Trees_ITS	Trees	Fungi	2007-2013	6	≤10	0.438462
Trees_ITS	Trees	Fungi	2007-2014	7	≤10	0.383764
Trees_ITS	Trees	Fungi	2007-2016	9	≤10	0.463158
Trees_ITS	Trees	Fungi	2007-2018	11	≤15	0.535117
Trees_ITS	Trees	Fungi	2007-2020	13	≤15	0.505119
Trees_ITS	Trees	Fungi	2007-2022	15	≤15	0.577922
Trees_ITS	Trees	Fungi	2008-2009	1	≤5	0.350993
Trees_ITS	Trees	Fungi	2008-2010	2	≤5	0.477064
Trees_ITS	Trees	Fungi	2008-2011	3	≤5	0.44375
Trees_ITS	Trees	Fungi	2008-2012	4	≤5	0.344
Trees_ITS	Trees	Fungi	2008-2013	5	≤5	0.432432
Trees_ITS	Trees	Fungi	2008-2014	6	≤10	0.462963
Trees_ITS	Trees	Fungi	2008-2016	8	≤10	0.508982
Trees_ITS	Trees	Fungi	2008-2018	10	≤10	0.524691
Trees_ITS	Trees	Fungi	2008-2020	12	≤15	0.552326
Trees_ITS	Trees	Fungi	2008-2022	14	≤15	0.513514
Trees_ITS	Trees	Fungi	2009-2010	1	≤5	0.382166
Trees_ITS	Trees	Fungi	2009-2011	2	≤5	0.410876
Trees_ITS	Trees	Fungi	2009-2012	3	≤5	0.330645
Trees_ITS	Trees	Fungi	2009-2013	4	≤5	0.376
Trees_ITS	Trees	Fungi	2009-2014	5	≤5	0.433526
Trees_ITS	Trees	Fungi	2009-2016	7	≤10	0.524422
Trees_ITS	Trees	Fungi	2009-2018	9	≤10	0.492114
Trees_ITS	Trees	Fungi	2009-2020	11	≤15	0.57561
Trees_ITS	Trees	Fungi	2009-2022	13	≤15	0.487973
Trees_ITS	Trees	Fungi	2010-2011	1	≤5	0.446483
Trees_ITS	Trees	Fungi	2010-2012	2	≤5	0.419847
Trees_ITS	Trees	Fungi	2010-2013	3	≤5	0.444444
Trees_ITS	Trees	Fungi	2010-2014	4	≤5	0.460606
Trees_ITS	Trees	Fungi	2010-2016	6	≤10	0.488095
Trees_ITS	Trees	Fungi	2010-2018	8	≤10	0.594118
Trees_ITS	Trees	Fungi	2010-2020	10	≤10	0.544413
Trees_ITS	Trees	Fungi	2010-2022	12	≤15	0.566775
Trees_ITS	Trees	Fungi	2011-2012	1	≤5	0.310204
Trees_ITS	Trees	Fungi	2011-2013	2	≤5	0.329218
Trees_ITS	Trees	Fungi	2011-2014	3	≤5	0.439169
Trees_ITS	Trees	Fungi	2011-2016	5	≤5	0.443787
Trees_ITS	Trees	Fungi	2011-2018	7	≤10	0.542683
Trees_ITS	Trees	Fungi	2011-2020	9	≤10	0.522472
Trees_ITS	Trees	Fungi	2011-2022	11	≤15	0.482759
Trees_ITS	Trees	Fungi	2012-2013	1	≤5	0.444444
Trees_ITS	Trees	Fungi	2012-2014	2	≤5	0.337349
Trees_ITS	Trees	Fungi	2012-2016	4	≤5	0.395349
Trees_ITS	Trees	Fungi	2012-2018	6	≤10	0.489051
Trees_ITS	Trees	Fungi	2012-2020	8	≤10	0.5
Trees_ITS	Trees	Fungi	2012-2022	10	≤10	0.521429
Trees_ITS	Trees	Fungi	2013-2014	1	≤5	0.349593
Trees_ITS	Trees	Fungi	2013-2016	3	≤5	0.342857
Trees_ITS	Trees	Fungi	2013-2018	5	≤5	0.420233
Trees_ITS	Trees	Fungi	2013-2020	7	≤10	0.376
Trees_ITS	Trees	Fungi	2013-2022	9	≤10	0.420233
Trees_ITS	Trees	Fungi	2014-2016	2	≤5	0.451429
Trees_ITS	Trees	Fungi	2014-2018	4	≤5	0.477707
Trees_ITS	Trees	Fungi	2014-2020	6	≤10	0.486034
Trees_ITS	Trees	Fungi	2014-2022	8	≤10	0.439716
Trees_ITS	Trees	Fungi	2016-2018	2	≤5	0.467949
Trees_ITS	Trees	Fungi	2016-2020	4	≤5	0.528205
Trees_ITS	Trees	Fungi	2016-2022	6	≤10	0.417266
Trees_ITS	Trees	Fungi	2018-2020	2	≤5	0.41196
Trees_ITS	Trees	Fungi	2018-2022	4	≤5	0.434164
Trees_ITS	Trees	Fungi	2020-2022	2	≤5	0.394161
Trees_ITS	Trees	Fungi	1989-1991	2	≤5	0.248996
Trees_ITS	Trees	Fungi	1989-1993	4	≤5	0.241935
Trees_ITS	Trees	Fungi	1989-1997	8	≤10	0.408759
Trees_ITS	Trees	Fungi	1989-1999	10	≤10	0.486111
Trees_ITS	Trees	Fungi	1989-2001	12	≤15	0.511945
Trees_ITS	Trees	Fungi	1989-2003	14	≤15	0.527027
Trees_ITS	Trees	Fungi	1989-2005	16	≤20	0.615873
Trees_ITS	Trees	Fungi	1989-2007	18	≤20	0.6375
Trees_ITS	Trees	Fungi	1989-2009	20	≤20	0.593548
Trees_ITS	Trees	Fungi	1989-2011	22	≤35	0.6375
Trees_ITS	Trees	Fungi	1989-2013	24	≤35	0.650155
Trees_ITS	Trees	Fungi	1989-2015	26	≤35	0.670732
Trees_ITS	Trees	Fungi	1989-2017	28	≤35	0.666667
Trees_ITS	Trees	Fungi	1989-2019	30	≤35	0.654321
Trees_ITS	Trees	Fungi	1989-2021	32	≤35	0.686747
Trees_ITS	Trees	Fungi	1991-1993	2	≤5	0.29703
Trees_ITS	Trees	Fungi	1991-1997	6	≤10	0.468843
Trees_ITS	Trees	Fungi	1991-1999	8	≤10	0.525714
Trees_ITS	Trees	Fungi	1991-2001	10	≤10	0.529915
Trees_ITS	Trees	Fungi	1991-2003	12	≤15	0.546479
Trees_ITS	Trees	Fungi	1991-2005	14	≤15	0.666667
Trees_ITS	Trees	Fungi	1991-2007	16	≤20	0.649215
Trees_ITS	Trees	Fungi	1991-2009	18	≤20	0.624
Trees_ITS	Trees	Fungi	1991-2011	20	≤20	0.645669
Trees_ITS	Trees	Fungi	1991-2013	22	≤35	0.670103
Trees_ITS	Trees	Fungi	1991-2015	24	≤35	0.651297
Trees_ITS	Trees	Fungi	1991-2017	26	≤35	0.687023
Trees_ITS	Trees	Fungi	1991-2019	28	≤35	0.700252
Trees_ITS	Trees	Fungi	1991-2021	30	≤35	0.719603
Trees_ITS	Trees	Fungi	1993-1997	4	≤5	0.315476
Trees_ITS	Trees	Fungi	1993-1999	6	≤10	0.4
Trees_ITS	Trees	Fungi	1993-2001	8	≤10	0.427083
Trees_ITS	Trees	Fungi	1993-2003	10	≤10	0.536036
Trees_ITS	Trees	Fungi	1993-2005	12	≤15	0.537688
Trees_ITS	Trees	Fungi	1993-2007	14	≤15	0.599598
Trees_ITS	Trees	Fungi	1993-2009	16	≤20	0.534435
Trees_ITS	Trees	Fungi	1993-2011	18	≤20	0.616302
Trees_ITS	Trees	Fungi	1993-2013	20	≤20	0.641593
Trees_ITS	Trees	Fungi	1993-2015	22	≤35	0.590361
Trees_ITS	Trees	Fungi	1993-2017	24	≤35	0.624079
Trees_ITS	Trees	Fungi	1993-2019	26	≤35	0.604423
Trees_ITS	Trees	Fungi	1993-2021	28	≤35	0.665169
Trees_ITS	Trees	Fungi	1997-1999	2	≤5	0.4
Trees_ITS	Trees	Fungi	1997-2001	4	≤5	0.40113
Trees_ITS	Trees	Fungi	1997-2003	6	≤10	0.440771
Trees_ITS	Trees	Fungi	1997-2005	8	≤10	0.577889
Trees_ITS	Trees	Fungi	1997-2007	10	≤10	0.544987
Trees_ITS	Trees	Fungi	1997-2009	12	≤15	0.538462
Trees_ITS	Trees	Fungi	1997-2011	14	≤15	0.55243
Trees_ITS	Trees	Fungi	1997-2013	16	≤20	0.626214
Trees_ITS	Trees	Fungi	1997-2015	18	≤20	0.615385
Trees_ITS	Trees	Fungi	1997-2017	20	≤20	0.640777
Trees_ITS	Trees	Fungi	1997-2019	22	≤35	0.649165
Trees_ITS	Trees	Fungi	1997-2021	24	≤35	0.661939
Trees_ITS	Trees	Fungi	1999-2001	2	≤5	0.356495
Trees_ITS	Trees	Fungi	1999-2003	4	≤5	0.356495
Trees_ITS	Trees	Fungi	1999-2005	6	≤10	0.505495
Trees_ITS	Trees	Fungi	1999-2007	8	≤10	0.467606
Trees_ITS	Trees	Fungi	1999-2009	10	≤10	0.513966
Trees_ITS	Trees	Fungi	1999-2011	12	≤15	0.467606
Trees_ITS	Trees	Fungi	1999-2013	14	≤15	0.549333
Trees_ITS	Trees	Fungi	1999-2015	16	≤20	0.546584
Trees_ITS	Trees	Fungi	1999-2017	18	≤20	0.608696
Trees_ITS	Trees	Fungi	1999-2019	20	≤20	0.572178
Trees_ITS	Trees	Fungi	1999-2021	22	≤35	0.572178
Trees_ITS	Trees	Fungi	2001-2003	2	≤5	0.376344
Trees_ITS	Trees	Fungi	2001-2005	4	≤5	0.435484
Trees_ITS	Trees	Fungi	2001-2007	6	≤10	0.451282
Trees_ITS	Trees	Fungi	2001-2009	8	≤10	0.39759
Trees_ITS	Trees	Fungi	2001-2011	10	≤10	0.474747
Trees_ITS	Trees	Fungi	2001-2013	12	≤15	0.565321
Trees_ITS	Trees	Fungi	2001-2015	14	≤15	0.504792
Trees_ITS	Trees	Fungi	2001-2017	16	≤20	0.545455
Trees_ITS	Trees	Fungi	2001-2019	18	≤20	0.55102
Trees_ITS	Trees	Fungi	2001-2021	20	≤20	0.608899
Trees_ITS	Trees	Fungi	2003-2005	2	≤5	0.44385
Trees_ITS	Trees	Fungi	2003-2007	4	≤5	0.456057
Trees_ITS	Trees	Fungi	2003-2009	6	≤10	0.363077
Trees_ITS	Trees	Fungi	2003-2011	8	≤10	0.452381
Trees_ITS	Trees	Fungi	2003-2013	10	≤10	0.480198
Trees_ITS	Trees	Fungi	2003-2015	12	≤15	0.39726
Trees_ITS	Trees	Fungi	2003-2017	14	≤15	0.453039
Trees_ITS	Trees	Fungi	2003-2019	16	≤20	0.505263
Trees_ITS	Trees	Fungi	2003-2021	18	≤20	0.496203
Trees_ITS	Trees	Fungi	2005-2007	2	≤5	0.288235
Trees_ITS	Trees	Fungi	2005-2009	4	≤5	0.41194
Trees_ITS	Trees	Fungi	2005-2011	6	≤10	0.337143
Trees_ITS	Trees	Fungi	2005-2013	8	≤10	0.439678
Trees_ITS	Trees	Fungi	2005-2015	10	≤10	0.445183
Trees_ITS	Trees	Fungi	2005-2017	12	≤15	0.49866
Trees_ITS	Trees	Fungi	2005-2019	14	≤15	0.460705
Trees_ITS	Trees	Fungi	2005-2021	16	≤20	0.5
Trees_ITS	Trees	Fungi	2007-2009	2	≤5	0.332288
Trees_ITS	Trees	Fungi	2007-2011	4	≤5	0.358079
Trees_ITS	Trees	Fungi	2007-2013	6	≤10	0.322404
Trees_ITS	Trees	Fungi	2007-2015	8	≤10	0.40273
Trees_ITS	Trees	Fungi	2007-2017	10	≤10	0.362573
Trees_ITS	Trees	Fungi	2007-2019	12	≤15	0.372493
Trees_ITS	Trees	Fungi	2007-2021	14	≤15	0.411765
Trees_ITS	Trees	Fungi	2009-2011	2	≤5	0.332288
Trees_ITS	Trees	Fungi	2009-2013	4	≤5	0.342679
Trees_ITS	Trees	Fungi	2009-2015	6	≤10	0.386207
Trees_ITS	Trees	Fungi	2009-2017	8	≤10	0.444444
Trees_ITS	Trees	Fungi	2009-2019	10	≤10	0.407186
Trees_ITS	Trees	Fungi	2009-2021	12	≤15	0.466859
Trees_ITS	Trees	Fungi	2011-2013	2	≤5	0.230548
Trees_ITS	Trees	Fungi	2011-2015	4	≤5	0.291971
Trees_ITS	Trees	Fungi	2011-2017	6	≤10	0.222222
Trees_ITS	Trees	Fungi	2011-2019	8	≤10	0.344023
Trees_ITS	Trees	Fungi	2011-2021	10	≤10	0.35
Trees_ITS	Trees	Fungi	2013-2015	2	≤5	0.352113
Trees_ITS	Trees	Fungi	2013-2017	4	≤5	0.352941
Trees_ITS	Trees	Fungi	2013-2019	6	≤10	0.408964
Trees_ITS	Trees	Fungi	2013-2021	8	≤10	0.398922
Trees_ITS	Trees	Fungi	2015-2017	2	≤5	0.322581
Trees_ITS	Trees	Fungi	2015-2019	4	≤5	0.375
Trees_ITS	Trees	Fungi	2015-2021	6	≤10	0.33452
Trees_ITS	Trees	Fungi	2017-2019	2	≤5	0.4
Trees_ITS	Trees	Fungi	2017-2021	4	≤5	0.318318
Trees_ITS	Trees	Fungi	2019-2021	2	≤5	0.377143
Trees_ITS	Trees	Fungi	1992-1998	6	≤10	0.502762
Trees_ITS	Trees	Fungi	1992-2000	8	≤10	0.408304
Trees_ITS	Trees	Fungi	1992-2002	10	≤10	0.493506
Trees_ITS	Trees	Fungi	1992-2004	12	≤15	0.521127
Trees_ITS	Trees	Fungi	1992-2006	14	≤15	0.473684
Trees_ITS	Trees	Fungi	1992-2008	16	≤20	0.505338
Trees_ITS	Trees	Fungi	1992-2010	18	≤20	0.534296
Trees_ITS	Trees	Fungi	1992-2012	20	≤20	0.576687
Trees_ITS	Trees	Fungi	1992-2014	22	≤35	0.636605
Trees_ITS	Trees	Fungi	1992-2016	24	≤35	0.631285
Trees_ITS	Trees	Fungi	1992-2018	26	≤35	0.556291
Trees_ITS	Trees	Fungi	1992-2020	28	≤35	0.613095
Trees_ITS	Trees	Fungi	1992-2022	30	≤35	0.60745
Trees_ITS	Trees	Fungi	1998-2000	2	≤5	0.440678
Trees_ITS	Trees	Fungi	1998-2002	4	≤5	0.458472
Trees_ITS	Trees	Fungi	1998-2004	6	≤10	0.510638
Trees_ITS	Trees	Fungi	1998-2006	8	≤10	0.467925
Trees_ITS	Trees	Fungi	1998-2008	10	≤10	0.472727
Trees_ITS	Trees	Fungi	1998-2010	12	≤15	0.456274
Trees_ITS	Trees	Fungi	1998-2012	14	≤15	0.559006
Trees_ITS	Trees	Fungi	1998-2014	16	≤20	0.576177
Trees_ITS	Trees	Fungi	1998-2016	18	≤20	0.571429
Trees_ITS	Trees	Fungi	1998-2018	20	≤20	0.584416
Trees_ITS	Trees	Fungi	1998-2020	22	≤35	0.570552
Trees_ITS	Trees	Fungi	1998-2022	24	≤35	0.638655
Trees_ITS	Trees	Fungi	2000-2002	2	≤5	0.530351
Trees_ITS	Trees	Fungi	2000-2004	4	≤5	0.536585
Trees_ITS	Trees	Fungi	2000-2006	6	≤10	0.507353
Trees_ITS	Trees	Fungi	2000-2008	8	≤10	0.526316
Trees_ITS	Trees	Fungi	2000-2010	10	≤10	0.55
Trees_ITS	Trees	Fungi	2000-2012	12	≤15	0.606061
Trees_ITS	Trees	Fungi	2000-2014	14	≤15	0.618619
Trees_ITS	Trees	Fungi	2000-2016	16	≤20	0.626866
Trees_ITS	Trees	Fungi	2000-2018	18	≤20	0.598071
Trees_ITS	Trees	Fungi	2000-2020	20	≤20	0.614458
Trees_ITS	Trees	Fungi	2000-2022	22	≤35	0.639053
Trees_ITS	Trees	Fungi	2002-2004	2	≤5	0.571429
Trees_ITS	Trees	Fungi	2002-2006	4	≤5	0.55516
Trees_ITS	Trees	Fungi	2002-2008	6	≤10	0.494624
Trees_ITS	Trees	Fungi	2002-2010	8	≤10	0.528986
Trees_ITS	Trees	Fungi	2002-2012	10	≤10	0.589666
Trees_ITS	Trees	Fungi	2002-2014	12	≤15	0.563467
Trees_ITS	Trees	Fungi	2002-2016	14	≤15	0.623145
Trees_ITS	Trees	Fungi	2002-2018	16	≤20	0.593548
Trees_ITS	Trees	Fungi	2002-2020	18	≤20	0.643275
Trees_ITS	Trees	Fungi	2002-2022	20	≤20	0.639296
Trees_ITS	Trees	Fungi	2004-2006	2	≤5	0.590278
Trees_ITS	Trees	Fungi	2004-2008	4	≤5	0.566553
Trees_ITS	Trees	Fungi	2004-2010	6	≤10	0.570423
Trees_ITS	Trees	Fungi	2004-2012	8	≤10	0.585859
Trees_ITS	Trees	Fungi	2004-2014	10	≤10	0.576271
Trees_ITS	Trees	Fungi	2004-2016	12	≤15	0.590604
Trees_ITS	Trees	Fungi	2004-2018	14	≤15	0.627451
Trees_ITS	Trees	Fungi	2004-2020	16	≤20	0.595318
Trees_ITS	Trees	Fungi	2004-2022	18	≤20	0.631922
Trees_ITS	Trees	Fungi	2006-2008	2	≤5	0.539568
Trees_ITS	Trees	Fungi	2006-2010	4	≤5	0.528986
Trees_ITS	Trees	Fungi	2006-2012	6	≤10	0.565371
Trees_ITS	Trees	Fungi	2006-2014	8	≤10	0.528986
Trees_ITS	Trees	Fungi	2006-2016	10	≤10	0.518248
Trees_ITS	Trees	Fungi	2006-2018	12	≤15	0.570423
Trees_ITS	Trees	Fungi	2006-2020	14	≤15	0.565371
Trees_ITS	Trees	Fungi	2006-2022	16	≤20	0.539568
Trees_ITS	Trees	Fungi	2008-2010	2	≤5	0.534296
Trees_ITS	Trees	Fungi	2008-2012	4	≤5	0.510638
Trees_ITS	Trees	Fungi	2008-2014	6	≤10	0.531469
Trees_ITS	Trees	Fungi	2008-2016	8	≤10	0.576271
Trees_ITS	Trees	Fungi	2008-2018	10	≤10	0.571429
Trees_ITS	Trees	Fungi	2008-2020	12	≤15	0.536585
Trees_ITS	Trees	Fungi	2008-2022	14	≤15	0.571429
Trees_ITS	Trees	Fungi	2010-2012	2	≤5	0.479401
Trees_ITS	Trees	Fungi	2010-2014	4	≤5	0.395257
Trees_ITS	Trees	Fungi	2010-2016	6	≤10	0.438462
Trees_ITS	Trees	Fungi	2010-2018	8	≤10	0.501845
Trees_ITS	Trees	Fungi	2010-2020	10	≤10	0.507353
Trees_ITS	Trees	Fungi	2010-2022	12	≤15	0.512821
Trees_ITS	Trees	Fungi	2012-2014	2	≤5	0.540881
Trees_ITS	Trees	Fungi	2012-2016	4	≤5	0.55
Trees_ITS	Trees	Fungi	2012-2018	6	≤10	0.511945
Trees_ITS	Trees	Fungi	2012-2020	8	≤10	0.559006
Trees_ITS	Trees	Fungi	2012-2022	10	≤10	0.536278
Trees_ITS	Trees	Fungi	2014-2016	2	≤5	0.482972
Trees_ITS	Trees	Fungi	2014-2018	4	≤5	0.464789
Trees_ITS	Trees	Fungi	2014-2020	6	≤10	0.501608
Trees_ITS	Trees	Fungi	2014-2022	8	≤10	0.578947
Trees_ITS	Trees	Fungi	2016-2018	2	≤5	0.491349
Trees_ITS	Trees	Fungi	2016-2020	4	≤5	0.441472
Trees_ITS	Trees	Fungi	2016-2022	6	≤10	0.553571
Trees_ITS	Trees	Fungi	2018-2020	2	≤5	0.470175
Trees_ITS	Trees	Fungi	2018-2022	4	≤5	0.437276
Trees_ITS	Trees	Fungi	2020-2022	2	≤5	0.50641
Trees_ITS	Trees	Fungi	1991-1993	2	≤5	0.367213
Trees_ITS	Trees	Fungi	1991-1997	6	≤10	0.486322
Trees_ITS	Trees	Fungi	1991-1998	7	≤10	0.467692
Trees_ITS	Trees	Fungi	1991-1999	8	≤10	0.566372
Trees_ITS	Trees	Fungi	1991-2000	9	≤10	0.5
Trees_ITS	Trees	Fungi	1991-2001	10	≤10	0.556522
Trees_ITS	Trees	Fungi	1991-2002	11	≤15	0.581197
Trees_ITS	Trees	Fungi	1991-2003	12	≤15	0.631868
Trees_ITS	Trees	Fungi	1991-2004	13	≤15	0.628743
Trees_ITS	Trees	Fungi	1991-2005	14	≤15	0.628099
Trees_ITS	Trees	Fungi	1991-2006	15	≤15	0.643052
Trees_ITS	Trees	Fungi	1991-2007	16	≤20	0.643052
Trees_ITS	Trees	Fungi	1991-2008	17	≤20	0.664879
Trees_ITS	Trees	Fungi	1991-2009	18	≤20	0.692913
Trees_ITS	Trees	Fungi	1991-2010	19	≤20	0.654054
Trees_ITS	Trees	Fungi	1991-2011	20	≤20	0.703125
Trees_ITS	Trees	Fungi	1991-2012	21	≤35	0.657682
Trees_ITS	Trees	Fungi	1991-2013	22	≤35	0.686016
Trees_ITS	Trees	Fungi	1991-2014	23	≤35	0.675532
Trees_ITS	Trees	Fungi	1991-2016	25	≤35	0.689474
Trees_ITS	Trees	Fungi	1991-2018	27	≤35	0.722372
Trees_ITS	Trees	Fungi	1991-2020	29	≤35	0.689474
Trees_ITS	Trees	Fungi	1991-2022	31	≤35	0.709845
Trees_ITS	Trees	Fungi	1993-1997	4	≤5	0.44382
Trees_ITS	Trees	Fungi	1993-1998	5	≤5	0.446701
Trees_ITS	Trees	Fungi	1993-1999	6	≤10	0.452229
Trees_ITS	Trees	Fungi	1993-2000	7	≤10	0.473282
Trees_ITS	Trees	Fungi	1993-2001	8	≤10	0.549738
Trees_ITS	Trees	Fungi	1993-2002	9	≤10	0.618337
Trees_ITS	Trees	Fungi	1993-2003	10	≤10	0.572127
Trees_ITS	Trees	Fungi	1993-2004	11	≤15	0.595092
Trees_ITS	Trees	Fungi	1993-2005	12	≤15	0.628297
Trees_ITS	Trees	Fungi	1993-2006	13	≤15	0.601093
Trees_ITS	Trees	Fungi	1993-2007	14	≤15	0.638655
Trees_ITS	Trees	Fungi	1993-2008	15	≤15	0.665072
Trees_ITS	Trees	Fungi	1993-2009	16	≤20	0.655172
Trees_ITS	Trees	Fungi	1993-2010	17	≤20	0.68709
Trees_ITS	Trees	Fungi	1993-2011	18	≤20	0.706697
Trees_ITS	Trees	Fungi	1993-2012	19	≤20	0.7173
Trees_ITS	Trees	Fungi	1993-2013	20	≤20	0.678481
Trees_ITS	Trees	Fungi	1993-2014	21	≤35	0.715746
Trees_ITS	Trees	Fungi	1993-2016	23	≤35	0.727273
Trees_ITS	Trees	Fungi	1993-2018	25	≤35	0.711957
Trees_ITS	Trees	Fungi	1993-2020	27	≤35	0.734341
Trees_ITS	Trees	Fungi	1993-2022	29	≤35	0.72818
Trees_ITS	Trees	Fungi	1997-1998	1	≤5	0.412607
Trees_ITS	Trees	Fungi	1997-1999	2	≤5	0.335616
Trees_ITS	Trees	Fungi	1997-2000	3	≤5	0.452514
Trees_ITS	Trees	Fungi	1997-2001	4	≤5	0.486339
Trees_ITS	Trees	Fungi	1997-2002	5	≤5	0.473829
Trees_ITS	Trees	Fungi	1997-2003	6	≤10	0.564767
Trees_ITS	Trees	Fungi	1997-2004	7	≤10	0.599388
Trees_ITS	Trees	Fungi	1997-2005	8	≤10	0.561039
Trees_ITS	Trees	Fungi	1997-2006	9	≤10	0.532951
Trees_ITS	Trees	Fungi	1997-2007	10	≤10	0.572165
Trees_ITS	Trees	Fungi	1997-2008	11	≤15	0.628713
Trees_ITS	Trees	Fungi	1997-2009	12	≤15	0.661765
Trees_ITS	Trees	Fungi	1997-2010	13	≤15	0.60804
Trees_ITS	Trees	Fungi	1997-2011	14	≤15	0.680952
Trees_ITS	Trees	Fungi	1997-2012	15	≤15	0.645477
Trees_ITS	Trees	Fungi	1997-2013	16	≤20	0.658098
Trees_ITS	Trees	Fungi	1997-2014	17	≤20	0.645477
Trees_ITS	Trees	Fungi	1997-2016	19	≤20	0.705607
Trees_ITS	Trees	Fungi	1997-2018	21	≤35	0.690608
Trees_ITS	Trees	Fungi	1997-2020	23	≤35	0.693396
Trees_ITS	Trees	Fungi	1997-2022	25	≤35	0.70229
Trees_ITS	Trees	Fungi	1998-1999	1	≤5	0.352542
Trees_ITS	Trees	Fungi	1998-2000	2	≤5	0.408488
Trees_ITS	Trees	Fungi	1998-2001	3	≤5	0.456825
Trees_ITS	Trees	Fungi	1998-2002	4	≤5	0.48139
Trees_ITS	Trees	Fungi	1998-2003	5	≤5	0.494845
Trees_ITS	Trees	Fungi	1998-2004	6	≤10	0.426117
Trees_ITS	Trees	Fungi	1998-2005	7	≤10	0.551899
Trees_ITS	Trees	Fungi	1998-2006	8	≤10	0.439024
Trees_ITS	Trees	Fungi	1998-2007	9	≤10	0.556604
Trees_ITS	Trees	Fungi	1998-2008	10	≤10	0.546875
Trees_ITS	Trees	Fungi	1998-2009	11	≤15	0.563158
Trees_ITS	Trees	Fungi	1998-2010	12	≤15	0.598131
Trees_ITS	Trees	Fungi	1998-2011	13	≤15	0.582278
Trees_ITS	Trees	Fungi	1998-2012	14	≤15	0.642857
Trees_ITS	Trees	Fungi	1998-2013	15	≤15	0.585366
Trees_ITS	Trees	Fungi	1998-2014	16	≤20	0.633929
Trees_ITS	Trees	Fungi	1998-2016	18	≤20	0.650602
Trees_ITS	Trees	Fungi	1998-2018	20	≤20	0.649573
Trees_ITS	Trees	Fungi	1998-2020	22	≤35	0.671202
Trees_ITS	Trees	Fungi	1998-2022	24	≤35	0.64
Trees_ITS	Trees	Fungi	1999-2000	1	≤5	0.38
Trees_ITS	Trees	Fungi	1999-2001	2	≤5	0.346939
Trees_ITS	Trees	Fungi	1999-2002	3	≤5	0.369128
Trees_ITS	Trees	Fungi	1999-2003	4	≤5	0.462025
Trees_ITS	Trees	Fungi	1999-2004	5	≤5	0.56875
Trees_ITS	Trees	Fungi	1999-2005	6	≤10	0.490683
Trees_ITS	Trees	Fungi	1999-2006	7	≤10	0.48125
Trees_ITS	Trees	Fungi	1999-2007	8	≤10	0.490683
Trees_ITS	Trees	Fungi	1999-2008	9	≤10	0.54491
Trees_ITS	Trees	Fungi	1999-2009	10	≤10	0.566372
Trees_ITS	Trees	Fungi	1999-2010	11	≤15	0.522796
Trees_ITS	Trees	Fungi	1999-2011	12	≤15	0.578947
Trees_ITS	Trees	Fungi	1999-2012	13	≤15	0.56213
Trees_ITS	Trees	Fungi	1999-2013	14	≤15	0.603448
Trees_ITS	Trees	Fungi	1999-2014	15	≤15	0.587209
Trees_ITS	Trees	Fungi	1999-2016	17	≤20	0.65
Trees_ITS	Trees	Fungi	1999-2018	19	≤20	0.683333
Trees_ITS	Trees	Fungi	1999-2020	21	≤35	0.619318
Trees_ITS	Trees	Fungi	1999-2022	23	≤35	0.675749
Trees_ITS	Trees	Fungi	2000-2001	1	≤5	0.439437
Trees_ITS	Trees	Fungi	2000-2002	2	≤5	0.492462
Trees_ITS	Trees	Fungi	2000-2003	3	≤5	0.510204
Trees_ITS	Trees	Fungi	2000-2004	4	≤5	0.463087
Trees_ITS	Trees	Fungi	2000-2005	5	≤5	0.559194
Trees_ITS	Trees	Fungi	2000-2006	6	≤10	0.434251
Trees_ITS	Trees	Fungi	2000-2007	7	≤10	0.540146
Trees_ITS	Trees	Fungi	2000-2008	8	≤10	0.583756
Trees_ITS	Trees	Fungi	2000-2009	9	≤10	0.570681
Trees_ITS	Trees	Fungi	2000-2010	10	≤10	0.617512
Trees_ITS	Trees	Fungi	2000-2011	11	≤15	0.617284
Trees_ITS	Trees	Fungi	2000-2012	12	≤15	0.645598
Trees_ITS	Trees	Fungi	2000-2013	13	≤15	0.600536
Trees_ITS	Trees	Fungi	2000-2014	14	≤15	0.636364
Trees_ITS	Trees	Fungi	2000-2016	16	≤20	0.657074
Trees_ITS	Trees	Fungi	2000-2018	18	≤20	0.645714
Trees_ITS	Trees	Fungi	2000-2020	20	≤20	0.6621
Trees_ITS	Trees	Fungi	2000-2022	22	≤35	0.647215
Trees_ITS	Trees	Fungi	2001-2002	1	≤5	0.417143
Trees_ITS	Trees	Fungi	2001-2003	2	≤5	0.522667
Trees_ITS	Trees	Fungi	2001-2004	3	≤5	0.522581
Trees_ITS	Trees	Fungi	2001-2005	4	≤5	0.506739
Trees_ITS	Trees	Fungi	2001-2006	5	≤5	0.414861
Trees_ITS	Trees	Fungi	2001-2007	6	≤10	0.490463
Trees_ITS	Trees	Fungi	2001-2008	7	≤10	0.545932
Trees_ITS	Trees	Fungi	2001-2009	8	≤10	0.578125
Trees_ITS	Trees	Fungi	2001-2010	9	≤10	0.549738
Trees_ITS	Trees	Fungi	2001-2011	10	≤10	0.597468
Trees_ITS	Trees	Fungi	2001-2012	11	≤15	0.572165
Trees_ITS	Trees	Fungi	2001-2013	12	≤15	0.577657
Trees_ITS	Trees	Fungi	2001-2014	13	≤15	0.60101
Trees_ITS	Trees	Fungi	2001-2016	15	≤15	0.628713
Trees_ITS	Trees	Fungi	2001-2018	17	≤20	0.626087
Trees_ITS	Trees	Fungi	2001-2020	19	≤20	0.618454
Trees_ITS	Trees	Fungi	2001-2022	21	≤35	0.632708
Trees_ITS	Trees	Fungi	2002-2003	1	≤5	0.506394
Trees_ITS	Trees	Fungi	2002-2004	2	≤5	0.463087
Trees_ITS	Trees	Fungi	2002-2005	3	≤5	0.449864
Trees_ITS	Trees	Fungi	2002-2006	4	≤5	0.389937
Trees_ITS	Trees	Fungi	2002-2007	5	≤5	0.513274
Trees_ITS	Trees	Fungi	2002-2008	6	≤10	0.479564
Trees_ITS	Trees	Fungi	2002-2009	7	≤10	0.508197
Trees_ITS	Trees	Fungi	2002-2010	8	≤10	0.518519
Trees_ITS	Trees	Fungi	2002-2011	9	≤10	0.556701
Trees_ITS	Trees	Fungi	2002-2012	10	≤10	0.595843
Trees_ITS	Trees	Fungi	2002-2013	11	≤15	0.529577
Trees_ITS	Trees	Fungi	2002-2014	12	≤15	0.595078
Trees_ITS	Trees	Fungi	2002-2016	14	≤15	0.592965
Trees_ITS	Trees	Fungi	2002-2018	16	≤20	0.609971
Trees_ITS	Trees	Fungi	2002-2020	18	≤20	0.627635
Trees_ITS	Trees	Fungi	2002-2022	20	≤20	0.61413
Trees_ITS	Trees	Fungi	2003-2004	1	≤5	0.493421
Trees_ITS	Trees	Fungi	2003-2005	2	≤5	0.555556
Trees_ITS	Trees	Fungi	2003-2006	3	≤5	0.480712
Trees_ITS	Trees	Fungi	2003-2007	4	≤5	0.528967
Trees_ITS	Trees	Fungi	2003-2008	5	≤5	0.531579
Trees_ITS	Trees	Fungi	2003-2009	6	≤10	0.547872
Trees_ITS	Trees	Fungi	2003-2010	7	≤10	0.579075
Trees_ITS	Trees	Fungi	2003-2011	8	≤10	0.560411
Trees_ITS	Trees	Fungi	2003-2012	9	≤10	0.602871
Trees_ITS	Trees	Fungi	2003-2013	10	≤10	0.569863
Trees_ITS	Trees	Fungi	2003-2014	11	≤15	0.596154
Trees_ITS	Trees	Fungi	2003-2016	13	≤15	0.650602
Trees_ITS	Trees	Fungi	2003-2018	15	≤15	0.60177
Trees_ITS	Trees	Fungi	2003-2020	17	≤20	0.629108
Trees_ITS	Trees	Fungi	2003-2022	19	≤20	0.643617
Trees_ITS	Trees	Fungi	2004-2005	1	≤5	0.498361
Trees_ITS	Trees	Fungi	2004-2006	2	≤5	0.478405
Trees_ITS	Trees	Fungi	2004-2007	3	≤5	0.512987
Trees_ITS	Trees	Fungi	2004-2008	4	≤5	0.452703
Trees_ITS	Trees	Fungi	2004-2009	5	≤5	0.468227
Trees_ITS	Trees	Fungi	2004-2010	6	≤10	0.447458
Trees_ITS	Trees	Fungi	2004-2011	7	≤10	0.409722
Trees_ITS	Trees	Fungi	2004-2012	8	≤10	0.536741
Trees_ITS	Trees	Fungi	2004-2013	9	≤10	0.536741
Trees_ITS	Trees	Fungi	2004-2014	10	≤10	0.498361
Trees_ITS	Trees	Fungi	2004-2016	12	≤15	0.550633
Trees_ITS	Trees	Fungi	2004-2018	14	≤15	0.64095
Trees_ITS	Trees	Fungi	2004-2020	16	≤20	0.590769
Trees_ITS	Trees	Fungi	2004-2022	18	≤20	0.582043
Trees_ITS	Trees	Fungi	2005-2006	1	≤5	0.353698
Trees_ITS	Trees	Fungi	2005-2007	2	≤5	0.415512
Trees_ITS	Trees	Fungi	2005-2008	3	≤5	0.47541
Trees_ITS	Trees	Fungi	2005-2009	4	≤5	0.457627
Trees_ITS	Trees	Fungi	2005-2010	5	≤5	0.498688
Trees_ITS	Trees	Fungi	2005-2011	6	≤10	0.522427
Trees_ITS	Trees	Fungi	2005-2012	7	≤10	0.502618
Trees_ITS	Trees	Fungi	2005-2013	8	≤10	0.5
Trees_ITS	Trees	Fungi	2005-2014	9	≤10	0.458221
Trees_ITS	Trees	Fungi	2005-2016	11	≤15	0.585859
Trees_ITS	Trees	Fungi	2005-2018	13	≤15	0.567976
Trees_ITS	Trees	Fungi	2005-2020	15	≤15	0.598039
Trees_ITS	Trees	Fungi	2005-2022	17	≤20	0.587258
Trees_ITS	Trees	Fungi	2006-2007	1	≤5	0.348387
Trees_ITS	Trees	Fungi	2006-2008	2	≤5	0.419753
Trees_ITS	Trees	Fungi	2006-2009	3	≤5	0.424615
Trees_ITS	Trees	Fungi	2006-2010	4	≤5	0.424615
Trees_ITS	Trees	Fungi	2006-2011	5	≤5	0.448485
Trees_ITS	Trees	Fungi	2006-2012	6	≤10	0.47619
Trees_ITS	Trees	Fungi	2006-2013	7	≤10	0.485207
Trees_ITS	Trees	Fungi	2006-2014	8	≤10	0.453172
Trees_ITS	Trees	Fungi	2006-2016	10	≤10	0.541311
Trees_ITS	Trees	Fungi	2006-2018	12	≤15	0.559271
Trees_ITS	Trees	Fungi	2006-2020	14	≤15	0.511628
Trees_ITS	Trees	Fungi	2006-2022	16	≤20	0.595041
Trees_ITS	Trees	Fungi	2007-2008	1	≤5	0.391931
Trees_ITS	Trees	Fungi	2007-2009	2	≤5	0.29375
Trees_ITS	Trees	Fungi	2007-2010	3	≤5	0.453608
Trees_ITS	Trees	Fungi	2007-2011	4	≤5	0.431373
Trees_ITS	Trees	Fungi	2007-2012	5	≤5	0.487562
Trees_ITS	Trees	Fungi	2007-2013	6	≤10	0.455621
Trees_ITS	Trees	Fungi	2007-2014	7	≤10	0.479419
Trees_ITS	Trees	Fungi	2007-2016	9	≤10	0.440111
Trees_ITS	Trees	Fungi	2007-2018	11	≤15	0.52795
Trees_ITS	Trees	Fungi	2007-2020	13	≤15	0.55665
Trees_ITS	Trees	Fungi	2007-2022	15	≤15	0.59116
Trees_ITS	Trees	Fungi	2008-2009	1	≤5	0.379822
Trees_ITS	Trees	Fungi	2008-2010	2	≤5	0.405714
Trees_ITS	Trees	Fungi	2008-2011	3	≤5	0.428169
Trees_ITS	Trees	Fungi	2008-2012	4	≤5	0.445682
Trees_ITS	Trees	Fungi	2008-2013	5	≤5	0.393846
Trees_ITS	Trees	Fungi	2008-2014	6	≤10	0.432584
Trees_ITS	Trees	Fungi	2008-2016	8	≤10	0.515957
Trees_ITS	Trees	Fungi	2008-2018	10	≤10	0.480769
Trees_ITS	Trees	Fungi	2008-2020	12	≤15	0.508021
Trees_ITS	Trees	Fungi	2008-2022	14	≤15	0.526012
Trees_ITS	Trees	Fungi	2009-2010	1	≤5	0.36036
Trees_ITS	Trees	Fungi	2009-2011	2	≤5	0.365269
Trees_ITS	Trees	Fungi	2009-2012	3	≤5	0.44
Trees_ITS	Trees	Fungi	2009-2013	4	≤5	0.422961
Trees_ITS	Trees	Fungi	2009-2014	5	≤5	0.389381
Trees_ITS	Trees	Fungi	2009-2016	7	≤10	0.457627
Trees_ITS	Trees	Fungi	2009-2018	9	≤10	0.5
Trees_ITS	Trees	Fungi	2009-2020	11	≤15	0.512262
Trees_ITS	Trees	Fungi	2009-2022	13	≤15	0.542857
Trees_ITS	Trees	Fungi	2010-2011	1	≤5	0.431373
Trees_ITS	Trees	Fungi	2010-2012	2	≤5	0.461538
Trees_ITS	Trees	Fungi	2010-2013	3	≤5	0.378882
Trees_ITS	Trees	Fungi	2010-2014	4	≤5	0.429319
Trees_ITS	Trees	Fungi	2010-2016	6	≤10	0.469945
Trees_ITS	Trees	Fungi	2010-2018	8	≤10	0.470968
Trees_ITS	Trees	Fungi	2010-2020	10	≤10	0.538653
Trees_ITS	Trees	Fungi	2010-2022	12	≤15	0.51312
Trees_ITS	Trees	Fungi	2011-2012	1	≤5	0.469945
Trees_ITS	Trees	Fungi	2011-2013	2	≤5	0.398773
Trees_ITS	Trees	Fungi	2011-2014	3	≤5	0.440111
Trees_ITS	Trees	Fungi	2011-2016	5	≤5	0.494624
Trees_ITS	Trees	Fungi	2011-2018	7	≤10	0.461039
Trees_ITS	Trees	Fungi	2011-2020	9	≤10	0.49866
Trees_ITS	Trees	Fungi	2011-2022	11	≤15	0.517442
Trees_ITS	Trees	Fungi	2012-2013	1	≤5	0.408537
Trees_ITS	Trees	Fungi	2012-2014	2	≤5	0.441026
Trees_ITS	Trees	Fungi	2012-2016	4	≤5	0.486486
Trees_ITS	Trees	Fungi	2012-2018	6	≤10	0.466019
Trees_ITS	Trees	Fungi	2012-2020	8	≤10	0.520202
Trees_ITS	Trees	Fungi	2012-2022	10	≤10	0.526012
Trees_ITS	Trees	Fungi	2013-2014	1	≤5	0.388889
Trees_ITS	Trees	Fungi	2013-2016	3	≤5	0.446429
Trees_ITS	Trees	Fungi	2013-2018	5	≤5	0.409396
Trees_ITS	Trees	Fungi	2013-2020	7	≤10	0.422961
Trees_ITS	Trees	Fungi	2013-2022	9	≤10	0.5
Trees_ITS	Trees	Fungi	2014-2016	2	≤5	0.426966
Trees_ITS	Trees	Fungi	2014-2018	4	≤5	0.45098
Trees_ITS	Trees	Fungi	2014-2020	6	≤10	0.493573
Trees_ITS	Trees	Fungi	2014-2022	8	≤10	0.5
Trees_ITS	Trees	Fungi	2016-2018	2	≤5	0.461039
Trees_ITS	Trees	Fungi	2016-2020	4	≤5	0.465753
Trees_ITS	Trees	Fungi	2016-2022	6	≤10	0.482143
Trees_ITS	Trees	Fungi	2018-2020	2	≤5	0.365517
Trees_ITS	Trees	Fungi	2018-2022	4	≤5	0.45098
Trees_ITS	Trees	Fungi	2020-2022	2	≤5	0.411215
Trees_ITS	Trees	Fungi	2001-2003	2	≤5	0.411268
Trees_ITS	Trees	Fungi	2001-2005	4	≤5	0.410811
Trees_ITS	Trees	Fungi	2001-2007	6	≤10	0.406504
Trees_ITS	Trees	Fungi	2001-2009	8	≤10	0.486911
Trees_ITS	Trees	Fungi	2001-2011	10	≤10	0.518892
Trees_ITS	Trees	Fungi	2001-2013	12	≤15	0.544554
Trees_ITS	Trees	Fungi	2001-2015	14	≤15	0.54023
Trees_ITS	Trees	Fungi	2001-2017	16	≤20	0.57971
Trees_ITS	Trees	Fungi	2001-2019	18	≤20	0.593301
Trees_ITS	Trees	Fungi	2001-2021	20	≤20	0.638889
Trees_ITS	Trees	Fungi	2003-2005	2	≤5	0.402266
Trees_ITS	Trees	Fungi	2003-2007	4	≤5	0.437673
Trees_ITS	Trees	Fungi	2003-2009	6	≤10	0.511873
Trees_ITS	Trees	Fungi	2003-2011	8	≤10	0.507937
Trees_ITS	Trees	Fungi	2003-2013	10	≤10	0.507937
Trees_ITS	Trees	Fungi	2003-2015	12	≤15	0.501475
Trees_ITS	Trees	Fungi	2003-2017	14	≤15	0.535065
Trees_ITS	Trees	Fungi	2003-2019	16	≤20	0.553846
[truncated: 8,849 more rows]

## Sheet: Extended Data Figure 5B
data	sample_type	tax_group	year	pair_location	year_group	Spatial β-diversity
Trees_16S	Trees	Bacteria	1999	Bayerischer_Wald-Belauer_See	≥1991	0.727273
Trees_16S	Trees	Bacteria	1999	Bayerischer_Wald-Harz	≥1991	0.624406
Trees_16S	Trees	Bacteria	1999	Bayerischer_Wald-Solling	≥1991	0.588618
Trees_16S	Trees	Bacteria	1999	Belauer_See-Harz	≥1991	0.666667
Trees_16S	Trees	Bacteria	1999	Belauer_See-Solling	≥1991	0.647532
Trees_16S	Trees	Bacteria	1999	Harz-Solling	≥1991	0.547112
Trees_16S	Trees	Bacteria	2000	Bayerischer_Wald-Berchtesgaden	≥1991	0.697368
Trees_16S	Trees	Bacteria	2000	Bayerischer_Wald-Harz	≥1991	0.572973
Trees_16S	Trees	Bacteria	2000	Bayerischer_Wald-Scheyern	≥1991	0.744849
Trees_16S	Trees	Bacteria	2000	Berchtesgaden-Harz	≥1991	0.528354
Trees_16S	Trees	Bacteria	2000	Berchtesgaden-Scheyern	≥1991	0.649746
Trees_16S	Trees	Bacteria	2000	Harz-Scheyern	≥1991	0.532982
Trees_16S	Trees	Bacteria	2001	Bayerischer_Wald-Belauer_See	≥1991	0.802603
Trees_16S	Trees	Bacteria	2001	Bayerischer_Wald-Harz	≥1991	0.69465
Trees_16S	Trees	Bacteria	2001	Bayerischer_Wald-Pfaelzerwald	≥1991	0.728752
Trees_16S	Trees	Bacteria	2001	Bayerischer_Wald-Solling	≥1991	0.689255
Trees_16S	Trees	Bacteria	2001	Belauer_See-Harz	≥1991	0.646758
Trees_16S	Trees	Bacteria	2001	Belauer_See-Pfaelzerwald	≥1991	0.660952
Trees_16S	Trees	Bacteria	2001	Belauer_See-Solling	≥1991	0.592516
Trees_16S	Trees	Bacteria	2001	Harz-Pfaelzerwald	≥1991	0.633625
Trees_16S	Trees	Bacteria	2001	Harz-Solling	≥1991	0.537797
Trees_16S	Trees	Bacteria	2001	Pfaelzerwald-Solling	≥1991	0.643287
Trees_16S	Trees	Bacteria	2002	Bayerischer_Wald-Berchtesgaden	≥2002	0.652963
Trees_16S	Trees	Bacteria	2002	Bayerischer_Wald-Harz	≥2002	0.608204
Trees_16S	Trees	Bacteria	2002	Bayerischer_Wald-Scheyern	≥2002	0.632087
Trees_16S	Trees	Bacteria	2002	Berchtesgaden-Harz	≥2002	0.586207
Trees_16S	Trees	Bacteria	2002	Berchtesgaden-Scheyern	≥2002	0.480218
Trees_16S	Trees	Bacteria	2002	Harz-Scheyern	≥2002	0.46729
Trees_16S	Trees	Bacteria	2003	Bayerischer_Wald-Belauer_See	≥2002	0.816547
Trees_16S	Trees	Bacteria	2003	Bayerischer_Wald-Harz	≥2002	0.708538
Trees_16S	Trees	Bacteria	2003	Bayerischer_Wald-Pfaelzerwald	≥2002	0.752607
Trees_16S	Trees	Bacteria	2003	Bayerischer_Wald-Solling	≥2002	0.712121
Trees_16S	Trees	Bacteria	2003	Belauer_See-Harz	≥2002	0.717998
Trees_16S	Trees	Bacteria	2003	Belauer_See-Pfaelzerwald	≥2002	0.689942
Trees_16S	Trees	Bacteria	2003	Belauer_See-Solling	≥2002	0.677778
Trees_16S	Trees	Bacteria	2003	Harz-Pfaelzerwald	≥2002	0.65996
Trees_16S	Trees	Bacteria	2003	Harz-Solling	≥2002	0.656885
Trees_16S	Trees	Bacteria	2003	Pfaelzerwald-Solling	≥2002	0.566265
Trees_16S	Trees	Bacteria	2004	Bayerischer_Wald-Berchtesgaden	≥2002	0.73953
Trees_16S	Trees	Bacteria	2004	Bayerischer_Wald-Harz	≥2002	0.684435
Trees_16S	Trees	Bacteria	2004	Bayerischer_Wald-Scheyern	≥2002	0.692797
Trees_16S	Trees	Bacteria	2004	Berchtesgaden-Harz	≥2002	0.693333
Trees_16S	Trees	Bacteria	2004	Berchtesgaden-Scheyern	≥2002	0.674847
Trees_16S	Trees	Bacteria	2004	Harz-Scheyern	≥2002	0.627155
Trees_16S	Trees	Bacteria	2005	Bayerischer_Wald-Belauer_See	≥2002	0.79371
Trees_16S	Trees	Bacteria	2005	Bayerischer_Wald-Harz	≥2002	0.708054
Trees_16S	Trees	Bacteria	2005	Bayerischer_Wald-Pfaelzerwald	≥2002	0.714879
Trees_16S	Trees	Bacteria	2005	Bayerischer_Wald-Solling	≥2002	0.665891
Trees_16S	Trees	Bacteria	2005	Belauer_See-Harz	≥2002	0.685484
Trees_16S	Trees	Bacteria	2005	Belauer_See-Pfaelzerwald	≥2002	0.714004
Trees_16S	Trees	Bacteria	2005	Belauer_See-Solling	≥2002	0.708005
Trees_16S	Trees	Bacteria	2005	Harz-Pfaelzerwald	≥2002	0.59745
Trees_16S	Trees	Bacteria	2005	Harz-Solling	≥2002	0.459677
Trees_16S	Trees	Bacteria	2005	Pfaelzerwald-Solling	≥2002	0.51938
Trees_16S	Trees	Bacteria	2006	Bayerischer_Wald-Berchtesgaden	≥2006	0.676096
Trees_16S	Trees	Bacteria	2006	Bayerischer_Wald-Harz	≥2006	0.655172
Trees_16S	Trees	Bacteria	2006	Bayerischer_Wald-Scheyern	≥2006	0.676096
Trees_16S	Trees	Bacteria	2006	Berchtesgaden-Harz	≥2006	0.647196
Trees_16S	Trees	Bacteria	2006	Berchtesgaden-Scheyern	≥2006	0.554307
Trees_16S	Trees	Bacteria	2006	Harz-Scheyern	≥2006	0.623377
Trees_16S	Trees	Bacteria	2007	Bayerischer_Wald-Belauer_See	≥2006	0.818462
Trees_16S	Trees	Bacteria	2007	Bayerischer_Wald-Harz	≥2006	0.655776
Trees_16S	Trees	Bacteria	2007	Bayerischer_Wald-Pfaelzerwald	≥2006	0.658906
Trees_16S	Trees	Bacteria	2007	Bayerischer_Wald-Solling	≥2006	0.638298
Trees_16S	Trees	Bacteria	2007	Belauer_See-Harz	≥2006	0.686992
Trees_16S	Trees	Bacteria	2007	Belauer_See-Pfaelzerwald	≥2006	0.744412
Trees_16S	Trees	Bacteria	2007	Belauer_See-Solling	≥2006	0.749753
Trees_16S	Trees	Bacteria	2007	Harz-Pfaelzerwald	≥2006	0.608324
Trees_16S	Trees	Bacteria	2007	Harz-Solling	≥2006	0.545455
Trees_16S	Trees	Bacteria	2007	Pfaelzerwald-Solling	≥2006	0.571751
Trees_16S	Trees	Bacteria	2009	Bayerischer_Wald-Belauer_See	≥2006	0.732394
Trees_16S	Trees	Bacteria	2009	Bayerischer_Wald-Pfaelzerwald	≥2006	0.666667
Trees_16S	Trees	Bacteria	2009	Bayerischer_Wald-Solling	≥2006	0.552279
Trees_16S	Trees	Bacteria	2009	Belauer_See-Pfaelzerwald	≥2006	0.690614
Trees_16S	Trees	Bacteria	2009	Belauer_See-Solling	≥2006	0.658643
Trees_16S	Trees	Bacteria	2009	Pfaelzerwald-Solling	≥2006	0.51706
Trees_16S	Trees	Bacteria	2011	Bayerischer_Wald-Belauer_See	≥2010	0.747967
Trees_16S	Trees	Bacteria	2011	Bayerischer_Wald-Pfaelzerwald	≥2010	0.5216
Trees_16S	Trees	Bacteria	2011	Bayerischer_Wald-Solling	≥2010	0.558502
Trees_16S	Trees	Bacteria	2011	Belauer_See-Pfaelzerwald	≥2010	0.723742
Trees_16S	Trees	Bacteria	2011	Belauer_See-Solling	≥2010	0.693654
Trees_16S	Trees	Bacteria	2011	Pfaelzerwald-Solling	≥2010	0.503759
Trees_16S	Trees	Bacteria	2013	Bayerischer_Wald-Belauer_See	≥2010	0.668172
Trees_16S	Trees	Bacteria	2013	Bayerischer_Wald-Pfaelzerwald	≥2010	0.652968
Trees_16S	Trees	Bacteria	2013	Bayerischer_Wald-Solling	≥2010	0.564477
Trees_16S	Trees	Bacteria	2013	Belauer_See-Pfaelzerwald	≥2010	0.539778
Trees_16S	Trees	Bacteria	2013	Belauer_See-Solling	≥2010	0.602285
Trees_16S	Trees	Bacteria	2013	Pfaelzerwald-Solling	≥2010	0.558887
Trees_16S	Trees	Bacteria	2014	Bayerischer_Wald-Berchtesgaden	≥2014	0.664418
Trees_16S	Trees	Bacteria	2014	Bayerischer_Wald-Harz	≥2014	0.588235
Trees_16S	Trees	Bacteria	2014	Bayerischer_Wald-Scheyern	≥2014	0.608084
Trees_16S	Trees	Bacteria	2014	Berchtesgaden-Harz	≥2014	0.654073
Trees_16S	Trees	Bacteria	2014	Berchtesgaden-Scheyern	≥2014	0.668224
Trees_16S	Trees	Bacteria	2014	Harz-Scheyern	≥2014	0.544081
Trees_16S	Trees	Bacteria	2015	Belauer_See-Pfaelzerwald	≥2014	0.673516
Trees_16S	Trees	Bacteria	2015	Belauer_See-Scheyern	≥2014	0.584653
Trees_16S	Trees	Bacteria	2015	Belauer_See-Solling	≥2014	0.611708
Trees_16S	Trees	Bacteria	2015	Pfaelzerwald-Scheyern	≥2014	0.451282
Trees_16S	Trees	Bacteria	2015	Pfaelzerwald-Solling	≥2014	0.476671
Trees_16S	Trees	Bacteria	2015	Scheyern-Solling	≥2014	0.517572
Trees_16S	Trees	Bacteria	2017	Belauer_See-Pfaelzerwald	≥2014	0.65467
Trees_16S	Trees	Bacteria	2017	Belauer_See-Scheyern	≥2014	0.658694
Trees_16S	Trees	Bacteria	2017	Belauer_See-Solling	≥2014	0.557377
Trees_16S	Trees	Bacteria	2017	Pfaelzerwald-Scheyern	≥2014	0.533199
Trees_16S	Trees	Bacteria	2017	Pfaelzerwald-Solling	≥2014	0.417704
Trees_16S	Trees	Bacteria	2017	Scheyern-Solling	≥2014	0.575342
Trees_COI	Trees	Metazoa	1999	Bayerischer_Wald-Belauer_See	≥1991	0.818898
Trees_COI	Trees	Metazoa	1999	Bayerischer_Wald-Harz	≥1991	0.728814
Trees_COI	Trees	Metazoa	1999	Bayerischer_Wald-Solling	≥1991	0.770492
Trees_COI	Trees	Metazoa	1999	Belauer_See-Harz	≥1991	0.797814
Trees_COI	Trees	Metazoa	1999	Belauer_See-Solling	≥1991	0.788889
Trees_COI	Trees	Metazoa	1999	Harz-Solling	≥1991	0.686747
Trees_COI	Trees	Metazoa	2000	Bayerischer_Wald-Berchtesgaden	≥1991	0.676056
Trees_COI	Trees	Metazoa	2000	Bayerischer_Wald-Harz	≥1991	0.72973
Trees_COI	Trees	Metazoa	2000	Bayerischer_Wald-Scheyern	≥1991	0.703448
Trees_COI	Trees	Metazoa	2000	Berchtesgaden-Harz	≥1991	0.625
Trees_COI	Trees	Metazoa	2000	Berchtesgaden-Scheyern	≥1991	0.589744
Trees_COI	Trees	Metazoa	2000	Harz-Scheyern	≥1991	0.706977
Trees_COI	Trees	Metazoa	2002	Bayerischer_Wald-Berchtesgaden	≥2002	0.666667
Trees_COI	Trees	Metazoa	2002	Bayerischer_Wald-Harz	≥2002	0.761062
Trees_COI	Trees	Metazoa	2002	Bayerischer_Wald-Scheyern	≥2002	0.727273
Trees_COI	Trees	Metazoa	2002	Berchtesgaden-Harz	≥2002	0.671875
Trees_COI	Trees	Metazoa	2002	Berchtesgaden-Scheyern	≥2002	0.617886
Trees_COI	Trees	Metazoa	2002	Harz-Scheyern	≥2002	0.687783
Trees_COI	Trees	Metazoa	2003	Bayerischer_Wald-Belauer_See	≥2002	0.793103
Trees_COI	Trees	Metazoa	2003	Bayerischer_Wald-Harz	≥2002	0.793103
Trees_COI	Trees	Metazoa	2003	Bayerischer_Wald-Pfaelzerwald	≥2002	0.803419
Trees_COI	Trees	Metazoa	2003	Bayerischer_Wald-Solling	≥2002	0.77193
Trees_COI	Trees	Metazoa	2003	Belauer_See-Harz	≥2002	0.745562
Trees_COI	Trees	Metazoa	2003	Belauer_See-Pfaelzerwald	≥2002	0.745098
Trees_COI	Trees	Metazoa	2003	Belauer_See-Solling	≥2002	0.68254
Trees_COI	Trees	Metazoa	2003	Harz-Pfaelzerwald	≥2002	0.76129
Trees_COI	Trees	Metazoa	2003	Harz-Solling	≥2002	0.581197
Trees_COI	Trees	Metazoa	2003	Pfaelzerwald-Solling	≥2002	0.713178
Trees_COI	Trees	Metazoa	2004	Bayerischer_Wald-Berchtesgaden	≥2002	0.741935
Trees_COI	Trees	Metazoa	2004	Bayerischer_Wald-Harz	≥2002	0.771654
Trees_COI	Trees	Metazoa	2004	Bayerischer_Wald-Scheyern	≥2002	0.771654
Trees_COI	Trees	Metazoa	2004	Berchtesgaden-Harz	≥2002	0.8
Trees_COI	Trees	Metazoa	2004	Berchtesgaden-Scheyern	≥2002	0.771654
Trees_COI	Trees	Metazoa	2004	Harz-Scheyern	≥2002	0.685714
Trees_COI	Trees	Metazoa	2005	Bayerischer_Wald-Belauer_See	≥2002	0.80303
Trees_COI	Trees	Metazoa	2005	Bayerischer_Wald-Harz	≥2002	0.746032
Trees_COI	Trees	Metazoa	2005	Bayerischer_Wald-Pfaelzerwald	≥2002	0.793893
Trees_COI	Trees	Metazoa	2005	Bayerischer_Wald-Solling	≥2002	0.80303
Trees_COI	Trees	Metazoa	2005	Belauer_See-Harz	≥2002	0.737288
Trees_COI	Trees	Metazoa	2005	Belauer_See-Pfaelzerwald	≥2002	0.707865
Trees_COI	Trees	Metazoa	2005	Belauer_See-Solling	≥2002	0.70229
Trees_COI	Trees	Metazoa	2005	Harz-Pfaelzerwald	≥2002	0.639053
Trees_COI	Trees	Metazoa	2005	Harz-Solling	≥2002	0.495575
Trees_COI	Trees	Metazoa	2005	Pfaelzerwald-Solling	≥2002	0.629032
Trees_COI	Trees	Metazoa	2007	Bayerischer_Wald-Belauer_See	≥2006	0.860927
Trees_COI	Trees	Metazoa	2007	Bayerischer_Wald-Harz	≥2006	0.788732
Trees_COI	Trees	Metazoa	2007	Bayerischer_Wald-Pfaelzerwald	≥2006	0.76259
Trees_COI	Trees	Metazoa	2007	Bayerischer_Wald-Solling	≥2006	0.744526
Trees_COI	Trees	Metazoa	2007	Belauer_See-Harz	≥2006	0.764977
Trees_COI	Trees	Metazoa	2007	Belauer_See-Pfaelzerwald	≥2006	0.788177
Trees_COI	Trees	Metazoa	2007	Belauer_See-Solling	≥2006	0.772487
Trees_COI	Trees	Metazoa	2007	Harz-Pfaelzerwald	≥2006	0.698413
Trees_COI	Trees	Metazoa	2007	Harz-Solling	≥2006	0.619048
Trees_COI	Trees	Metazoa	2007	Pfaelzerwald-Solling	≥2006	0.666667
Trees_COI	Trees	Metazoa	2010	Bayerischer_Wald-Berchtesgaden	≥2010	0.74359
Trees_COI	Trees	Metazoa	2010	Bayerischer_Wald-Harz	≥2010	0.710526
Trees_COI	Trees	Metazoa	2010	Bayerischer_Wald-Scheyern	≥2010	0.782609
Trees_COI	Trees	Metazoa	2010	Berchtesgaden-Harz	≥2010	0.626667
Trees_COI	Trees	Metazoa	2010	Berchtesgaden-Scheyern	≥2010	0.635762
Trees_COI	Trees	Metazoa	2010	Harz-Scheyern	≥2010	0.666667
Trees_COI	Trees	Metazoa	2013	Bayerischer_Wald-Belauer_See	≥2010	0.695652
Trees_COI	Trees	Metazoa	2013	Bayerischer_Wald-Harz	≥2010	0.636364
Trees_COI	Trees	Metazoa	2013	Bayerischer_Wald-Pfaelzerwald	≥2010	0.8
Trees_COI	Trees	Metazoa	2013	Belauer_See-Harz	≥2010	0.75
Trees_COI	Trees	Metazoa	2013	Belauer_See-Pfaelzerwald	≥2010	0.777293
Trees_COI	Trees	Metazoa	2013	Harz-Pfaelzerwald	≥2010	0.726415
Trees_COI	Trees	Metazoa	2009	Belauer_See-Harz	≥2006	0.730337
Trees_COI	Trees	Metazoa	2009	Belauer_See-Pfaelzerwald	≥2006	0.758242
Trees_COI	Trees	Metazoa	2009	Belauer_See-Solling	≥2006	0.758242
Trees_COI	Trees	Metazoa	2009	Harz-Pfaelzerwald	≥2006	0.65625
Trees_COI	Trees	Metazoa	2009	Harz-Solling	≥2006	0.648352
Trees_COI	Trees	Metazoa	2009	Pfaelzerwald-Solling	≥2006	0.698413
Trees_COI	Trees	Metazoa	2011	Belauer_See-Harz	≥2010	0.735751
Trees_COI	Trees	Metazoa	2011	Belauer_See-Pfaelzerwald	≥2010	0.751678
Trees_COI	Trees	Metazoa	2011	Belauer_See-Solling	≥2010	0.7625
Trees_COI	Trees	Metazoa	2011	Harz-Pfaelzerwald	≥2010	0.632353
Trees_COI	Trees	Metazoa	2011	Harz-Solling	≥2010	0.565217
Trees_COI	Trees	Metazoa	2011	Pfaelzerwald-Solling	≥2010	0.751678
Trees_COI	Trees	Metazoa	2015	Belauer_See-Pfaelzerwald	≥2014	0.77
Trees_COI	Trees	Metazoa	2015	Belauer_See-Scheyern	≥2014	0.793814
Trees_COI	Trees	Metazoa	2015	Belauer_See-Solling	≥2014	0.746667
Trees_COI	Trees	Metazoa	2015	Pfaelzerwald-Scheyern	≥2014	0.707182
Trees_COI	Trees	Metazoa	2015	Pfaelzerwald-Solling	≥2014	0.657143
Trees_COI	Trees	Metazoa	2015	Scheyern-Solling	≥2014	0.763158
Trees_COI	Trees	Metazoa	2021	Belauer_See-Pfaelzerwald	≥2014	0.69281
Trees_COI	Trees	Metazoa	2021	Belauer_See-Scheyern	≥2014	0.773723
Trees_COI	Trees	Metazoa	2021	Belauer_See-Solling	≥2014	0.703448
Trees_COI	Trees	Metazoa	2021	Pfaelzerwald-Scheyern	≥2014	0.6875
Trees_COI	Trees	Metazoa	2021	Pfaelzerwald-Solling	≥2014	0.657143
Trees_COI	Trees	Metazoa	2021	Scheyern-Solling	≥2014	0.746269
Trees_ITS	Trees	Fungi	1999	Bayerischer_Wald-Belauer_See	≥1991	0.820388
Trees_ITS	Trees	Fungi	1999	Bayerischer_Wald-Harz	≥1991	0.60745
Trees_ITS	Trees	Fungi	1999	Bayerischer_Wald-Solling	≥1991	0.634831
Trees_ITS	Trees	Fungi	1999	Belauer_See-Harz	≥1991	0.734375
Trees_ITS	Trees	Fungi	1999	Belauer_See-Solling	≥1991	0.725061
Trees_ITS	Trees	Fungi	1999	Harz-Solling	≥1991	0.447284
Trees_ITS	Trees	Fungi	2000	Bayerischer_Wald-Berchtesgaden	≥1991	0.654206
Trees_ITS	Trees	Fungi	2000	Bayerischer_Wald-Harz	≥1991	0.510345
Trees_ITS	Trees	Fungi	2000	Bayerischer_Wald-Scheyern	≥1991	0.610932
Trees_ITS	Trees	Fungi	2000	Berchtesgaden-Harz	≥1991	0.635015
Trees_ITS	Trees	Fungi	2000	Berchtesgaden-Scheyern	≥1991	0.622754
Trees_ITS	Trees	Fungi	2000	Harz-Scheyern	≥1991	0.678414
Trees_ITS	Trees	Fungi	2001	Bayerischer_Wald-Belauer_See	≥1991	0.826374
Trees_ITS	Trees	Fungi	2001	Bayerischer_Wald-Harz	≥1991	0.61658
Trees_ITS	Trees	Fungi	2001	Bayerischer_Wald-Pfaelzerwald	≥1991	0.710145
Trees_ITS	Trees	Fungi	2001	Bayerischer_Wald-Solling	≥1991	0.61658
Trees_ITS	Trees	Fungi	2001	Belauer_See-Harz	≥1991	0.73516
Trees_ITS	Trees	Fungi	2001	Belauer_See-Pfaelzerwald	≥1991	0.777547
Trees_ITS	Trees	Fungi	2001	Belauer_See-Solling	≥1991	0.717622
Trees_ITS	Trees	Fungi	2001	Harz-Pfaelzerwald	≥1991	0.60804
Trees_ITS	Trees	Fungi	2001	Harz-Solling	≥1991	0.435028
Trees_ITS	Trees	Fungi	2001	Pfaelzerwald-Solling	≥1991	0.526316
Trees_ITS	Trees	Fungi	2002	Bayerischer_Wald-Berchtesgaden	≥2002	0.64723
Trees_ITS	Trees	Fungi	2002	Bayerischer_Wald-Harz	≥2002	0.535826
Trees_ITS	Trees	Fungi	2002	Bayerischer_Wald-Scheyern	≥2002	0.641618
Trees_ITS	Trees	Fungi	2002	Berchtesgaden-Harz	≥2002	0.681818
Trees_ITS	Trees	Fungi	2002	Berchtesgaden-Scheyern	≥2002	0.670487
Trees_ITS	Trees	Fungi	2002	Harz-Scheyern	≥2002	0.645833
Trees_ITS	Trees	Fungi	2003	Bayerischer_Wald-Belauer_See	≥2002	0.72956
Trees_ITS	Trees	Fungi	2003	Bayerischer_Wald-Harz	≥2002	0.546763
Trees_ITS	Trees	Fungi	2003	Bayerischer_Wald-Pfaelzerwald	≥2002	0.639731
Trees_ITS	Trees	Fungi	2003	Bayerischer_Wald-Solling	≥2002	0.562278
Trees_ITS	Trees	Fungi	2003	Belauer_See-Harz	≥2002	0.760085
Trees_ITS	Trees	Fungi	2003	Belauer_See-Pfaelzerwald	≥2002	0.763158
Trees_ITS	Trees	Fungi	2003	Belauer_See-Solling	≥2002	0.662953
Trees_ITS	Trees	Fungi	2003	Harz-Pfaelzerwald	≥2002	0.650718
Trees_ITS	Trees	Fungi	2003	Harz-Solling	≥2002	0.53211
Trees_ITS	Trees	Fungi	2003	Pfaelzerwald-Solling	≥2002	0.53211
Trees_ITS	Trees	Fungi	2004	Bayerischer_Wald-Berchtesgaden	≥2002	0.6875
Trees_ITS	Trees	Fungi	2004	Bayerischer_Wald-Harz	≥2002	0.634146
Trees_ITS	Trees	Fungi	2004	Bayerischer_Wald-Scheyern	≥2002	0.662687
Trees_ITS	Trees	Fungi	2004	Berchtesgaden-Harz	≥2002	0.768328
Trees_ITS	Trees	Fungi	2004	Berchtesgaden-Scheyern	≥2002	0.679245
Trees_ITS	Trees	Fungi	2004	Harz-Scheyern	≥2002	0.57764
Trees_ITS	Trees	Fungi	2005	Bayerischer_Wald-Belauer_See	≥2002	0.806283
Trees_ITS	Trees	Fungi	2005	Bayerischer_Wald-Harz	≥2002	0.605505
Trees_ITS	Trees	Fungi	2005	Bayerischer_Wald-Pfaelzerwald	≥2002	0.678261
Trees_ITS	Trees	Fungi	2005	Bayerischer_Wald-Solling	≥2002	0.592593
Trees_ITS	Trees	Fungi	2005	Belauer_See-Harz	≥2002	0.769892
Trees_ITS	Trees	Fungi	2005	Belauer_See-Pfaelzerwald	≥2002	0.802469
Trees_ITS	Trees	Fungi	2005	Belauer_See-Solling	≥2002	0.748387
Trees_ITS	Trees	Fungi	2005	Harz-Pfaelzerwald	≥2002	0.577114
Trees_ITS	Trees	Fungi	2005	Harz-Solling	≥2002	0.432877
Trees_ITS	Trees	Fungi	2005	Pfaelzerwald-Solling	≥2002	0.611354
Trees_ITS	Trees	Fungi	2006	Bayerischer_Wald-Berchtesgaden	≥2006	0.651163
Trees_ITS	Trees	Fungi	2006	Bayerischer_Wald-Harz	≥2006	0.649718
Trees_ITS	Trees	Fungi	2006	Bayerischer_Wald-Scheyern	≥2006	0.668524
Trees_ITS	Trees	Fungi	2006	Berchtesgaden-Harz	≥2006	0.668852
Trees_ITS	Trees	Fungi	2006	Berchtesgaden-Scheyern	≥2006	0.619048
Trees_ITS	Trees	Fungi	2006	Harz-Scheyern	≥2006	0.619946
Trees_ITS	Trees	Fungi	2007	Bayerischer_Wald-Belauer_See	≥2006	0.786704
Trees_ITS	Trees	Fungi	2007	Bayerischer_Wald-Harz	≥2006	0.515254
Trees_ITS	Trees	Fungi	2007	Bayerischer_Wald-Pfaelzerwald	≥2006	0.596154
Trees_ITS	Trees	Fungi	2007	Bayerischer_Wald-Solling	≥2006	0.510204
Trees_ITS	Trees	Fungi	2007	Belauer_See-Harz	≥2006	0.765009
Trees_ITS	Trees	Fungi	2007	Belauer_See-Pfaelzerwald	≥2006	0.784641
Trees_ITS	Trees	Fungi	2007	Belauer_See-Solling	≥2006	0.737018
Trees_ITS	Trees	Fungi	2007	Harz-Pfaelzerwald	≥2006	0.654206
Trees_ITS	Trees	Fungi	2007	Harz-Solling	≥2006	0.424508
Trees_ITS	Trees	Fungi	2007	Pfaelzerwald-Solling	≥2006	0.61597
Trees_ITS	Trees	Fungi	2008	Bayerischer_Wald-Berchtesgaden	≥2006	0.658147
Trees_ITS	Trees	Fungi	2008	Bayerischer_Wald-Harz	≥2006	0.628099
Trees_ITS	Trees	Fungi	2008	Bayerischer_Wald-Scheyern	≥2006	0.650407
Trees_ITS	Trees	Fungi	2008	Berchtesgaden-Harz	≥2006	0.666667
Trees_ITS	Trees	Fungi	2008	Berchtesgaden-Scheyern	≥2006	0.609272
Trees_ITS	Trees	Fungi	2008	Harz-Scheyern	≥2006	0.590909
Trees_ITS	Trees	Fungi	2009	Bayerischer_Wald-Belauer_See	≥2006	0.809843
Trees_ITS	Trees	Fungi	2009	Bayerischer_Wald-Harz	≥2006	0.658477
Trees_ITS	Trees	Fungi	2009	Bayerischer_Wald-Pfaelzerwald	≥2006	0.726872
Trees_ITS	Trees	Fungi	2009	Bayerischer_Wald-Solling	≥2006	0.657471
Trees_ITS	Trees	Fungi	2009	Belauer_See-Harz	≥2006	0.742317
Trees_ITS	Trees	Fungi	2009	Belauer_See-Pfaelzerwald	≥2006	0.765661
Trees_ITS	Trees	Fungi	2009	Belauer_See-Solling	≥2006	0.635897
Trees_ITS	Trees	Fungi	2009	Harz-Pfaelzerwald	≥2006	0.536193
Trees_ITS	Trees	Fungi	2009	Harz-Solling	≥2006	0.330275
Trees_ITS	Trees	Fungi	2009	Pfaelzerwald-Solling	≥2006	0.544081
Trees_ITS	Trees	Fungi	2010	Bayerischer_Wald-Berchtesgaden	≥2010	0.664474
Trees_ITS	Trees	Fungi	2010	Bayerischer_Wald-Harz	≥2010	0.645333
Trees_ITS	Trees	Fungi	2010	Bayerischer_Wald-Scheyern	≥2010	0.630728
Trees_ITS	Trees	Fungi	2010	Berchtesgaden-Harz	≥2010	0.664474
Trees_ITS	Trees	Fungi	2010	Berchtesgaden-Scheyern	≥2010	0.590278
Trees_ITS	Trees	Fungi	2010	Harz-Scheyern	≥2010	0.536585
Trees_ITS	Trees	Fungi	2011	Bayerischer_Wald-Belauer_See	≥2010	0.790805
Trees_ITS	Trees	Fungi	2011	Bayerischer_Wald-Harz	≥2010	0.630208
Trees_ITS	Trees	Fungi	2011	Bayerischer_Wald-Pfaelzerwald	≥2010	0.701235
Trees_ITS	Trees	Fungi	2011	Bayerischer_Wald-Solling	≥2010	0.578378
Trees_ITS	Trees	Fungi	2011	Belauer_See-Harz	≥2010	0.733032
Trees_ITS	Trees	Fungi	2011	Belauer_See-Pfaelzerwald	≥2010	0.77314
Trees_ITS	Trees	Fungi	2011	Belauer_See-Solling	≥2010	0.697936
Trees_ITS	Trees	Fungi	2011	Harz-Pfaelzerwald	≥2010	0.494624
Trees_ITS	Trees	Fungi	2011	Harz-Solling	≥2010	0.376812
Trees_ITS	Trees	Fungi	2011	Pfaelzerwald-Solling	≥2010	0.582809
Trees_ITS	Trees	Fungi	2012	Bayerischer_Wald-Berchtesgaden	≥2010	0.673077
Trees_ITS	Trees	Fungi	2012	Bayerischer_Wald-Harz	≥2010	0.516129
Trees_ITS	Trees	Fungi	2012	Bayerischer_Wald-Scheyern	≥2010	0.624585
Trees_ITS	Trees	Fungi	2012	Berchtesgaden-Harz	≥2010	0.635294
Trees_ITS	Trees	Fungi	2012	Berchtesgaden-Scheyern	≥2010	0.623145
Trees_ITS	Trees	Fungi	2012	Harz-Scheyern	≥2010	0.527845
Trees_ITS	Trees	Fungi	2013	Bayerischer_Wald-Belauer_See	≥2010	0.762195
Trees_ITS	Trees	Fungi	2013	Bayerischer_Wald-Harz	≥2010	0.544803
Trees_ITS	Trees	Fungi	2013	Bayerischer_Wald-Pfaelzerwald	≥2010	0.6
Trees_ITS	Trees	Fungi	2013	Bayerischer_Wald-Solling	≥2010	0.534296
Trees_ITS	Trees	Fungi	2013	Belauer_See-Harz	≥2010	0.701493
Trees_ITS	Trees	Fungi	2013	Belauer_See-Pfaelzerwald	≥2010	0.784158
Trees_ITS	Trees	Fungi	2013	Belauer_See-Solling	≥2010	0.714953
Trees_ITS	Trees	Fungi	2013	Harz-Pfaelzerwald	≥2010	0.558011
Trees_ITS	Trees	Fungi	2013	Harz-Solling	≥2010	0.441791
Trees_ITS	Trees	Fungi	2013	Pfaelzerwald-Solling	≥2010	0.578811
Trees_ITS	Trees	Fungi	2014	Bayerischer_Wald-Berchtesgaden	≥2014	0.682051
Trees_ITS	Trees	Fungi	2014	Bayerischer_Wald-Harz	≥2014	0.606684
Trees_ITS	Trees	Fungi	2014	Bayerischer_Wald-Scheyern	≥2014	0.700767
Trees_ITS	Trees	Fungi	2014	Berchtesgaden-Harz	≥2014	0.688776
Trees_ITS	Trees	Fungi	2014	Berchtesgaden-Scheyern	≥2014	0.704082
Trees_ITS	Trees	Fungi	2014	Harz-Scheyern	≥2014	0.51895
Trees_ITS	Trees	Fungi	2015	Belauer_See-Pfaelzerwald	≥2014	0.735135
Trees_ITS	Trees	Fungi	2015	Belauer_See-Scheyern	≥2014	0.677966
Trees_ITS	Trees	Fungi	2015	Belauer_See-Solling	≥2014	0.659026
Trees_ITS	Trees	Fungi	2015	Pfaelzerwald-Scheyern	≥2014	0.594444
Trees_ITS	Trees	Fungi	2015	Pfaelzerwald-Solling	≥2014	0.556818
Trees_ITS	Trees	Fungi	2015	Scheyern-Solling	≥2014	0.524781
Trees_ITS	Trees	Fungi	2017	Belauer_See-Pfaelzerwald	≥2014	0.763797
Trees_ITS	Trees	Fungi	2017	Belauer_See-Scheyern	≥2014	0.688995
Trees_ITS	Trees	Fungi	2017	Belauer_See-Solling	≥2014	0.676123
Trees_ITS	Trees	Fungi	2017	Pfaelzerwald-Scheyern	≥2014	0.580311
Trees_ITS	Trees	Fungi	2017	Pfaelzerwald-Solling	≥2014	0.596659
Trees_ITS	Trees	Fungi	2017	Scheyern-Solling	≥2014	0.583979
Trees_ITS	Trees	Fungi	2019	Belauer_See-Pfaelzerwald	≥2014	0.746137
Trees_ITS	Trees	Fungi	2019	Belauer_See-Scheyern	≥2014	0.66313
Trees_ITS	Trees	Fungi	2019	Belauer_See-Solling	≥2014	0.677333
Trees_ITS	Trees	Fungi	2019	Pfaelzerwald-Scheyern	≥2014	0.521994
Trees_ITS	Trees	Fungi	2019	Pfaelzerwald-Solling	≥2014	0.445141
Trees_ITS	Trees	Fungi	2019	Scheyern-Solling	≥2014	0.549708
Trees_ITS	Trees	Fungi	2021	Belauer_See-Pfaelzerwald	≥2014	0.770186
Trees_ITS	Trees	Fungi	2021	Belauer_See-Scheyern	≥2014	0.706667
Trees_ITS	Trees	Fungi	2021	Belauer_See-Solling	≥2014	0.677165
Trees_ITS	Trees	Fungi	2021	Pfaelzerwald-Scheyern	≥2014	0.59759
Trees_ITS	Trees	Fungi	2021	Pfaelzerwald-Solling	≥2014	0.530612
Trees_ITS	Trees	Fungi	2021	Scheyern-Solling	≥2014	0.568182
Bladderwrack_16S	Bladderwrack	Bacteria	1998	Eckw-Ostsee	≥1998	0.821757
Bladderwrack_16S	Bladderwrack	Bacteria	1998	Eckw-Sylt	≥1998	0.666667
Bladderwrack_16S	Bladderwrack	Bacteria	1998	Ostsee-Sylt	≥1998	0.830565
Bladderwrack_16S	Bladderwrack	Bacteria	1999	Eckw-Ostsee	≥1998	0.8646
Bladderwrack_16S	Bladderwrack	Bacteria	1999	Eckw-Sylt	≥1998	0.713246
Bladderwrack_16S	Bladderwrack	Bacteria	1999	Ostsee-Sylt	≥1998	0.876513
Bladderwrack_16S	Bladderwrack	Bacteria	2000	Eckw-Ostsee	≥1998	0.804702
Bladderwrack_16S	Bladderwrack	Bacteria	2000	Eckw-Sylt	≥1998	0.690563
Bladderwrack_16S	Bladderwrack	Bacteria	2000	Ostsee-Sylt	≥1998	0.820696
Bladderwrack_16S	Bladderwrack	Bacteria	2001	Eckw-Ostsee	≥2001	0.827234
Bladderwrack_16S	Bladderwrack	Bacteria	2001	Eckw-Sylt	≥2001	0.694765
Bladderwrack_16S	Bladderwrack	Bacteria	2001	Ostsee-Sylt	≥2001	0.834179
Bladderwrack_16S	Bladderwrack	Bacteria	2002	Eckw-Ostsee	≥2001	0.827586
Bladderwrack_16S	Bladderwrack	Bacteria	2002	Eckw-Sylt	≥2001	0.670141
Bladderwrack_16S	Bladderwrack	Bacteria	2002	Ostsee-Sylt	≥2001	0.82636
Bladderwrack_16S	Bladderwrack	Bacteria	2003	Eckw-Ostsee	≥2001	0.820183
Bladderwrack_16S	Bladderwrack	Bacteria	2003	Eckw-Sylt	≥2001	0.692308
Bladderwrack_16S	Bladderwrack	Bacteria	2003	Ostsee-Sylt	≥2001	0.812558
Bladderwrack_16S	Bladderwrack	Bacteria	2004	Eckw-Ostsee	≥2004	0.84375
Bladderwrack_16S	Bladderwrack	Bacteria	2004	Eckw-Sylt	≥2004	0.683721
Bladderwrack_16S	Bladderwrack	Bacteria	2004	Ostsee-Sylt	≥2004	0.826377
Bladderwrack_16S	Bladderwrack	Bacteria	2005	Eckw-Ostsee	≥2004	0.824275
Bladderwrack_16S	Bladderwrack	Bacteria	2005	Eckw-Sylt	≥2004	0.682676
Bladderwrack_16S	Bladderwrack	Bacteria	2005	Ostsee-Sylt	≥2004	0.82852
Bladderwrack_16S	Bladderwrack	Bacteria	2006	Eckw-Ostsee	≥2004	0.837945
Bladderwrack_16S	Bladderwrack	Bacteria	2006	Eckw-Sylt	≥2004	0.653433
Bladderwrack_16S	Bladderwrack	Bacteria	2006	Ostsee-Sylt	≥2004	0.857809
Bladderwrack_16S	Bladderwrack	Bacteria	2007	Eckw-Ostsee	≥2007	0.808349
Bladderwrack_16S	Bladderwrack	Bacteria	2007	Eckw-Sylt	≥2007	0.601216
Bladderwrack_16S	Bladderwrack	Bacteria	2007	Ostsee-Sylt	≥2007	0.82397
Bladderwrack_16S	Bladderwrack	Bacteria	2008	Eckw-Ostsee	≥2007	0.80109
Bladderwrack_16S	Bladderwrack	Bacteria	2008	Eckw-Sylt	≥2007	0.646226
Bladderwrack_16S	Bladderwrack	Bacteria	2008	Ostsee-Sylt	≥2007	0.827709
Bladderwrack_16S	Bladderwrack	Bacteria	2009	Eckw-Ostsee	≥2007	0.810989
Bladderwrack_16S	Bladderwrack	Bacteria	2009	Eckw-Sylt	≥2007	0.671975
Bladderwrack_16S	Bladderwrack	Bacteria	2009	Ostsee-Sylt	≥2007	0.822633
Bladderwrack_16S	Bladderwrack	Bacteria	2010	Eckw-Ostsee	≥2010	0.852941
Bladderwrack_16S	Bladderwrack	Bacteria	2010	Eckw-Sylt	≥2010	0.704097
Bladderwrack_16S	Bladderwrack	Bacteria	2010	Ostsee-Sylt	≥2010	0.852941
Bladderwrack_16S	Bladderwrack	Bacteria	2011	Eckw-Ostsee	≥2010	0.818723
Bladderwrack_16S	Bladderwrack	Bacteria	2011	Eckw-Sylt	≥2010	0.690852
Bladderwrack_16S	Bladderwrack	Bacteria	2011	Ostsee-Sylt	≥2010	0.843333
Bladderwrack_18S	Bladderwrack	Metazoa	1998	Eckw-Ostsee	≥1998	0.893617
Bladderwrack_18S	Bladderwrack	Metazoa	1998	Eckw-Sylt	≥1998	0.631579
Bladderwrack_18S	Bladderwrack	Metazoa	1998	Ostsee-Sylt	≥1998	0.915663
Bladderwrack_18S	Bladderwrack	Metazoa	1999	Eckw-Ostsee	≥1998	0.94382
Bladderwrack_18S	Bladderwrack	Metazoa	1999	Eckw-Sylt	≥1998	0.712329
Bladderwrack_18S	Bladderwrack	Metazoa	1999	Ostsee-Sylt	≥1998	0.913043
Bladderwrack_18S	Bladderwrack	Metazoa	2000	Eckw-Ostsee	≥1998	0.898551
Bladderwrack_18S	Bladderwrack	Metazoa	2000	Eckw-Sylt	≥1998	0.666667
Bladderwrack_18S	Bladderwrack	Metazoa	2000	Ostsee-Sylt	≥1998	0.939759
Bladderwrack_18S	Bladderwrack	Metazoa	2001	Eckw-Ostsee	≥2001	0.844444
Bladderwrack_18S	Bladderwrack	Metazoa	2001	Eckw-Sylt	≥2001	0.7
Bladderwrack_18S	Bladderwrack	Metazoa	2001	Ostsee-Sylt	≥2001	0.888889
Bladderwrack_18S	Bladderwrack	Metazoa	2002	Eckw-Ostsee	≥2001	0.939394
Bladderwrack_18S	Bladderwrack	Metazoa	2002	Eckw-Sylt	≥2001	0.653846
Bladderwrack_18S	Bladderwrack	Metazoa	2002	Ostsee-Sylt	≥2001	0.905263
Bladderwrack_18S	Bladderwrack	Metazoa	2003	Eckw-Ostsee	≥2001	0.947368
Bladderwrack_18S	Bladderwrack	Metazoa	2003	Eckw-Sylt	≥2001	0.571429
Bladderwrack_18S	Bladderwrack	Metazoa	2003	Ostsee-Sylt	≥2001	0.867925
Bladderwrack_18S	Bladderwrack	Metazoa	2004	Eckw-Ostsee	≥2004	0.965517
Bladderwrack_18S	Bladderwrack	Metazoa	2004	Eckw-Sylt	≥2004	0.755556
Bladderwrack_18S	Bladderwrack	Metazoa	2004	Ostsee-Sylt	≥2004	0.965517
Bladderwrack_18S	Bladderwrack	Metazoa	2005	Eckw-Ostsee	≥2004	0.978723
Bladderwrack_18S	Bladderwrack	Metazoa	2005	Eckw-Sylt	≥2004	0.736842
Bladderwrack_18S	Bladderwrack	Metazoa	2005	Ostsee-Sylt	≥2004	0.944444
Bladderwrack_18S	Bladderwrack	Metazoa	2006	Eckw-Ostsee	≥2004	0.923077
Bladderwrack_18S	Bladderwrack	Metazoa	2006	Eckw-Sylt	≥2004	0.634146
Bladderwrack_18S	Bladderwrack	Metazoa	2006	Ostsee-Sylt	≥2004	0.905263
Bladderwrack_18S	Bladderwrack	Metazoa	2008	Eckw-Ostsee	≥2007	0.955224
Bladderwrack_18S	Bladderwrack	Metazoa	2008	Eckw-Sylt	≥2007	0.75
Bladderwrack_18S	Bladderwrack	Metazoa	2008	Ostsee-Sylt	≥2007	0.93617
Bladderwrack_18S	Bladderwrack	Metazoa	2009	Eckw-Ostsee	≥2007	0.911765
Bladderwrack_18S	Bladderwrack	Metazoa	2009	Eckw-Sylt	≥2007	0.84507
Bladderwrack_18S	Bladderwrack	Metazoa	2009	Ostsee-Sylt	≥2007	0.861538
Bladderwrack_18S	Bladderwrack	Metazoa	2010	Eckw-Ostsee	≥2010	0.957746
Bladderwrack_18S	Bladderwrack	Metazoa	2010	Eckw-Sylt	≥2010	0.654545
Bladderwrack_18S	Bladderwrack	Metazoa	2010	Ostsee-Sylt	≥2010	0.909091
Bladderwrack_18S	Bladderwrack	Metazoa	2011	Eckw-Ostsee	≥2010	0.909091
Bladderwrack_18S	Bladderwrack	Metazoa	2011	Eckw-Sylt	≥2010	0.641509
Bladderwrack_18S	Bladderwrack	Metazoa	2011	Ostsee-Sylt	≥2010	0.916667
Bladderwrack_18S	Bladderwrack	Metazoa	2012	Eckw-Ostsee	≥2010	0.958333
Bladderwrack_18S	Bladderwrack	Metazoa	2012	Eckw-Sylt	≥2010	0.626866
Bladderwrack_18S	Bladderwrack	Metazoa	2012	Ostsee-Sylt	≥2010	0.958333
Blue_Mussel_16S	Blue	Bacteria	1992	Eckw-Ostsee	≥1992	0.923077
Blue_Mussel_16S	Blue	Bacteria	1992	Eckw-Sylt	≥1992	0.730275
Blue_Mussel_16S	Blue	Bacteria	1992	Ostsee-Sylt	≥1992	0.920023
Blue_Mussel_16S	Blue	Bacteria	1993	Eckw-Ostsee	≥1992	0.921749
Blue_Mussel_16S	Blue	Bacteria	1993	Eckw-Sylt	≥1992	0.700416
Blue_Mussel_16S	Blue	Bacteria	1993	Ostsee-Sylt	≥1992	0.915047
Blue_Mussel_16S	Blue	Bacteria	1994	Eckw-Ostsee	≥1992	0.898431
Blue_Mussel_16S	Blue	Bacteria	1994	Eckw-Sylt	≥1992	0.698137
Blue_Mussel_16S	Blue	Bacteria	1994	Ostsee-Sylt	≥1992	0.880872
Blue_Mussel_16S	Blue	Bacteria	1995	Eckw-Ostsee	≥1992	0.922722
Blue_Mussel_16S	Blue	Bacteria	1995	Eckw-Sylt	≥1992	0.645395
Blue_Mussel_16S	Blue	Bacteria	1995	Ostsee-Sylt	≥1992	0.907139
Blue_Mussel_16S	Blue	Bacteria	1998	Eckw-Ostsee	≥1992	0.909695
Blue_Mussel_16S	Blue	Bacteria	1998	Eckw-Sylt	≥1992	0.64943
Blue_Mussel_16S	Blue	Bacteria	1998	Ostsee-Sylt	≥1992	0.90573
Blue_Mussel_16S	Blue	Bacteria	1999	Eckw-Ostsee	≥1999	0.88826
Blue_Mussel_16S	Blue	Bacteria	1999	Eckw-Sylt	≥1999	0.655222
Blue_Mussel_16S	Blue	Bacteria	1999	Ostsee-Sylt	≥1999	0.864982
Blue_Mussel_16S	Blue	Bacteria	2000	Eckw-Ostsee	≥1999	0.888154
Blue_Mussel_16S	Blue	Bacteria	2000	Eckw-Sylt	≥1999	0.631229
Blue_Mussel_16S	Blue	Bacteria	2000	Ostsee-Sylt	≥1999	0.890236
Blue_Mussel_16S	Blue	Bacteria	2001	Eckw-Ostsee	≥1999	0.907725
Blue_Mussel_16S	Blue	Bacteria	2001	Eckw-Sylt	≥1999	0.617761
Blue_Mussel_16S	Blue	Bacteria	2001	Ostsee-Sylt	≥1999	0.895914
Blue_Mussel_16S	Blue	Bacteria	2002	Eckw-Ostsee	≥1999	0.905868
Blue_Mussel_16S	Blue	Bacteria	2002	Eckw-Sylt	≥1999	0.675507
Blue_Mussel_16S	Blue	Bacteria	2002	Ostsee-Sylt	≥1999	0.908039
Blue_Mussel_16S	Blue	Bacteria	2003	Eckw-Ostsee	≥1999	0.894418
Blue_Mussel_16S	Blue	Bacteria	2003	Eckw-Sylt	≥1999	0.586583
Blue_Mussel_16S	Blue	Bacteria	2003	Ostsee-Sylt	≥1999	0.871731
Blue_Mussel_16S	Blue	Bacteria	2004	Eckw-Ostsee	≥2004	0.881295
Blue_Mussel_16S	Blue	Bacteria	2004	Eckw-Sylt	≥2004	0.62237
Blue_Mussel_16S	Blue	Bacteria	2004	Ostsee-Sylt	≥2004	0.8734
Blue_Mussel_16S	Blue	Bacteria	2005	Eckw-Ostsee	≥2004	0.90347
Blue_Mussel_16S	Blue	Bacteria	2005	Eckw-Sylt	≥2004	0.576119
Blue_Mussel_16S	Blue	Bacteria	2005	Ostsee-Sylt	≥2004	0.857485
Blue_Mussel_16S	Blue	Bacteria	2006	Eckw-Ostsee	≥2004	0.921933
Blue_Mussel_16S	Blue	Bacteria	2006	Eckw-Sylt	≥2004	0.661319
Blue_Mussel_16S	Blue	Bacteria	2006	Ostsee-Sylt	≥2004	0.890694
Blue_Mussel_16S	Blue	Bacteria	2007	Eckw-Ostsee	≥2004	0.888889
Blue_Mussel_16S	Blue	Bacteria	2007	Eckw-Sylt	≥2004	0.664193
Blue_Mussel_16S	Blue	Bacteria	2007	Ostsee-Sylt	≥2004	0.886878
Blue_Mussel_16S	Blue	Bacteria	2008	Eckw-Ostsee	≥2004	0.90708
Blue_Mussel_16S	Blue	Bacteria	2008	Eckw-Sylt	≥2004	0.587302
Blue_Mussel_16S	Blue	Bacteria	2008	Ostsee-Sylt	≥2004	0.885177
Blue_Mussel_16S	Blue	Bacteria	2009	Eckw-Ostsee	≥2009	0.886972
Blue_Mussel_16S	Blue	Bacteria	2009	Eckw-Sylt	≥2009	0.650628
Blue_Mussel_16S	Blue	Bacteria	2009	Ostsee-Sylt	≥2009	0.893443
Blue_Mussel_16S	Blue	Bacteria	2010	Eckw-Ostsee	≥2009	0.896355
Blue_Mussel_16S	Blue	Bacteria	2010	Eckw-Sylt	≥2009	0.536585
Blue_Mussel_16S	Blue	Bacteria	2010	Ostsee-Sylt	≥2009	0.859556
Blue_Mussel_16S	Blue	Bacteria	2011	Eckw-Ostsee	≥2009	0.919016
Blue_Mussel_16S	Blue	Bacteria	2011	Eckw-Sylt	≥2009	0.624642
Blue_Mussel_16S	Blue	Bacteria	2011	Ostsee-Sylt	≥2009	0.894858
Blue_Mussel_16S	Blue	Bacteria	2012	Eckw-Ostsee	≥2009	0.905263
Blue_Mussel_16S	Blue	Bacteria	2012	Eckw-Sylt	≥2009	0.587642
Blue_Mussel_16S	Blue	Bacteria	2012	Ostsee-Sylt	≥2009	0.864097
Blue_Mussel_16S	Blue	Bacteria	2013	Eckw-Ostsee	≥2009	0.897745
Blue_Mussel_16S	Blue	Bacteria	2013	Eckw-Sylt	≥2009	0.634483
Blue_Mussel_16S	Blue	Bacteria	2013	Ostsee-Sylt	≥2009	0.860197
Blue_Mussel_16S	Blue	Bacteria	2014	Eckw-Ostsee	≥2014	0.898364
Blue_Mussel_16S	Blue	Bacteria	2014	Eckw-Sylt	≥2014	0.630496
Blue_Mussel_16S	Blue	Bacteria	2014	Ostsee-Sylt	≥2014	0.853563
Blue_Mussel_16S	Blue	Bacteria	2015	Eckw-Ostsee	≥2014	0.908657
Blue_Mussel_16S	Blue	Bacteria	2015	Eckw-Sylt	≥2014	0.634823
Blue_Mussel_16S	Blue	Bacteria	2015	Ostsee-Sylt	≥2014	0.896638
Blue_Mussel_16S	Blue	Bacteria	2017	Eckw-Ostsee	≥2014	0.883691
Blue_Mussel_16S	Blue	Bacteria	2017	Eckw-Sylt	≥2014	0.658395
Blue_Mussel_16S	Blue	Bacteria	2017	Ostsee-Sylt	≥2014	0.883689
Blue_Mussel_16S	Blue	Bacteria	2019	Eckw-Ostsee	≥2014	0.892944
Blue_Mussel_16S	Blue	Bacteria	2019	Eckw-Sylt	≥2014	0.668693
Blue_Mussel_16S	Blue	Bacteria	2019	Ostsee-Sylt	≥2014	0.88903
Blue_Mussel_18S	Blue	Algae/Protozoa	1992	Eckw-Ostsee	≥1992	0.816
Blue_Mussel_18S	Blue	Algae/Protozoa	1992	Eckw-Sylt	≥1992	0.728972
Blue_Mussel_18S	Blue	Algae/Protozoa	1992	Ostsee-Sylt	≥1992	0.786885
Blue_Mussel_18S	Blue	Algae/Protozoa	1993	Eckw-Ostsee	≥1992	0.808989
Blue_Mussel_18S	Blue	Algae/Protozoa	1993	Eckw-Sylt	≥1992	0.722222
Blue_Mussel_18S	Blue	Algae/Protozoa	1993	Ostsee-Sylt	≥1992	0.767442
Blue_Mussel_18S	Blue	Algae/Protozoa	1994	Eckw-Ostsee	≥1992	0.793103
Blue_Mussel_18S	Blue	Algae/Protozoa	1994	Eckw-Sylt	≥1992	0.654206
Blue_Mussel_18S	Blue	Algae/Protozoa	1994	Ostsee-Sylt	≥1992	0.666667
Blue_Mussel_18S	Blue	Algae/Protozoa	1995	Eckw-Ostsee	≥1992	0.858407
Blue_Mussel_18S	Blue	Algae/Protozoa	1995	Eckw-Sylt	≥1992	0.758465
Blue_Mussel_18S	Blue	Algae/Protozoa	1995	Ostsee-Sylt	≥1992	0.777251
Blue_Mussel_18S	Blue	Algae/Protozoa	1998	Eckw-Ostsee	≥1992	0.857143
Blue_Mussel_18S	Blue	Algae/Protozoa	1998	Eckw-Sylt	≥1992	0.773756
Blue_Mussel_18S	Blue	Algae/Protozoa	1998	Ostsee-Sylt	≥1992	0.798122
Blue_Mussel_18S	Blue	Algae/Protozoa	1999	Eckw-Ostsee	≥1999	0.795107
Blue_Mussel_18S	Blue	Algae/Protozoa	1999	Eckw-Sylt	≥1999	0.614458
Blue_Mussel_18S	Blue	Algae/Protozoa	1999	Ostsee-Sylt	≥1999	0.851312
Blue_Mussel_18S	Blue	Algae/Protozoa	2000	Eckw-Ostsee	≥1999	0.823171
Blue_Mussel_18S	Blue	Algae/Protozoa	2000	Eckw-Sylt	≥1999	0.717391
Blue_Mussel_18S	Blue	Algae/Protozoa	2000	Ostsee-Sylt	≥1999	0.819572
Blue_Mussel_18S	Blue	Algae/Protozoa	2001	Eckw-Ostsee	≥1999	0.8
Blue_Mussel_18S	Blue	Algae/Protozoa	2001	Eckw-Sylt	≥1999	0.696486
Blue_Mussel_18S	Blue	Algae/Protozoa	2001	Ostsee-Sylt	≥1999	0.829268
Blue_Mussel_18S	Blue	Algae/Protozoa	2002	Eckw-Ostsee	≥1999	0.863309
Blue_Mussel_18S	Blue	Algae/Protozoa	2002	Eckw-Sylt	≥1999	0.721893
Blue_Mussel_18S	Blue	Algae/Protozoa	2002	Ostsee-Sylt	≥1999	0.855072
Blue_Mussel_18S	Blue	Algae/Protozoa	2003	Eckw-Ostsee	≥1999	0.859375
Blue_Mussel_18S	Blue	Algae/Protozoa	2003	Eckw-Sylt	≥1999	0.723077
Blue_Mussel_18S	Blue	Algae/Protozoa	2003	Ostsee-Sylt	≥1999	0.836653
Blue_Mussel_18S	Blue	Algae/Protozoa	2004	Eckw-Ostsee	≥2004	0.855932
Blue_Mussel_18S	Blue	Algae/Protozoa	2004	Eckw-Sylt	≥2004	0.744048
Blue_Mussel_18S	Blue	Algae/Protozoa	2004	Ostsee-Sylt	≥2004	0.841202
Blue_Mussel_18S	Blue	Algae/Protozoa	2005	Eckw-Ostsee	≥2004	0.88806
Blue_Mussel_18S	Blue	Algae/Protozoa	2005	Eckw-Sylt	≥2004	0.766467
Blue_Mussel_18S	Blue	Algae/Protozoa	2005	Ostsee-Sylt	≥2004	0.853846
Blue_Mussel_18S	Blue	Algae/Protozoa	2006	Eckw-Ostsee	≥2004	0.87372
Blue_Mussel_18S	Blue	Algae/Protozoa	2006	Eckw-Sylt	≥2004	0.731707
Blue_Mussel_18S	Blue	Algae/Protozoa	2006	Ostsee-Sylt	≥2004	0.850174
Blue_Mussel_18S	Blue	Algae/Protozoa	2007	Eckw-Ostsee	≥2004	0.857143
Blue_Mussel_18S	Blue	Algae/Protozoa	2007	Eckw-Sylt	≥2004	0.74463
Blue_Mussel_18S	Blue	Algae/Protozoa	2007	Ostsee-Sylt	≥2004	0.874251
Blue_Mussel_18S	Blue	Algae/Protozoa	2008	Eckw-Ostsee	≥2004	0.916667
Blue_Mussel_18S	Blue	Algae/Protozoa	2008	Eckw-Sylt	≥2004	0.815427
Blue_Mussel_18S	Blue	Algae/Protozoa	2008	Ostsee-Sylt	≥2004	0.885714
Blue_Mussel_18S	Blue	Algae/Protozoa	2009	Eckw-Ostsee	≥2009	0.826923
Blue_Mussel_18S	Blue	Algae/Protozoa	2009	Eckw-Sylt	≥2009	0.735516
Blue_Mussel_18S	Blue	Algae/Protozoa	2009	Ostsee-Sylt	≥2009	0.792079
Blue_Mussel_18S	Blue	Algae/Protozoa	2010	Eckw-Ostsee	≥2009	0.876543
Blue_Mussel_18S	Blue	Algae/Protozoa	2010	Eckw-Sylt	≥2009	0.767857
Blue_Mussel_18S	Blue	Algae/Protozoa	2010	Ostsee-Sylt	≥2009	0.837061
Blue_Mussel_18S	Blue	Algae/Protozoa	2011	Eckw-Ostsee	≥2009	0.86119
Blue_Mussel_18S	Blue	Algae/Protozoa	2011	Eckw-Sylt	≥2009	0.7875
Blue_Mussel_18S	Blue	Algae/Protozoa	2011	Ostsee-Sylt	≥2009	0.844828
Blue_Mussel_18S	Blue	Algae/Protozoa	2012	Eckw-Ostsee	≥2009	0.812183
Blue_Mussel_18S	Blue	Algae/Protozoa	2012	Eckw-Sylt	≥2009	0.717241
Blue_Mussel_18S	Blue	Algae/Protozoa	2012	Ostsee-Sylt	≥2009	0.8
Blue_Mussel_18S	Blue	Algae/Protozoa	2013	Eckw-Ostsee	≥2009	0.875445
Blue_Mussel_18S	Blue	Algae/Protozoa	2013	Eckw-Sylt	≥2009	0.764228
Blue_Mussel_18S	Blue	Algae/Protozoa	2013	Ostsee-Sylt	≥2009	0.855072
Blue_Mussel_18S	Blue	Algae/Protozoa	2014	Eckw-Ostsee	≥2014	0.874172
Blue_Mussel_18S	Blue	Algae/Protozoa	2014	Eckw-Sylt	≥2014	0.715736
Blue_Mussel_18S	Blue	Algae/Protozoa	2014	Ostsee-Sylt	≥2014	0.851351
Blue_Mussel_18S	Blue	Algae/Protozoa	2015	Eckw-Ostsee	≥2014	0.821429
Blue_Mussel_18S	Blue	Algae/Protozoa	2015	Eckw-Sylt	≥2014	0.656442
Blue_Mussel_18S	Blue	Algae/Protozoa	2015	Ostsee-Sylt	≥2014	0.842105
Blue_Mussel_18S	Blue	Algae/Protozoa	2017	Eckw-Ostsee	≥2014	0.84507
Blue_Mussel_18S	Blue	Algae/Protozoa	2017	Eckw-Sylt	≥2014	0.729306
Blue_Mussel_18S	Blue	Algae/Protozoa	2017	Ostsee-Sylt	≥2014	0.849123
Blue_Mussel_18S	Blue	Algae/Protozoa	2019	Eckw-Ostsee	≥2014	0.896373
Blue_Mussel_18S	Blue	Algae/Protozoa	2019	Eckw-Sylt	≥2014	0.743649
Blue_Mussel_18S	Blue	Algae/Protozoa	2019	Ostsee-Sylt	≥2014	0.88189
Trees_16S	Trees	Bacteria	1991	Gesamtgebiet_Leipzig-Saartal	≥1991	0.558974
Trees_16S	Trees	Bacteria	1993	Gesamtgebiet_Leipzig-Saartal	≥1991	0.615603
Trees_16S	Trees	Bacteria	1994	Gesamtgebiet_Leipzig-Saartal	≥1991	0.552632
Trees_16S	Trees	Bacteria	1995	Gesamtgebiet_Leipzig-Saartal	≥1991	0.616337
Trees_16S	Trees	Bacteria	1997	Gesamtgebiet_Leipzig-Saartal	≥1991	0.43129
Trees_16S	Trees	Bacteria	1998	Gesamtgebiet_Leipzig-Saartal	≥1991	0.529134
Trees_16S	Trees	Bacteria	1999	Gesamtgebiet_Leipzig-Saartal	≥1991	0.616071
Trees_16S	Trees	Bacteria	2002	Gesamtgebiet_Leipzig-Saartal	≥2002	0.440171
Trees_16S	Trees	Bacteria	2003	Gesamtgebiet_Leipzig-Saartal	≥2002	0.702948
Trees_16S	Trees	Bacteria	2004	Gesamtgebiet_Leipzig-Saartal	≥2002	0.51938
Trees_16S	Trees	Bacteria	2005	Gesamtgebiet_Leipzig-Saartal	≥2002	0.536829
Trees_16S	Trees	Bacteria	2006	Gesamtgebiet_Leipzig-Saartal	≥2006	0.588928
Trees_16S	Trees	Bacteria	2007	Gesamtgebiet_Leipzig-Saartal	≥2006	0.602941
Trees_16S	Trees	Bacteria	2009	Gesamtgebiet_Leipzig-Saartal	≥2006	0.61669
Trees_16S	Trees	Bacteria	2010	Gesamtgebiet_Leipzig-Saartal	≥2010	0.514286
Trees_16S	Trees	Bacteria	2011	Gesamtgebiet_Leipzig-Saartal	≥2010	0.477848
Trees_16S	Trees	Bacteria	2012	Gesamtgebiet_Leipzig-Saartal	≥2010	0.62
Trees_16S	Trees	Bacteria	2013	Gesamtgebiet_Leipzig-Saartal	≥2010	0.475034
Trees_16S	Trees	Bacteria	2014	Gesamtgebiet_Leipzig-Saartal	≥2014	0.534075
Trees_COI	Trees	Metazoa	1991	Gesamtgebiet_Leipzig-Saartal	≥1991	0.821918
Trees_COI	Trees	Metazoa	1993	Gesamtgebiet_Leipzig-Saartal	≥1991	0.72093
Trees_COI	Trees	Metazoa	1994	Gesamtgebiet_Leipzig-Saartal	≥1991	0.761905
Trees_COI	Trees	Metazoa	1995	Gesamtgebiet_Leipzig-Saartal	≥1991	0.696629
Trees_COI	Trees	Metazoa	1997	Gesamtgebiet_Leipzig-Saartal	≥1991	0.745763
Trees_COI	Trees	Metazoa	1998	Gesamtgebiet_Leipzig-Saartal	≥1991	0.773723
Trees_COI	Trees	Metazoa	1999	Gesamtgebiet_Leipzig-Saartal	≥1991	0.710744
Trees_COI	Trees	Metazoa	2000	Gesamtgebiet_Leipzig-Saartal	≥1991	0.817204
Trees_COI	Trees	Metazoa	2002	Gesamtgebiet_Leipzig-Saartal	≥2002	0.797297
Trees_COI	Trees	Metazoa	2003	Gesamtgebiet_Leipzig-Saartal	≥2002	0.818182
Trees_COI	Trees	Metazoa	2004	Gesamtgebiet_Leipzig-Saartal	≥2002	0.773109
Trees_COI	Trees	Metazoa	2005	Gesamtgebiet_Leipzig-Saartal	≥2002	0.744186
Trees_COI	Trees	Metazoa	2006	Gesamtgebiet_Leipzig-Saartal	≥2006	0.755102
Trees_COI	Trees	Metazoa	2007	Gesamtgebiet_Leipzig-Saartal	≥2006	0.795699
Trees_COI	Trees	Metazoa	2008	Gesamtgebiet_Leipzig-Saartal	≥2006	0.689655
Trees_COI	Trees	Metazoa	2009	Gesamtgebiet_Leipzig-Saartal	≥2006	0.732394
Trees_COI	Trees	Metazoa	2010	Gesamtgebiet_Leipzig-Saartal	≥2010	0.584071
Trees_COI	Trees	Metazoa	2011	Gesamtgebiet_Leipzig-Saartal	≥2010	0.610169
Trees_COI	Trees	Metazoa	2012	Gesamtgebiet_Leipzig-Saartal	≥2010	0.793651
Trees_COI	Trees	Metazoa	2013	Gesamtgebiet_Leipzig-Saartal	≥2010	0.643678
Trees_COI	Trees	Metazoa	2014	Gesamtgebiet_Leipzig-Saartal	≥2014	0.747475
Trees_COI	Trees	Metazoa	2016	Gesamtgebiet_Leipzig-Saartal	≥2014	0.766355
Trees_COI	Trees	Metazoa	2018	Gesamtgebiet_Leipzig-Saartal	≥2014	0.742857
Trees_ITS	Trees	Fungi	1991	Gesamtgebiet_Leipzig-Saartal	≥1991	0.684492
Trees_ITS	Trees	Fungi	1993	Gesamtgebiet_Leipzig-Saartal	≥1991	0.654378
Trees_ITS	Trees	Fungi	1994	Gesamtgebiet_Leipzig-Saartal	≥1991	0.709924
Trees_ITS	Trees	Fungi	1995	Gesamtgebiet_Leipzig-Saartal	≥1991	0.621622
Trees_ITS	Trees	Fungi	1997	Gesamtgebiet_Leipzig-Saartal	≥1991	0.552381
Trees_ITS	Trees	Fungi	1998	Gesamtgebiet_Leipzig-Saartal	≥1991	0.596364
Trees_ITS	Trees	Fungi	1999	Gesamtgebiet_Leipzig-Saartal	≥1991	0.482412
Trees_ITS	Trees	Fungi	2000	Gesamtgebiet_Leipzig-Saartal	≥1991	0.6
Trees_ITS	Trees	Fungi	2001	Gesamtgebiet_Leipzig-Saartal	≥1991	0.618182
Trees_ITS	Trees	Fungi	2002	Gesamtgebiet_Leipzig-Saartal	≥2002	0.592
Trees_ITS	Trees	Fungi	2003	Gesamtgebiet_Leipzig-Saartal	≥2002	0.624506
Trees_ITS	Trees	Fungi	2004	Gesamtgebiet_Leipzig-Saartal	≥2002	0.509804
Trees_ITS	Trees	Fungi	2005	Gesamtgebiet_Leipzig-Saartal	≥2002	0.431818
Trees_ITS	Trees	Fungi	2006	Gesamtgebiet_Leipzig-Saartal	≥2006	0.337079
Trees_ITS	Trees	Fungi	2007	Gesamtgebiet_Leipzig-Saartal	≥2006	0.483871
Trees_ITS	Trees	Fungi	2008	Gesamtgebiet_Leipzig-Saartal	≥2006	0.549356
Trees_ITS	Trees	Fungi	2009	Gesamtgebiet_Leipzig-Saartal	≥2006	0.509091
Trees_ITS	Trees	Fungi	2010	Gesamtgebiet_Leipzig-Saartal	≥2010	0.468864
Trees_ITS	Trees	Fungi	2011	Gesamtgebiet_Leipzig-Saartal	≥2010	0.431718
Trees_ITS	Trees	Fungi	2012	Gesamtgebiet_Leipzig-Saartal	≥2010	0.535714
Trees_ITS	Trees	Fungi	2013	Gesamtgebiet_Leipzig-Saartal	≥2010	0.584416
Trees_ITS	Trees	Fungi	2014	Gesamtgebiet_Leipzig-Saartal	≥2014	0.496296
Trees_ITS	Trees	Fungi	2016	Gesamtgebiet_Leipzig-Saartal	≥2014	0.509225
Trees_ITS	Trees	Fungi	2018	Gesamtgebiet_Leipzig-Saartal	≥2014	0.614634
Trees_COI	Trees	Metazoa	1999	Bayerischer_Wald-Belauer_See	≥1991	0.791045
Trees_COI	Trees	Metazoa	1999	Bayerischer_Wald-Harz	≥1991	0.672131
Trees_COI	Trees	Metazoa	1999	Bayerischer_Wald-Solling	≥1991	0.693548
Trees_COI	Trees	Metazoa	1999	Belauer_See-Harz	≥1991	0.780749
Trees_COI	Trees	Metazoa	1999	Belauer_See-Solling	≥1991	0.711864
Trees_COI	Trees	Metazoa	1999	Harz-Solling	≥1991	0.687831
Trees_COI	Trees	Metazoa	2000	Bayerischer_Wald-Berchtesgaden	≥1991	0.741463
Trees_COI	Trees	Metazoa	2000	Bayerischer_Wald-Harz	≥1991	0.731183
Trees_COI	Trees	Metazoa	2000	Bayerischer_Wald-Scheyern	≥1991	0.833333
Trees_COI	Trees	Metazoa	2000	Berchtesgaden-Harz	≥1991	0.724324
Trees_COI	Trees	Metazoa	2000	Berchtesgaden-Scheyern	≥1991	0.827907
Trees_COI	Trees	Metazoa	2000	Harz-Scheyern	≥1991	0.825871
Trees_COI	Trees	Metazoa	2001	Bayerischer_Wald-Belauer_See	≥1991	0.822785
Trees_COI	Trees	Metazoa	2001	Bayerischer_Wald-Harz	≥1991	0.652174
Trees_COI	Trees	Metazoa	2001	Bayerischer_Wald-Pfaelzerwald	≥1991	0.768212
Trees_COI	Trees	Metazoa	2001	Bayerischer_Wald-Solling	≥1991	0.743243
Trees_COI	Trees	Metazoa	2001	Belauer_See-Harz	≥1991	0.743169
Trees_COI	Trees	Metazoa	2001	Belauer_See-Pfaelzerwald	≥1991	0.639053
Trees_COI	Trees	Metazoa	2001	Belauer_See-Solling	≥1991	0.67052
Trees_COI	Trees	Metazoa	2001	Harz-Pfaelzerwald	≥1991	0.727273
Trees_COI	Trees	Metazoa	2001	Harz-Solling	≥1991	0.638298
Trees_COI	Trees	Metazoa	2001	Pfaelzerwald-Solling	≥1991	0.666667
Trees_COI	Trees	Metazoa	2002	Bayerischer_Wald-Berchtesgaden	≥2002	0.705882
Trees_COI	Trees	Metazoa	2002	Bayerischer_Wald-Harz	≥2002	0.726316
Trees_COI	Trees	Metazoa	2002	Bayerischer_Wald-Scheyern	≥2002	0.79
Trees_COI	Trees	Metazoa	2002	Berchtesgaden-Harz	≥2002	0.726415
Trees_COI	Trees	Metazoa	2002	Berchtesgaden-Scheyern	≥2002	0.754237
Trees_COI	Trees	Metazoa	2002	Harz-Scheyern	≥2002	0.744186
Trees_COI	Trees	Metazoa	2003	Bayerischer_Wald-Belauer_See	≥2002	0.860759
Trees_COI	Trees	Metazoa	2003	Bayerischer_Wald-Harz	≥2002	0.732394
Trees_COI	Trees	Metazoa	2003	Bayerischer_Wald-Pfaelzerwald	≥2002	0.815789
Trees_COI	Trees	Metazoa	2003	Bayerischer_Wald-Solling	≥2002	0.815789
Trees_COI	Trees	Metazoa	2003	Belauer_See-Harz	≥2002	0.761421
Trees_COI	Trees	Metazoa	2003	Belauer_See-Pfaelzerwald	≥2002	0.589595
Trees_COI	Trees	Metazoa	2003	Belauer_See-Solling	≥2002	0.695187
Trees_COI	Trees	Metazoa	2003	Harz-Pfaelzerwald	≥2002	0.709091
Trees_COI	Trees	Metazoa	2003	Harz-Solling	≥2002	0.579545
Trees_COI	Trees	Metazoa	2003	Pfaelzerwald-Solling	≥2002	0.595506
Trees_COI	Trees	Metazoa	2004	Bayerischer_Wald-Berchtesgaden	≥2002	0.627451
Trees_COI	Trees	Metazoa	2004	Bayerischer_Wald-Harz	≥2002	0.695652
Trees_COI	Trees	Metazoa	2004	Bayerischer_Wald-Scheyern	≥2002	0.793103
Trees_COI	Trees	Metazoa	2004	Berchtesgaden-Harz	≥2002	0.776256
Trees_COI	Trees	Metazoa	2004	Berchtesgaden-Scheyern	≥2002	0.754098
Trees_COI	Trees	Metazoa	2004	Harz-Scheyern	≥2002	0.793651
Trees_COI	Trees	Metazoa	2005	Bayerischer_Wald-Belauer_See	≥2002	0.851485
Trees_COI	Trees	Metazoa	2005	Bayerischer_Wald-Harz	≥2002	0.73224
Trees_COI	Trees	Metazoa	2005	Bayerischer_Wald-Pfaelzerwald	≥2002	0.791667
Trees_COI	Trees	Metazoa	2005	Bayerischer_Wald-Solling	≥2002	0.772487
Trees_COI	Trees	Metazoa	2005	Belauer_See-Harz	≥2002	0.792271
Trees_COI	Trees	Metazoa	2005	Belauer_See-Pfaelzerwald	≥2002	0.762376
Trees_COI	Trees	Metazoa	2005	Belauer_See-Solling	≥2002	0.743719
Trees_COI	Trees	Metazoa	2005	Harz-Pfaelzerwald	≥2002	0.769912
Trees_COI	Trees	Metazoa	2005	Harz-Solling	≥2002	0.692308
Trees_COI	Trees	Metazoa	2005	Pfaelzerwald-Solling	≥2002	0.704762
Trees_COI	Trees	Metazoa	2006	Bayerischer_Wald-Berchtesgaden	≥2006	0.675325
Trees_COI	Trees	Metazoa	2006	Bayerischer_Wald-Harz	≥2006	0.708861
Trees_COI	Trees	Metazoa	2006	Bayerischer_Wald-Scheyern	≥2006	0.827586
Trees_COI	Trees	Metazoa	2006	Berchtesgaden-Harz	≥2006	0.788732
Trees_COI	Trees	Metazoa	2006	Berchtesgaden-Scheyern	≥2006	0.703704
Trees_COI	Trees	Metazoa	2006	Harz-Scheyern	≥2006	0.77193
Trees_COI	Trees	Metazoa	2007	Bayerischer_Wald-Belauer_See	≥2006	0.789189
Trees_COI	Trees	Metazoa	2007	Bayerischer_Wald-Harz	≥2006	0.72
Trees_COI	Trees	Metazoa	2007	Bayerischer_Wald-Pfaelzerwald	≥2006	0.762431
Trees_COI	Trees	Metazoa	2007	Bayerischer_Wald-Solling	≥2006	0.72
Trees_COI	Trees	Metazoa	2007	Belauer_See-Harz	≥2006	0.747748
Trees_COI	Trees	Metazoa	2007	Belauer_See-Pfaelzerwald	≥2006	0.721739
Trees_COI	Trees	Metazoa	2007	Belauer_See-Solling	≥2006	0.769874
Trees_COI	Trees	Metazoa	2007	Harz-Pfaelzerwald	≥2006	0.747748
Trees_COI	Trees	Metazoa	2007	Harz-Solling	≥2006	0.630542
Trees_COI	Trees	Metazoa	2007	Pfaelzerwald-Solling	≥2006	0.792
Trees_COI	Trees	Metazoa	2008	Bayerischer_Wald-Berchtesgaden	≥2006	0.678571
Trees_COI	Trees	Metazoa	2008	Bayerischer_Wald-Harz	≥2006	0.678571
Trees_COI	Trees	Metazoa	2008	Bayerischer_Wald-Scheyern	≥2006	0.786885
Trees_COI	Trees	Metazoa	2008	Berchtesgaden-Harz	≥2006	0.764151
Trees_COI	Trees	Metazoa	2008	Berchtesgaden-Scheyern	≥2006	0.691489
Trees_COI	Trees	Metazoa	2008	Harz-Scheyern	≥2006	0.71875
Trees_COI	Trees	Metazoa	2009	Bayerischer_Wald-Belauer_See	≥2006	0.826347
Trees_COI	Trees	Metazoa	2009	Bayerischer_Wald-Harz	≥2006	0.537313
Trees_COI	Trees	Metazoa	2009	Bayerischer_Wald-Pfaelzerwald	≥2006	0.782609
Trees_COI	Trees	Metazoa	2009	Bayerischer_Wald-Solling	≥2006	0.759494
Trees_COI	Trees	Metazoa	2009	Belauer_See-Harz	≥2006	0.773913
Trees_COI	Trees	Metazoa	2009	Belauer_See-Pfaelzerwald	≥2006	0.682243
Trees_COI	Trees	Metazoa	2009	Belauer_See-Solling	≥2006	0.754717
Trees_COI	Trees	Metazoa	2009	Harz-Pfaelzerwald	≥2006	0.761506
Trees_COI	Trees	Metazoa	2009	Harz-Solling	≥2006	0.632124
Trees_COI	Trees	Metazoa	2009	Pfaelzerwald-Solling	≥2006	0.736842
Trees_COI	Trees	Metazoa	2010	Bayerischer_Wald-Berchtesgaden	≥2010	0.607735
Trees_COI	Trees	Metazoa	2010	Bayerischer_Wald-Harz	≥2010	0.652406
Trees_COI	Trees	Metazoa	2010	Bayerischer_Wald-Scheyern	≥2010	0.74
Trees_COI	Trees	Metazoa	2010	Berchtesgaden-Harz	≥2010	0.713755
Trees_COI	Trees	Metazoa	2010	Berchtesgaden-Scheyern	≥2010	0.72428
Trees_COI	Trees	Metazoa	2010	Harz-Scheyern	≥2010	0.76494
Trees_COI	Trees	Metazoa	2011	Bayerischer_Wald-Belauer_See	≥2010	0.789474
Trees_COI	Trees	Metazoa	2011	Bayerischer_Wald-Harz	≥2010	0.614458
Trees_COI	Trees	Metazoa	2011	Bayerischer_Wald-Pfaelzerwald	≥2010	0.743169
Trees_COI	Trees	Metazoa	2011	Bayerischer_Wald-Solling	≥2010	0.707865
Trees_COI	Trees	Metazoa	2011	Belauer_See-Harz	≥2010	0.7343
Trees_COI	Trees	Metazoa	2011	Belauer_See-Pfaelzerwald	≥2010	0.613757
Trees_COI	Trees	Metazoa	2011	Belauer_See-Solling	≥2010	0.721951
Trees_COI	Trees	Metazoa	2011	Harz-Pfaelzerwald	≥2010	0.720379
Trees_COI	Trees	Metazoa	2011	Harz-Solling	≥2010	0.608247
Trees_COI	Trees	Metazoa	2011	Pfaelzerwald-Solling	≥2010	0.666667
Trees_COI	Trees	Metazoa	2012	Bayerischer_Wald-Berchtesgaden	≥2010	0.621951
Trees_COI	Trees	Metazoa	2012	Bayerischer_Wald-Harz	≥2010	0.662722
Trees_COI	Trees	Metazoa	2012	Bayerischer_Wald-Scheyern	≥2010	0.778378
Trees_COI	Trees	Metazoa	2012	Berchtesgaden-Harz	≥2010	0.746988
Trees_COI	Trees	Metazoa	2012	Berchtesgaden-Scheyern	≥2010	0.75
Trees_COI	Trees	Metazoa	2012	Harz-Scheyern	≥2010	0.730159
Trees_COI	Trees	Metazoa	2013	Bayerischer_Wald-Belauer_See	≥2010	0.797753
Trees_COI	Trees	Metazoa	2013	Bayerischer_Wald-Harz	≥2010	0.695122
Trees_COI	Trees	Metazoa	2013	Bayerischer_Wald-Solling	≥2010	0.718563
Trees_COI	Trees	Metazoa	2013	Belauer_See-Harz	≥2010	0.801802
Trees_COI	Trees	Metazoa	2013	Belauer_See-Solling	≥2010	0.746411
Trees_COI	Trees	Metazoa	2013	Harz-Solling	≥2010	0.696517
Trees_COI	Trees	Metazoa	2014	Bayerischer_Wald-Berchtesgaden	≥2014	0.577465
Trees_COI	Trees	Metazoa	2014	Bayerischer_Wald-Harz	≥2014	0.644295
Trees_COI	Trees	Metazoa	2014	Bayerischer_Wald-Scheyern	≥2014	0.713376
Trees_COI	Trees	Metazoa	2014	Berchtesgaden-Harz	≥2014	0.755556
Trees_COI	Trees	Metazoa	2014	Berchtesgaden-Scheyern	≥2014	0.659341
Trees_COI	Trees	Metazoa	2014	Harz-Scheyern	≥2014	0.729167
Trees_COI	Trees	Metazoa	2015	Belauer_See-Pfaelzerwald	≥2014	0.680203
Trees_COI	Trees	Metazoa	2015	Belauer_See-Scheyern	≥2014	0.712871
Trees_COI	Trees	Metazoa	2015	Belauer_See-Solling	≥2014	0.680203
Trees_COI	Trees	Metazoa	2015	Pfaelzerwald-Scheyern	≥2014	0.682243
Trees_COI	Trees	Metazoa	2015	Pfaelzerwald-Solling	≥2014	0.676056
Trees_COI	Trees	Metazoa	2015	Scheyern-Solling	≥2014	0.684685
Trees_COI	Trees	Metazoa	2017	Belauer_See-Pfaelzerwald	≥2014	0.675325
Trees_COI	Trees	Metazoa	2017	Belauer_See-Scheyern	≥2014	0.763948
Trees_COI	Trees	Metazoa	2017	Belauer_See-Solling	≥2014	0.672566
Trees_COI	Trees	Metazoa	2017	Pfaelzerwald-Scheyern	≥2014	0.678899
Trees_COI	Trees	Metazoa	2017	Pfaelzerwald-Solling	≥2014	0.684211
Trees_COI	Trees	Metazoa	2017	Scheyern-Solling	≥2014	0.742358
Trees_ITS	Trees	Fungi	1999	Bayerischer_Wald-Belauer_See	≥1991	0.75
Trees_ITS	Trees	Fungi	1999	Bayerischer_Wald-Harz	≥1991	0.5
Trees_ITS	Trees	Fungi	1999	Bayerischer_Wald-Solling	≥1991	0.566879
Trees_ITS	Trees	Fungi	1999	Belauer_See-Harz	≥1991	0.737101
Trees_ITS	Trees	Fungi	1999	Belauer_See-Solling	≥1991	0.685279
Trees_ITS	Trees	Fungi	1999	Harz-Solling	≥1991	0.461078
Trees_ITS	Trees	Fungi	2000	Bayerischer_Wald-Berchtesgaden	≥1991	0.670025
Trees_ITS	Trees	Fungi	2000	Bayerischer_Wald-Harz	≥1991	0.565598
Trees_ITS	Trees	Fungi	2000	Bayerischer_Wald-Scheyern	≥1991	0.635659
Trees_ITS	Trees	Fungi	2000	Berchtesgaden-Harz	≥1991	0.691489
Trees_ITS	Trees	Fungi	2000	Berchtesgaden-Scheyern	≥1991	0.661654
Trees_ITS	Trees	Fungi	2000	Harz-Scheyern	≥1991	0.598291
Trees_ITS	Trees	Fungi	2001	Bayerischer_Wald-Belauer_See	≥1991	0.738028
Trees_ITS	Trees	Fungi	2001	Bayerischer_Wald-Harz	≥1991	0.47619
Trees_ITS	Trees	Fungi	2001	Bayerischer_Wald-Pfaelzerwald	≥1991	0.678466
Trees_ITS	Trees	Fungi	2001	Bayerischer_Wald-Solling	≥1991	0.545455
Trees_ITS	Trees	Fungi	2001	Belauer_See-Harz	≥1991	0.735683
Trees_ITS	Trees	Fungi	2001	Belauer_See-Pfaelzerwald	≥1991	0.674797
Trees_ITS	Trees	Fungi	2001	Belauer_See-Solling	≥1991	0.657596
Trees_ITS	Trees	Fungi	2001	Harz-Pfaelzerwald	≥1991	0.710112
Trees_ITS	Trees	Fungi	2001	Harz-Solling	≥1991	0.481481
Trees_ITS	Trees	Fungi	2001	Pfaelzerwald-Solling	≥1991	0.616822
Trees_ITS	Trees	Fungi	2002	Bayerischer_Wald-Berchtesgaden	≥2002	0.673797
Trees_ITS	Trees	Fungi	2002	Bayerischer_Wald-Harz	≥2002	0.522472
Trees_ITS	Trees	Fungi	2002	Bayerischer_Wald-Scheyern	≥2002	0.646617
Trees_ITS	Trees	Fungi	2002	Berchtesgaden-Harz	≥2002	0.721649
Trees_ITS	Trees	Fungi	2002	Berchtesgaden-Scheyern	≥2002	0.670241
Trees_ITS	Trees	Fungi	2002	Harz-Scheyern	≥2002	0.640827
Trees_ITS	Trees	Fungi	2003	Bayerischer_Wald-Belauer_See	≥2002	0.773639
Trees_ITS	Trees	Fungi	2003	Bayerischer_Wald-Harz	≥2002	0.46595
Trees_ITS	Trees	Fungi	2003	Bayerischer_Wald-Pfaelzerwald	≥2002	0.674923
Trees_ITS	Trees	Fungi	2003	Bayerischer_Wald-Solling	≥2002	0.578073
Trees_ITS	Trees	Fungi	2003	Belauer_See-Harz	≥2002	0.740909
Trees_ITS	Trees	Fungi	2003	Belauer_See-Pfaelzerwald	≥2002	0.666667
Trees_ITS	Trees	Fungi	2003	Belauer_See-Solling	≥2002	0.689498
Trees_ITS	Trees	Fungi	2003	Harz-Pfaelzerwald	≥2002	0.64878
Trees_ITS	Trees	Fungi	2003	Harz-Solling	≥2002	0.465374
Trees_ITS	Trees	Fungi	2003	Pfaelzerwald-Solling	≥2002	0.613527
Trees_ITS	Trees	Fungi	2004	Bayerischer_Wald-Berchtesgaden	≥2002	0.691919
Trees_ITS	Trees	Fungi	2004	Bayerischer_Wald-Harz	≥2002	0.588556
Trees_ITS	Trees	Fungi	2004	Bayerischer_Wald-Scheyern	≥2002	0.71464
Trees_ITS	Trees	Fungi	2004	Berchtesgaden-Harz	≥2002	0.712195
Trees_ITS	Trees	Fungi	2004	Berchtesgaden-Scheyern	≥2002	0.751092
Trees_ITS	Trees	Fungi	2004	Harz-Scheyern	≥2002	0.705882
Trees_ITS	Trees	Fungi	2005	Bayerischer_Wald-Belauer_See	≥2002	0.798077
Trees_ITS	Trees	Fungi	2005	Bayerischer_Wald-Harz	≥2002	0.546512
Trees_ITS	Trees	Fungi	2005	Bayerischer_Wald-Pfaelzerwald	≥2002	0.727735
Trees_ITS	Trees	Fungi	2005	Bayerischer_Wald-Solling	≥2002	0.559078
Trees_ITS	Trees	Fungi	2005	Belauer_See-Harz	≥2002	0.751073
Trees_ITS	Trees	Fungi	2005	Belauer_See-Pfaelzerwald	≥2002	0.700893
Trees_ITS	Trees	Fungi	2005	Belauer_See-Solling	≥2002	0.729258
Trees_ITS	Trees	Fungi	2005	Harz-Pfaelzerwald	≥2002	0.684444
Trees_ITS	Trees	Fungi	2005	Harz-Solling	≥2002	0.437995
Trees_ITS	Trees	Fungi	2005	Pfaelzerwald-Solling	≥2002	0.662551
Trees_ITS	Trees	Fungi	2006	Bayerischer_Wald-Berchtesgaden	≥2006	0.663014
Trees_ITS	Trees	Fungi	2006	Bayerischer_Wald-Harz	≥2006	0.470219
Trees_ITS	Trees	Fungi	2006	Bayerischer_Wald-Scheyern	≥2006	0.695187
Trees_ITS	Trees	Fungi	2006	Berchtesgaden-Harz	≥2006	0.703412
Trees_ITS	Trees	Fungi	2006	Berchtesgaden-Scheyern	≥2006	0.69657
Trees_ITS	Trees	Fungi	2006	Harz-Scheyern	≥2006	0.726058
Trees_ITS	Trees	Fungi	2007	Bayerischer_Wald-Belauer_See	≥2006	0.768856
Trees_ITS	Trees	Fungi	2007	Bayerischer_Wald-Harz	≥2006	0.550143
Trees_ITS	Trees	Fungi	2007	Bayerischer_Wald-Pfaelzerwald	≥2006	0.692506
Trees_ITS	Trees	Fungi	2007	Bayerischer_Wald-Solling	≥2006	0.590529
Trees_ITS	Trees	Fungi	2007	Belauer_See-Harz	≥2006	0.754098
Trees_ITS	Trees	Fungi	2007	Belauer_See-Pfaelzerwald	≥2006	0.673469
Trees_ITS	Trees	Fungi	2007	Belauer_See-Solling	≥2006	0.728745
Trees_ITS	Trees	Fungi	2007	Harz-Pfaelzerwald	≥2006	0.669584
Trees_ITS	Trees	Fungi	2007	Harz-Solling	≥2006	0.483791
Trees_ITS	Trees	Fungi	2007	Pfaelzerwald-Solling	≥2006	0.655246
Trees_ITS	Trees	Fungi	2008	Bayerischer_Wald-Berchtesgaden	≥2006	0.65285
Trees_ITS	Trees	Fungi	2008	Bayerischer_Wald-Harz	≥2006	0.466125
Trees_ITS	Trees	Fungi	2008	Bayerischer_Wald-Scheyern	≥2006	0.750552
Trees_ITS	Trees	Fungi	2008	Berchtesgaden-Harz	≥2006	0.670077
Trees_ITS	Trees	Fungi	2008	Berchtesgaden-Scheyern	≥2006	0.719212
Trees_ITS	Trees	Fungi	2008	Harz-Scheyern	≥2006	0.720174
Trees_ITS	Trees	Fungi	2009	Bayerischer_Wald-Belauer_See	≥2006	0.786408
Trees_ITS	Trees	Fungi	2009	Bayerischer_Wald-Harz	≥2006	0.529412
Trees_ITS	Trees	Fungi	2009	Bayerischer_Wald-Pfaelzerwald	≥2006	0.72449
Trees_ITS	Trees	Fungi	2009	Bayerischer_Wald-Solling	≥2006	0.579545
Trees_ITS	Trees	Fungi	2009	Belauer_See-Harz	≥2006	0.785563
Trees_ITS	Trees	Fungi	2009	Belauer_See-Pfaelzerwald	≥2006	0.71308
Trees_ITS	Trees	Fungi	2009	Belauer_See-Solling	≥2006	0.690909
Trees_ITS	Trees	Fungi	2009	Harz-Pfaelzerwald	≥2006	0.734513
Trees_ITS	Trees	Fungi	2009	Harz-Solling	≥2006	0.533333
Trees_ITS	Trees	Fungi	2009	Pfaelzerwald-Solling	≥2006	0.660465
Trees_ITS	Trees	Fungi	2010	Bayerischer_Wald-Berchtesgaden	≥2010	0.626566
Trees_ITS	Trees	Fungi	2010	Bayerischer_Wald-Harz	≥2010	0.471233
Trees_ITS	Trees	Fungi	2010	Bayerischer_Wald-Scheyern	≥2010	0.696262
Trees_ITS	Trees	Fungi	2010	Berchtesgaden-Harz	≥2010	0.685851
Trees_ITS	Trees	Fungi	2010	Berchtesgaden-Scheyern	≥2010	0.719626
Trees_ITS	Trees	Fungi	2010	Harz-Scheyern	≥2010	0.719335
Trees_ITS	Trees	Fungi	2011	Bayerischer_Wald-Belauer_See	≥2010	0.818942
Trees_ITS	Trees	Fungi	2011	Bayerischer_Wald-Harz	≥2010	0.458182
Trees_ITS	Trees	Fungi	2011	Bayerischer_Wald-Pfaelzerwald	≥2010	0.722892
Trees_ITS	Trees	Fungi	2011	Bayerischer_Wald-Solling	≥2010	0.577181
Trees_ITS	Trees	Fungi	2011	Belauer_See-Harz	≥2010	0.738609
Trees_ITS	Trees	Fungi	2011	Belauer_See-Pfaelzerwald	≥2010	0.726392
Trees_ITS	Trees	Fungi	2011	Belauer_See-Solling	≥2010	0.675063
Trees_ITS	Trees	Fungi	2011	Harz-Pfaelzerwald	≥2010	0.729084
Trees_ITS	Trees	Fungi	2011	Harz-Solling	≥2010	0.509346
Trees_ITS	Trees	Fungi	2011	Pfaelzerwald-Solling	≥2010	0.687747
Trees_ITS	Trees	Fungi	2012	Bayerischer_Wald-Berchtesgaden	≥2010	0.636605
Trees_ITS	Trees	Fungi	2012	Bayerischer_Wald-Harz	≥2010	0.483776
Trees_ITS	Trees	Fungi	2012	Bayerischer_Wald-Scheyern	≥2010	0.682051
Trees_ITS	Trees	Fungi	2012	Berchtesgaden-Harz	≥2010	0.665037
Trees_ITS	Trees	Fungi	2012	Berchtesgaden-Scheyern	≥2010	0.674757
Trees_ITS	Trees	Fungi	2012	Harz-Scheyern	≥2010	0.642553
Trees_ITS	Trees	Fungi	2013	Bayerischer_Wald-Belauer_See	≥2010	0.775194
Trees_ITS	Trees	Fungi	2013	Bayerischer_Wald-Harz	≥2010	0.398649
Trees_ITS	Trees	Fungi	2013	Bayerischer_Wald-Pfaelzerwald	≥2010	0.704918
Trees_ITS	Trees	Fungi	2013	Bayerischer_Wald-Solling	≥2010	0.532508
Trees_ITS	Trees	Fungi	2013	Belauer_See-Harz	≥2010	0.755725
Trees_ITS	Trees	Fungi	2013	Belauer_See-Pfaelzerwald	≥2010	0.703777
Trees_ITS	Trees	Fungi	2013	Belauer_See-Solling	≥2010	0.674797
Trees_ITS	Trees	Fungi	2013	Harz-Pfaelzerwald	≥2010	0.730402
Trees_ITS	Trees	Fungi	2013	Harz-Solling	≥2010	0.485126
Trees_ITS	Trees	Fungi	2013	Pfaelzerwald-Solling	≥2010	0.654472
Trees_ITS	Trees	Fungi	2014	Bayerischer_Wald-Berchtesgaden	≥2014	0.633136
Trees_ITS	Trees	Fungi	2014	Bayerischer_Wald-Harz	≥2014	0.433898
Trees_ITS	Trees	Fungi	2014	Bayerischer_Wald-Scheyern	≥2014	0.709497
Trees_ITS	Trees	Fungi	2014	Berchtesgaden-Harz	≥2014	0.691415
Trees_ITS	Trees	Fungi	2014	Berchtesgaden-Scheyern	≥2014	0.751958
Trees_ITS	Trees	Fungi	2014	Harz-Scheyern	≥2014	0.634286
Trees_ITS	Trees	Fungi	2015	Belauer_See-Pfaelzerwald	≥2014	0.701987
Trees_ITS	Trees	Fungi	2015	Belauer_See-Scheyern	≥2014	0.638695
Trees_ITS	Trees	Fungi	2015	Belauer_See-Solling	≥2014	0.642032
Trees_ITS	Trees	Fungi	2015	Pfaelzerwald-Scheyern	≥2014	0.666667
Trees_ITS	Trees	Fungi	2015	Pfaelzerwald-Solling	≥2014	0.634731
Trees_ITS	Trees	Fungi	2015	Scheyern-Solling	≥2014	0.619385
Trees_ITS	Trees	Fungi	2017	Belauer_See-Pfaelzerwald	≥2014	0.641026
Trees_ITS	Trees	Fungi	2017	Belauer_See-Scheyern	≥2014	0.641026
Trees_ITS	Trees	Fungi	2017	Belauer_See-Solling	≥2014	0.635193
Trees_ITS	Trees	Fungi	2017	Pfaelzerwald-Scheyern	≥2014	0.657744
Trees_ITS	Trees	Fungi	2017	Pfaelzerwald-Solling	≥2014	0.592902
Trees_ITS	Trees	Fungi	2017	Scheyern-Solling	≥2014	0.635628
Trees_ITS	Trees	Fungi	2019	Belauer_See-Pfaelzerwald	≥2014	0.714894
Trees_ITS	Trees	Fungi	2019	Belauer_See-Scheyern	≥2014	0.669604
Trees_ITS	Trees	Fungi	2019	Belauer_See-Solling	≥2014	0.681223
Trees_ITS	Trees	Fungi	2019	Pfaelzerwald-Scheyern	≥2014	0.642398
Trees_ITS	Trees	Fungi	2019	Pfaelzerwald-Solling	≥2014	0.671642
Trees_ITS	Trees	Fungi	2019	Scheyern-Solling	≥2014	0.603524
Trees_ITS	Trees	Fungi	2021	Belauer_See-Pfaelzerwald	≥2014	0.668058
Trees_ITS	Trees	Fungi	2021	Belauer_See-Scheyern	≥2014	0.659664
Trees_ITS	Trees	Fungi	2021	Belauer_See-Solling	≥2014	0.656842
Trees_ITS	Trees	Fungi	2021	Pfaelzerwald-Scheyern	≥2014	0.579646
Trees_ITS	Trees	Fungi	2021	Pfaelzerwald-Solling	≥2014	0.588957
Trees_ITS	Trees	Fungi	2021	Scheyern-Solling	≥2014	0.61039
Zebramussel_16S	Zebramussel	Bacteria	2004	Jochenstein-Ulm	≥2002	0.62605
Zebramussel_16S	Zebramussel	Bacteria	2004	Blankenese-Jochenstein	≥2002	0.634656
Zebramussel_16S	Zebramussel	Bacteria	2004	Jochenstein-Prossen	≥2002	0.689379
Zebramussel_16S	Zebramussel	Bacteria	2004	Jochenstein-Zehren	≥2002	0.70751
Zebramussel_16S	Zebramussel	Bacteria	2004	Bimmen-Jochenstein	≥2002	0.593548
Zebramussel_16S	Zebramussel	Bacteria	2004	Jochenstein-Rehlingen	≥2002	0.710059
Zebramussel_16S	Zebramussel	Bacteria	2004	Blankenese-Ulm	≥2002	0.770677
Zebramussel_16S	Zebramussel	Bacteria	2004	Prossen-Ulm	≥2002	0.808584
Zebramussel_16S	Zebramussel	Bacteria	2004	Ulm-Zehren	≥2002	0.810496
Zebramussel_16S	Zebramussel	Bacteria	2004	Bimmen-Ulm	≥2002	0.765197
Zebramussel_16S	Zebramussel	Bacteria	2004	Rehlingen-Ulm	≥2002	0.687403
Zebramussel_16S	Zebramussel	Bacteria	2004	Blankenese-Prossen	≥2002	0.718903
Zebramussel_16S	Zebramussel	Bacteria	2004	Blankenese-Zehren	≥2002	0.742035
Zebramussel_16S	Zebramussel	Bacteria	2004	Bimmen-Blankenese	≥2002	0.720988
Zebramussel_16S	Zebramussel	Bacteria	2004	Blankenese-Rehlingen	≥2002	0.562181
Zebramussel_16S	Zebramussel	Bacteria	2004	Prossen-Zehren	≥2002	0.528846
Zebramussel_16S	Zebramussel	Bacteria	2004	Bimmen-Prossen	≥2002	0.791132
Zebramussel_16S	Zebramussel	Bacteria	2004	Prossen-Rehlingen	≥2002	0.705521
Zebramussel_16S	Zebramussel	Bacteria	2004	Bimmen-Zehren	≥2002	0.809195
Zebramussel_16S	Zebramussel	Bacteria	2004	Rehlingen-Zehren	≥2002	0.677116
Zebramussel_16S	Zebramussel	Bacteria	2004	Bimmen-Rehlingen	≥2002	0.74963
Zebramussel_16S	Zebramussel	Bacteria	2006	Jochenstein-Ulm	≥2006	0.702564
Zebramussel_16S	Zebramussel	Bacteria	2006	Blankenese-Jochenstein	≥2006	0.720607
Zebramussel_16S	Zebramussel	Bacteria	2006	Cumlosen-Jochenstein	≥2006	0.673657
Zebramussel_16S	Zebramussel	Bacteria	2006	Jochenstein-Prossen	≥2006	0.750617
Zebramussel_16S	Zebramussel	Bacteria	2006	Jochenstein-Zehren	≥2006	0.718987
Zebramussel_16S	Zebramussel	Bacteria	2006	Jochenstein-Rehlingen	≥2006	0.727044
Zebramussel_16S	Zebramussel	Bacteria	2006	Blankenese-Ulm	≥2006	0.811175
Zebramussel_16S	Zebramussel	Bacteria	2006	Cumlosen-Ulm	≥2006	0.739696
Zebramussel_16S	Zebramussel	Bacteria	2006	Prossen-Ulm	≥2006	0.799246
Zebramussel_16S	Zebramussel	Bacteria	2006	Ulm-Zehren	≥2006	0.746063
Zebramussel_16S	Zebramussel	Bacteria	2006	Rehlingen-Ulm	≥2006	0.732673
Zebramussel_16S	Zebramussel	Bacteria	2006	Blankenese-Cumlosen	≥2006	0.634548
Zebramussel_16S	Zebramussel	Bacteria	2006	Blankenese-Prossen	≥2006	0.683031
Zebramussel_16S	Zebramussel	Bacteria	2006	Blankenese-Zehren	≥2006	0.687234
Zebramussel_16S	Zebramussel	Bacteria	2006	Blankenese-Rehlingen	≥2006	0.70124
Zebramussel_16S	Zebramussel	Bacteria	2006	Cumlosen-Prossen	≥2006	0.650407
Zebramussel_16S	Zebramussel	Bacteria	2006	Cumlosen-Zehren	≥2006	0.603365
Zebramussel_16S	Zebramussel	Bacteria	2006	Cumlosen-Rehlingen	≥2006	0.707071
Zebramussel_16S	Zebramussel	Bacteria	2006	Prossen-Zehren	≥2006	0.608531
Zebramussel_16S	Zebramussel	Bacteria	2006	Prossen-Rehlingen	≥2006	0.727072
Zebramussel_16S	Zebramussel	Bacteria	2006	Rehlingen-Zehren	≥2006	0.64311
Zebramussel_16S	Zebramussel	Bacteria	2007	Jochenstein-Ulm	≥2006	0.704
Zebramussel_16S	Zebramussel	Bacteria	2007	Blankenese-Jochenstein	≥2006	0.719453
Zebramussel_16S	Zebramussel	Bacteria	2007	Jochenstein-Prossen	≥2006	0.748806
Zebramussel_16S	Zebramussel	Bacteria	2007	Jochenstein-Zehren	≥2006	0.723197
Zebramussel_16S	Zebramussel	Bacteria	2007	Jochenstein-Rehlingen	≥2006	0.649171
Zebramussel_16S	Zebramussel	Bacteria	2007	Blankenese-Ulm	≥2006	0.701403
Zebramussel_16S	Zebramussel	Bacteria	2007	Prossen-Ulm	≥2006	0.766889
Zebramussel_16S	Zebramussel	Bacteria	2007	Ulm-Zehren	≥2006	0.707876
Zebramussel_16S	Zebramussel	Bacteria	2007	Rehlingen-Ulm	≥2006	0.669388
Zebramussel_16S	Zebramussel	Bacteria	2007	Blankenese-Prossen	≥2006	0.739703
Zebramussel_16S	Zebramussel	Bacteria	2007	Blankenese-Zehren	≥2006	0.705584
Zebramussel_16S	Zebramussel	Bacteria	2007	Blankenese-Rehlingen	≥2006	0.557522
Zebramussel_16S	Zebramussel	Bacteria	2007	Prossen-Zehren	≥2006	0.577367
Zebramussel_16S	Zebramussel	Bacteria	2007	Prossen-Rehlingen	≥2006	0.692513
Zebramussel_16S	Zebramussel	Bacteria	2007	Rehlingen-Zehren	≥2006	0.594828
Zebramussel_16S	Zebramussel	Bacteria	2008	Jochenstein-Ulm	≥2006	0.724502
Zebramussel_16S	Zebramussel	Bacteria	2008	Blankenese-Jochenstein	≥2006	0.698565
Zebramussel_16S	Zebramussel	Bacteria	2008	Jochenstein-Prossen	≥2006	0.774775
Zebramussel_16S	Zebramussel	Bacteria	2008	Jochenstein-Zehren	≥2006	0.740741
Zebramussel_16S	Zebramussel	Bacteria	2008	Jochenstein-Rehlingen	≥2006	0.731051
Zebramussel_16S	Zebramussel	Bacteria	2008	Blankenese-Ulm	≥2006	0.769531
Zebramussel_16S	Zebramussel	Bacteria	2008	Prossen-Ulm	≥2006	0.833333
Zebramussel_16S	Zebramussel	Bacteria	2008	Ulm-Zehren	≥2006	0.793103
Zebramussel_16S	Zebramussel	Bacteria	2008	Rehlingen-Ulm	≥2006	0.70412
Zebramussel_16S	Zebramussel	Bacteria	2008	Blankenese-Prossen	≥2006	0.797347
Zebramussel_16S	Zebramussel	Bacteria	2008	Blankenese-Zehren	≥2006	0.776612
Zebramussel_16S	Zebramussel	Bacteria	2008	Blankenese-Rehlingen	≥2006	0.644909
Zebramussel_16S	Zebramussel	Bacteria	2008	Prossen-Zehren	≥2006	0.685714
Zebramussel_16S	Zebramussel	Bacteria	2008	Prossen-Rehlingen	≥2006	0.771598
Zebramussel_16S	Zebramussel	Bacteria	2008	Rehlingen-Zehren	≥2006	0.731051
Zebramussel_16S	Zebramussel	Bacteria	2017	Blankenese-Jochenstein	≥2014	0.702128
Zebramussel_16S	Zebramussel	Bacteria	2017	Jochenstein-Prossen	≥2014	0.850147
Zebramussel_16S	Zebramussel	Bacteria	2017	Bimmen-Jochenstein	≥2014	0.773797
Zebramussel_16S	Zebramussel	Bacteria	2017	Jochenstein-Koblenz	≥2014	0.762677
Zebramussel_16S	Zebramussel	Bacteria	2017	Blankenese-Prossen	≥2014	0.77325
Zebramussel_16S	Zebramussel	Bacteria	2017	Bimmen-Blankenese	≥2014	0.717345
Zebramussel_16S	Zebramussel	Bacteria	2017	Blankenese-Koblenz	≥2014	0.743709
Zebramussel_16S	Zebramussel	Bacteria	2017	Bimmen-Prossen	≥2014	0.837624
Zebramussel_16S	Zebramussel	Bacteria	2017	Koblenz-Prossen	≥2014	0.70989
Zebramussel_16S	Zebramussel	Bacteria	2017	Bimmen-Koblenz	≥2014	0.736287
Zebramussel_16S	Zebramussel	Bacteria	2003	Blankenese-Ulm	≥2002	0.798629
Zebramussel_16S	Zebramussel	Bacteria	2003	Prossen-Ulm	≥2002	0.801702
Zebramussel_16S	Zebramussel	Bacteria	2003	Ulm-Zehren	≥2002	0.811304
Zebramussel_16S	Zebramussel	Bacteria	2003	Rehlingen-Ulm	≥2002	0.687585
Zebramussel_16S	Zebramussel	Bacteria	2003	Blankenese-Prossen	≥2002	0.674858
Zebramussel_16S	Zebramussel	Bacteria	2003	Blankenese-Zehren	≥2002	0.72407
Zebramussel_16S	Zebramussel	Bacteria	2003	Blankenese-Rehlingen	≥2002	0.625714
Zebramussel_16S	Zebramussel	Bacteria	2003	Prossen-Zehren	≥2002	0.538117
Zebramussel_16S	Zebramussel	Bacteria	2003	Prossen-Rehlingen	≥2002	0.682192
Zebramussel_16S	Zebramussel	Bacteria	2003	Rehlingen-Zehren	≥2002	0.694708
Zebramussel_16S	Zebramussel	Bacteria	2005	Cumlosen-Ulm	≥2002	0.753452
Zebramussel_16S	Zebramussel	Bacteria	2005	Ulm-Zehren	≥2002	0.847041
Zebramussel_16S	Zebramussel	Bacteria	2005	Rehlingen-Ulm	≥2002	0.717822
Zebramussel_16S	Zebramussel	Bacteria	2005	Cumlosen-Zehren	≥2002	0.679206
Zebramussel_16S	Zebramussel	Bacteria	2005	Cumlosen-Rehlingen	≥2002	0.700125
Zebramussel_16S	Zebramussel	Bacteria	2005	Rehlingen-Zehren	≥2002	0.693569
Zebramussel_16S	Zebramussel	Bacteria	2009	Blankenese-Ulm	≥2009	0.812554
Zebramussel_16S	Zebramussel	Bacteria	2009	Prossen-Ulm	≥2009	0.840851
Zebramussel_16S	Zebramussel	Bacteria	2009	Ulm-Zehren	≥2009	0.829897
Zebramussel_16S	Zebramussel	Bacteria	2009	Rehlingen-Ulm	≥2009	0.681657
Zebramussel_16S	Zebramussel	Bacteria	2009	Blankenese-Prossen	≥2009	0.757911
Zebramussel_16S	Zebramussel	Bacteria	2009	Blankenese-Zehren	≥2009	0.740157
Zebramussel_16S	Zebramussel	Bacteria	2009	Blankenese-Rehlingen	≥2009	0.636475
Zebramussel_16S	Zebramussel	Bacteria	2009	Prossen-Zehren	≥2009	0.62201
Zebramussel_16S	Zebramussel	Bacteria	2009	Prossen-Rehlingen	≥2009	0.741243
Zebramussel_16S	Zebramussel	Bacteria	2009	Rehlingen-Zehren	≥2009	0.71954
Zebramussel_16S	Zebramussel	Bacteria	2012	Prossen-Ulm	≥2009	0.86803
Zebramussel_16S	Zebramussel	Bacteria	2012	Ulm-Zehren	≥2009	0.827719
Zebramussel_16S	Zebramussel	Bacteria	2012	Rehlingen-Ulm	≥2009	0.790646
Zebramussel_16S	Zebramussel	Bacteria	2012	Prossen-Zehren	≥2009	0.570093
Zebramussel_16S	Zebramussel	Bacteria	2012	Prossen-Rehlingen	≥2009	0.777027
Zebramussel_16S	Zebramussel	Bacteria	2012	Rehlingen-Zehren	≥2009	0.750288
Zebramussel_16S	Zebramussel	Bacteria	2013	Cumlosen-Ulm	≥2009	0.753656
Zebramussel_16S	Zebramussel	Bacteria	2013	Prossen-Ulm	≥2009	0.811861
Zebramussel_16S	Zebramussel	Bacteria	2013	Ulm-Zehren	≥2009	0.728665
Zebramussel_16S	Zebramussel	Bacteria	2013	Cumlosen-Prossen	≥2009	0.671463
Zebramussel_16S	Zebramussel	Bacteria	2013	Cumlosen-Zehren	≥2009	0.538259
Zebramussel_16S	Zebramussel	Bacteria	2013	Prossen-Zehren	≥2009	0.607214
Zebramussel_16S	Zebramussel	Bacteria	2014	Cumlosen-Ulm	≥2014	0.788991
Zebramussel_16S	Zebramussel	Bacteria	2014	Prossen-Ulm	≥2014	0.831858
Zebramussel_16S	Zebramussel	Bacteria	2014	Ulm-Zehren	≥2014	0.812
Zebramussel_16S	Zebramussel	Bacteria	2014	Cumlosen-Prossen	≥2014	0.763527
Zebramussel_16S	Zebramussel	Bacteria	2014	Cumlosen-Zehren	≥2014	0.797267
Zebramussel_16S	Zebramussel	Bacteria	2014	Prossen-Zehren	≥2014	0.551643
Zebramussel_16S	Zebramussel	Bacteria	2016	Blankenese-Ulm	≥2014	0.828194
Zebramussel_16S	Zebramussel	Bacteria	2016	Cumlosen-Ulm	≥2014	0.80203
Zebramussel_16S	Zebramussel	Bacteria	2016	Prossen-Ulm	≥2014	0.819016
Zebramussel_16S	Zebramussel	Bacteria	2016	Ulm-Zehren	≥2014	0.783505
Zebramussel_16S	Zebramussel	Bacteria	2016	Bimmen-Ulm	≥2014	0.774379
Zebramussel_16S	Zebramussel	Bacteria	2016	Koblenz-Ulm	≥2014	0.823228
Zebramussel_16S	Zebramussel	Bacteria	2016	Blankenese-Cumlosen	≥2014	0.810376
Zebramussel_16S	Zebramussel	Bacteria	2016	Blankenese-Prossen	≥2014	0.785388
Zebramussel_16S	Zebramussel	Bacteria	2016	Blankenese-Zehren	≥2014	0.777574
Zebramussel_16S	Zebramussel	Bacteria	2016	Bimmen-Blankenese	≥2014	0.69317
Zebramussel_16S	Zebramussel	Bacteria	2016	Blankenese-Koblenz	≥2014	0.778696
Zebramussel_16S	Zebramussel	Bacteria	2016	Cumlosen-Prossen	≥2014	0.797297
Zebramussel_16S	Zebramussel	Bacteria	2016	Cumlosen-Zehren	≥2014	0.745374
Zebramussel_16S	Zebramussel	Bacteria	2016	Bimmen-Cumlosen	≥2014	0.764933
Zebramussel_16S	Zebramussel	Bacteria	2016	Cumlosen-Koblenz	≥2014	0.749546
Zebramussel_16S	Zebramussel	Bacteria	2016	Prossen-Zehren	≥2014	0.558511
Zebramussel_16S	Zebramussel	Bacteria	2016	Bimmen-Prossen	≥2014	0.787133
Zebramussel_16S	Zebramussel	Bacteria	2016	Koblenz-Prossen	≥2014	0.688868
Zebramussel_16S	Zebramussel	Bacteria	2016	Bimmen-Zehren	≥2014	0.770853
Zebramussel_16S	Zebramussel	Bacteria	2016	Koblenz-Zehren	≥2014	0.646365
Zebramussel_16S	Zebramussel	Bacteria	2016	Bimmen-Koblenz	≥2014	0.736946
Zebramussel_16S	Zebramussel	Bacteria	1995	Bimmen-Blankenese	≥1995	0.698157
Zebramussel_16S	Zebramussel	Bacteria	1995	Blankenese-Koblenz	≥1995	0.687573
Zebramussel_16S	Zebramussel	Bacteria	1995	Blankenese-Rehlingen	≥1995	0.674897
Zebramussel_16S	Zebramussel	Bacteria	1995	Bimmen-Koblenz	≥1995	0.448718
Zebramussel_16S	Zebramussel	Bacteria	1995	Bimmen-Rehlingen	≥1995	0.682128
Zebramussel_16S	Zebramussel	Bacteria	1995	Koblenz-Rehlingen	≥1995	0.692828
Zebramussel_16S	Zebramussel	Bacteria	1999	Blankenese-Cumlosen	≥1995	0.621532
Zebramussel_16S	Zebramussel	Bacteria	1999	Bimmen-Blankenese	≥1995	0.701337
Zebramussel_16S	Zebramussel	Bacteria	1999	Blankenese-Rehlingen	≥1995	0.650932
Zebramussel_16S	Zebramussel	Bacteria	1999	Bimmen-Cumlosen	≥1995	0.729651
Zebramussel_16S	Zebramussel	Bacteria	1999	Cumlosen-Rehlingen	≥1995	0.717828
Zebramussel_16S	Zebramussel	Bacteria	1999	Bimmen-Rehlingen	≥1995	0.76204
Zebramussel_16S	Zebramussel	Bacteria	2001	Cumlosen-Prossen	≥1995	0.589888
Zebramussel_16S	Zebramussel	Bacteria	2001	Bimmen-Cumlosen	≥1995	0.650538
Zebramussel_16S	Zebramussel	Bacteria	2001	Cumlosen-Koblenz	≥1995	0.730769
Zebramussel_16S	Zebramussel	Bacteria	2001	Cumlosen-Rehlingen	≥1995	0.626539
Zebramussel_16S	Zebramussel	Bacteria	2001	Bimmen-Prossen	≥1995	0.737441
Zebramussel_16S	Zebramussel	Bacteria	2001	Koblenz-Prossen	≥1995	0.720222
Zebramussel_16S	Zebramussel	Bacteria	2001	Prossen-Rehlingen	≥1995	0.663667
Zebramussel_16S	Zebramussel	Bacteria	2001	Bimmen-Koblenz	≥1995	0.462562
Zebramussel_16S	Zebramussel	Bacteria	2001	Bimmen-Rehlingen	≥1995	0.67706
Zebramussel_16S	Zebramussel	Bacteria	2001	Koblenz-Rehlingen	≥1995	0.721992
Zebramussel_16S	Zebramussel	Bacteria	2002	Cumlosen-Prossen	≥2002	0.701639
Zebramussel_16S	Zebramussel	Bacteria	2002	Cumlosen-Zehren	≥2002	0.592
Zebramussel_16S	Zebramussel	Bacteria	2002	Cumlosen-Rehlingen	≥2002	0.549102
Zebramussel_16S	Zebramussel	Bacteria	2002	Prossen-Zehren	≥2002	0.588141
Zebramussel_16S	Zebramussel	Bacteria	2002	Prossen-Rehlingen	≥2002	0.663424
Zebramussel_16S	Zebramussel	Bacteria	2002	Rehlingen-Zehren	≥2002	0.571726
Zebramussel_18S_Algae	Zebramussel	Algae/Protozoa	2004	Jochenstein-Ulm	≥2002	0.746725
Zebramussel_18S_Algae	Zebramussel	Algae/Protozoa	2004	Blankenese-Jochenstein	≥2002	0.746032
Zebramussel_18S_Algae	Zebramussel	Algae/Protozoa	2004	Jochenstein-Prossen	≥2002	0.728972
Zebramussel_18S_Algae	Zebramussel	Algae/Protozoa	2004	Jochenstein-Zehren	≥2002	0.743494
Zebramussel_18S_Algae	Zebramussel	Algae/Protozoa	2004	Bimmen-Jochenstein	≥2002	0.668571
Zebramussel_18S_Algae	Zebramussel	Algae/Protozoa	2004	Jochenstein-Rehlingen	≥2002	0.758621
Zebramussel_18S_Algae	Zebramussel	Algae/Protozoa	2004	Blankenese-Ulm	≥2002	0.791579
Zebramussel_18S_Algae	Zebramussel	Algae/Protozoa	2004	Prossen-Ulm	≥2002	0.807018
Zebramussel_18S_Algae	Zebramussel	Algae/Protozoa	2004	Ulm-Zehren	≥2002	0.776119
Zebramussel_18S_Algae	Zebramussel	Algae/Protozoa	2004	Bimmen-Ulm	≥2002	0.792746
Zebramussel_18S_Algae	Zebramussel	Algae/Protozoa	2004	Rehlingen-Ulm	≥2002	0.735683
Zebramussel_18S_Algae	Zebramussel	Algae/Protozoa	2004	Blankenese-Prossen	≥2002	0.704762
Zebramussel_18S_Algae	Zebramussel	Algae/Protozoa	2004	Blankenese-Zehren	≥2002	0.712831
Zebramussel_18S_Algae	Zebramussel	Algae/Protozoa	2004	Bimmen-Blankenese	≥2002	0.78961
Zebramussel_18S_Algae	Zebramussel	Algae/Protozoa	2004	Blankenese-Rehlingen	≥2002	0.704918
Zebramussel_18S_Algae	Zebramussel	Algae/Protozoa	2004	Prossen-Zehren	≥2002	0.626263
Zebramussel_18S_Algae	Zebramussel	Algae/Protozoa	2004	Bimmen-Prossen	≥2002	0.805128
Zebramussel_18S_Algae	Zebramussel	Algae/Protozoa	2004	Prossen-Rehlingen	≥2002	0.707838
Zebramussel_18S_Algae	Zebramussel	Algae/Protozoa	2004	Bimmen-Zehren	≥2002	0.773684
Zebramussel_18S_Algae	Zebramussel	Algae/Protozoa	2004	Rehlingen-Zehren	≥2002	0.694981
Zebramussel_18S_Algae	Zebramussel	Algae/Protozoa	2004	Bimmen-Rehlingen	≥2002	0.71978
Zebramussel_18S_Algae	Zebramussel	Algae/Protozoa	2006	Jochenstein-Ulm	≥2006	0.704225
Zebramussel_18S_Algae	Zebramussel	Algae/Protozoa	2006	Blankenese-Jochenstein	≥2006	0.80829
Zebramussel_18S_Algae	Zebramussel	Algae/Protozoa	2006	Cumlosen-Jochenstein	≥2006	0.802083
Zebramussel_18S_Algae	Zebramussel	Algae/Protozoa	2006	Jochenstein-Prossen	≥2006	0.85
Zebramussel_18S_Algae	Zebramussel	Algae/Protozoa	2006	Jochenstein-Zehren	≥2006	0.779841
Zebramussel_18S_Algae	Zebramussel	Algae/Protozoa	2006	Jochenstein-Rehlingen	≥2006	0.704225
Zebramussel_18S_Algae	Zebramussel	Algae/Protozoa	2006	Blankenese-Ulm	≥2006	0.825153
Zebramussel_18S_Algae	Zebramussel	Algae/Protozoa	2006	Cumlosen-Ulm	≥2006	0.785978
Zebramussel_18S_Algae	Zebramussel	Algae/Protozoa	2006	Prossen-Ulm	≥2006	0.814196
Zebramussel_18S_Algae	Zebramussel	Algae/Protozoa	2006	Ulm-Zehren	≥2006	0.80402
Zebramussel_18S_Algae	Zebramussel	Algae/Protozoa	2006	Rehlingen-Ulm	≥2006	0.768489
Zebramussel_18S_Algae	Zebramussel	Algae/Protozoa	2006	Blankenese-Cumlosen	≥2006	0.605932
Zebramussel_18S_Algae	Zebramussel	Algae/Protozoa	2006	Blankenese-Prossen	≥2006	0.634615
Zebramussel_18S_Algae	Zebramussel	Algae/Protozoa	2006	Blankenese-Zehren	≥2006	0.65283
Zebramussel_18S_Algae	Zebramussel	Algae/Protozoa	2006	Blankenese-Rehlingen	≥2006	0.733119
Zebramussel_18S_Algae	Zebramussel	Algae/Protozoa	2006	Cumlosen-Prossen	≥2006	0.654028
Zebramussel_18S_Algae	Zebramussel	Algae/Protozoa	2006	Cumlosen-Zehren	≥2006	0.591006
Zebramussel_18S_Algae	Zebramussel	Algae/Protozoa	2006	Cumlosen-Rehlingen	≥2006	0.69703
Zebramussel_18S_Algae	Zebramussel	Algae/Protozoa	2006	Prossen-Zehren	≥2006	0.56927
Zebramussel_18S_Algae	Zebramussel	Algae/Protozoa	2006	Prossen-Rehlingen	≥2006	0.697248
Zebramussel_18S_Algae	Zebramussel	Algae/Protozoa	2006	Rehlingen-Zehren	≥2006	0.682657
Zebramussel_18S_Algae	Zebramussel	Algae/Protozoa	2007	Jochenstein-Ulm	≥2006	0.801619
Zebramussel_18S_Algae	Zebramussel	Algae/Protozoa	2007	Blankenese-Jochenstein	≥2006	0.825397
Zebramussel_18S_Algae	Zebramussel	Algae/Protozoa	2007	Jochenstein-Prossen	≥2006	0.865882
Zebramussel_18S_Algae	Zebramussel	Algae/Protozoa	2007	Jochenstein-Zehren	≥2006	0.825397
Zebramussel_18S_Algae	Zebramussel	Algae/Protozoa	2007	Jochenstein-Rehlingen	≥2006	0.796748
Zebramussel_18S_Algae	Zebramussel	Algae/Protozoa	2007	Blankenese-Ulm	≥2006	0.82243
Zebramussel_18S_Algae	Zebramussel	Algae/Protozoa	2007	Prossen-Ulm	≥2006	0.855107
Zebramussel_18S_Algae	Zebramussel	Algae/Protozoa	2007	Ulm-Zehren	≥2006	0.813559
Zebramussel_18S_Algae	Zebramussel	Algae/Protozoa	2007	Rehlingen-Ulm	≥2006	0.795411
Zebramussel_18S_Algae	Zebramussel	Algae/Protozoa	2007	Blankenese-Prossen	≥2006	0.700809
Zebramussel_18S_Algae	Zebramussel	Algae/Protozoa	2007	Blankenese-Zehren	≥2006	0.711927
Zebramussel_18S_Algae	Zebramussel	Algae/Protozoa	2007	Blankenese-Rehlingen	≥2006	0.77913
Zebramussel_18S_Algae	Zebramussel	Algae/Protozoa	2007	Prossen-Zehren	≥2006	0.573964
Zebramussel_18S_Algae	Zebramussel	Algae/Protozoa	2007	Prossen-Rehlingen	≥2006	0.782828
Zebramussel_18S_Algae	Zebramussel	Algae/Protozoa	2007	Rehlingen-Zehren	≥2006	0.757522
Zebramussel_18S_Algae	Zebramussel	Algae/Protozoa	2008	Jochenstein-Ulm	≥2006	0.785571
Zebramussel_18S_Algae	Zebramussel	Algae/Protozoa	2008	Blankenese-Jochenstein	≥2006	0.834081
Zebramussel_18S_Algae	Zebramussel	Algae/Protozoa	2008	Jochenstein-Prossen	≥2006	0.847716
Zebramussel_18S_Algae	Zebramussel	Algae/Protozoa	2008	Jochenstein-Zehren	≥2006	0.803059
Zebramussel_18S_Algae	Zebramussel	Algae/Protozoa	2008	Jochenstein-Rehlingen	≥2006	0.767717
Zebramussel_18S_Algae	Zebramussel	Algae/Protozoa	2008	Blankenese-Ulm	≥2006	0.796296
Zebramussel_18S_Algae	Zebramussel	Algae/Protozoa	2008	Prossen-Ulm	≥2006	0.814621
Zebramussel_18S_Algae	Zebramussel	Algae/Protozoa	2008	Ulm-Zehren	≥2006	0.775758
Zebramussel_18S_Algae	Zebramussel	Algae/Protozoa	2008	Rehlingen-Ulm	≥2006	0.750515
Zebramussel_18S_Algae	Zebramussel	Algae/Protozoa	2008	Blankenese-Prossen	≥2006	0.713881
Zebramussel_18S_Algae	Zebramussel	Algae/Protozoa	2008	Blankenese-Zehren	≥2006	0.690176
Zebramussel_18S_Algae	Zebramussel	Algae/Protozoa	2008	Blankenese-Rehlingen	≥2006	0.670077
Zebramussel_18S_Algae	Zebramussel	Algae/Protozoa	2008	Prossen-Zehren	≥2006	0.603077
Zebramussel_18S_Algae	Zebramussel	Algae/Protozoa	2008	Prossen-Rehlingen	≥2006	0.687861
Zebramussel_18S_Algae	Zebramussel	Algae/Protozoa	2008	Rehlingen-Zehren	≥2006	0.729494
Zebramussel_18S_Algae	Zebramussel	Algae/Protozoa	2017	Blankenese-Jochenstein	≥2014	0.807407
Zebramussel_18S_Algae	Zebramussel	Algae/Protozoa	2017	Jochenstein-Prossen	≥2014	0.833333
Zebramussel_18S_Algae	Zebramussel	Algae/Protozoa	2017	Bimmen-Jochenstein	≥2014	0.717514
Zebramussel_18S_Algae	Zebramussel	Algae/Protozoa	2017	Jochenstein-Koblenz	≥2014	0.653333
Zebramussel_18S_Algae	Zebramussel	Algae/Protozoa	2017	Blankenese-Prossen	≥2014	0.759152
Zebramussel_18S_Algae	Zebramussel	Algae/Protozoa	2017	Bimmen-Blankenese	≥2014	0.769648
Zebramussel_18S_Algae	Zebramussel	Algae/Protozoa	2017	Blankenese-Koblenz	≥2014	0.705128
Zebramussel_18S_Algae	Zebramussel	Algae/Protozoa	2017	Bimmen-Prossen	≥2014	0.814621
Zebramussel_18S_Algae	Zebramussel	Algae/Protozoa	2017	Koblenz-Prossen	≥2014	0.671053
Zebramussel_18S_Algae	Zebramussel	Algae/Protozoa	2017	Bimmen-Koblenz	≥2014	0.688312
Zebramussel_18S_Algae	Zebramussel	Algae/Protozoa	2003	Blankenese-Ulm	≥2002	0.816568
Zebramussel_18S_Algae	Zebramussel	Algae/Protozoa	2003	Prossen-Ulm	≥2002	0.826923
Zebramussel_18S_Algae	Zebramussel	Algae/Protozoa	2003	Ulm-Zehren	≥2002	0.826733
Zebramussel_18S_Algae	Zebramussel	Algae/Protozoa	2003	Rehlingen-Ulm	≥2002	0.8
Zebramussel_18S_Algae	Zebramussel	Algae/Protozoa	2003	Blankenese-Prossen	≥2002	0.712401
Zebramussel_18S_Algae	Zebramussel	Algae/Protozoa	2003	Blankenese-Zehren	≥2002	0.657224
Zebramussel_18S_Algae	Zebramussel	Algae/Protozoa	2003	Blankenese-Rehlingen	≥2002	0.731449
Zebramussel_18S_Algae	Zebramussel	Algae/Protozoa	2003	Prossen-Zehren	≥2002	0.74934
Zebramussel_18S_Algae	Zebramussel	Algae/Protozoa	2003	Prossen-Rehlingen	≥2002	0.722513
Zebramussel_18S_Algae	Zebramussel	Algae/Protozoa	2003	Rehlingen-Zehren	≥2002	0.664789
Zebramussel_18S_Algae	Zebramussel	Algae/Protozoa	2005	Cumlosen-Ulm	≥2002	0.751152
Zebramussel_18S_Algae	Zebramussel	Algae/Protozoa	2005	Prossen-Ulm	≥2002	0.71875
Zebramussel_18S_Algae	Zebramussel	Algae/Protozoa	2005	Ulm-Zehren	≥2002	0.78245
Zebramussel_18S_Algae	Zebramussel	Algae/Protozoa	2005	Rehlingen-Ulm	≥2002	0.794179
Zebramussel_18S_Algae	Zebramussel	Algae/Protozoa	2005	Cumlosen-Prossen	≥2002	0.651316
Zebramussel_18S_Algae	Zebramussel	Algae/Protozoa	2005	Cumlosen-Zehren	≥2002	0.648379
Zebramussel_18S_Algae	Zebramussel	Algae/Protozoa	2005	Cumlosen-Rehlingen	≥2002	0.765376
Zebramussel_18S_Algae	Zebramussel	Algae/Protozoa	2005	Prossen-Zehren	≥2002	0.546099
Zebramussel_18S_Algae	Zebramussel	Algae/Protozoa	2005	Prossen-Rehlingen	≥2002	0.698413
Zebramussel_18S_Algae	Zebramussel	Algae/Protozoa	2005	Rehlingen-Zehren	≥2002	0.693694
Zebramussel_18S_Algae	Zebramussel	Algae/Protozoa	2009	Blankenese-Ulm	≥2009	0.805293
Zebramussel_18S_Algae	Zebramussel	Algae/Protozoa	2009	Prossen-Ulm	≥2009	0.840263
Zebramussel_18S_Algae	Zebramussel	Algae/Protozoa	2009	Ulm-Zehren	≥2009	0.774834
Zebramussel_18S_Algae	Zebramussel	Algae/Protozoa	2009	Rehlingen-Ulm	≥2009	0.80315
Zebramussel_18S_Algae	Zebramussel	Algae/Protozoa	2009	Blankenese-Prossen	≥2009	0.741093
Zebramussel_18S_Algae	Zebramussel	Algae/Protozoa	2009	Blankenese-Zehren	≥2009	0.69258
Zebramussel_18S_Algae	Zebramussel	Algae/Protozoa	2009	Blankenese-Rehlingen	≥2009	0.764228
Zebramussel_18S_Algae	Zebramussel	Algae/Protozoa	2009	Prossen-Zehren	≥2009	0.673835
Zebramussel_18S_Algae	Zebramussel	Algae/Protozoa	2009	Prossen-Rehlingen	≥2009	0.822222
Zebramussel_18S_Algae	Zebramussel	Algae/Protozoa	2009	Rehlingen-Zehren	≥2009	0.758389
Zebramussel_18S_Algae	Zebramussel	Algae/Protozoa	2010	Prossen-Ulm	≥2009	0.780911
Zebramussel_18S_Algae	Zebramussel	Algae/Protozoa	2010	Ulm-Zehren	≥2009	0.74739
Zebramussel_18S_Algae	Zebramussel	Algae/Protozoa	2010	Rehlingen-Ulm	≥2009	0.731278
Zebramussel_18S_Algae	Zebramussel	Algae/Protozoa	2010	Prossen-Zehren	≥2009	0.683841
Zebramussel_18S_Algae	Zebramussel	Algae/Protozoa	2010	Prossen-Rehlingen	≥2009	0.811839
Zebramussel_18S_Algae	Zebramussel	Algae/Protozoa	2010	Rehlingen-Zehren	≥2009	0.77707
Zebramussel_18S_Algae	Zebramussel	Algae/Protozoa	2011	Prossen-Ulm	≥2009	0.85045
Zebramussel_18S_Algae	Zebramussel	Algae/Protozoa	2011	Ulm-Zehren	≥2009	0.808333
Zebramussel_18S_Algae	Zebramussel	Algae/Protozoa	2011	Rehlingen-Ulm	≥2009	0.803002
Zebramussel_18S_Algae	Zebramussel	Algae/Protozoa	2011	Prossen-Zehren	≥2009	0.694064
Zebramussel_18S_Algae	Zebramussel	Algae/Protozoa	2011	Prossen-Rehlingen	≥2009	0.745098
Zebramussel_18S_Algae	Zebramussel	Algae/Protozoa	2011	Rehlingen-Zehren	≥2009	0.708804
Zebramussel_18S_Algae	Zebramussel	Algae/Protozoa	2012	Prossen-Ulm	≥2009	0.834568
Zebramussel_18S_Algae	Zebramussel	Algae/Protozoa	2012	Ulm-Zehren	≥2009	0.811083
Zebramussel_18S_Algae	Zebramussel	Algae/Protozoa	2012	Rehlingen-Ulm	≥2009	0.825871
Zebramussel_18S_Algae	Zebramussel	Algae/Protozoa	2012	Prossen-Zehren	≥2009	0.697548
Zebramussel_18S_Algae	Zebramussel	Algae/Protozoa	2012	Prossen-Rehlingen	≥2009	0.79597
Zebramussel_18S_Algae	Zebramussel	Algae/Protozoa	2012	Rehlingen-Zehren	≥2009	0.828
Zebramussel_18S_Algae	Zebramussel	Algae/Protozoa	2013	Cumlosen-Ulm	≥2009	0.772809
Zebramussel_18S_Algae	Zebramussel	Algae/Protozoa	2013	Prossen-Ulm	≥2009	0.757333
Zebramussel_18S_Algae	Zebramussel	Algae/Protozoa	2013	Ulm-Zehren	≥2009	0.788955
Zebramussel_18S_Algae	Zebramussel	Algae/Protozoa	2013	Cumlosen-Prossen	≥2009	0.583587
Zebramussel_18S_Algae	Zebramussel	Algae/Protozoa	2013	Cumlosen-Zehren	≥2009	0.581986
Zebramussel_18S_Algae	Zebramussel	Algae/Protozoa	2013	Prossen-Zehren	≥2009	0.641399
Zebramussel_18S_Algae	Zebramussel	Algae/Protozoa	2014	Cumlosen-Ulm	≥2014	0.818331
Zebramussel_18S_Algae	Zebramussel	Algae/Protozoa	2014	Prossen-Ulm	≥2014	0.784119
Zebramussel_18S_Algae	Zebramussel	Algae/Protozoa	2014	Ulm-Zehren	≥2014	0.807339
Zebramussel_18S_Algae	Zebramussel	Algae/Protozoa	2014	Cumlosen-Prossen	≥2014	0.650138
Zebramussel_18S_Algae	Zebramussel	Algae/Protozoa	2014	Cumlosen-Zehren	≥2014	0.752998
Zebramussel_18S_Algae	Zebramussel	Algae/Protozoa	2014	Prossen-Zehren	≥2014	0.73057
Zebramussel_18S_Algae	Zebramussel	Algae/Protozoa	2016	Blankenese-Ulm	≥2014	0.815126
Zebramussel_18S_Algae	Zebramussel	Algae/Protozoa	2016	Cumlosen-Ulm	≥2014	0.811594
Zebramussel_18S_Algae	Zebramussel	Algae/Protozoa	2016	Prossen-Ulm	≥2014	0.776573
Zebramussel_18S_Algae	Zebramussel	Algae/Protozoa	2016	Ulm-Zehren	≥2014	0.822157
Zebramussel_18S_Algae	Zebramussel	Algae/Protozoa	2016	Bimmen-Ulm	≥2014	0.767494
Zebramussel_18S_Algae	Zebramussel	Algae/Protozoa	2016	Koblenz-Ulm	≥2014	0.799043
Zebramussel_18S_Algae	Zebramussel	Algae/Protozoa	2016	Blankenese-Cumlosen	≥2014	0.779221
Zebramussel_18S_Algae	Zebramussel	Algae/Protozoa	2016	Blankenese-Prossen	≥2014	0.779221
Zebramussel_18S_Algae	Zebramussel	Algae/Protozoa	2016	Blankenese-Zehren	≥2014	0.865169
Zebramussel_18S_Algae	Zebramussel	Algae/Protozoa	2016	Bimmen-Blankenese	≥2014	0.805252
Zebramussel_18S_Algae	Zebramussel	Algae/Protozoa	2016	Blankenese-Koblenz	≥2014	0.763547
Zebramussel_18S_Algae	Zebramussel	Algae/Protozoa	2016	Cumlosen-Prossen	≥2014	0.768559
Zebramussel_18S_Algae	Zebramussel	Algae/Protozoa	2016	Cumlosen-Zehren	≥2014	0.772036
Zebramussel_18S_Algae	Zebramussel	Algae/Protozoa	2016	Bimmen-Cumlosen	≥2014	0.802632
Zebramussel_18S_Algae	Zebramussel	Algae/Protozoa	2016	Cumlosen-Koblenz	≥2014	0.741855
Zebramussel_18S_Algae	Zebramussel	Algae/Protozoa	2016	Prossen-Zehren	≥2014	0.71746
Zebramussel_18S_Algae	Zebramussel	Algae/Protozoa	2016	Bimmen-Prossen	≥2014	0.80786
Zebramussel_18S_Algae	Zebramussel	Algae/Protozoa	2016	Koblenz-Prossen	≥2014	0.725888
Zebramussel_18S_Algae	Zebramussel	Algae/Protozoa	2016	Bimmen-Zehren	≥2014	0.845714
Zebramussel_18S_Algae	Zebramussel	Algae/Protozoa	2016	Koblenz-Zehren	≥2014	0.801187
Zebramussel_18S_Algae	Zebramussel	Algae/Protozoa	2016	Bimmen-Koblenz	≥2014	0.801909
Zebramussel_18S_Algae	Zebramussel	Algae/Protozoa	1995	Bimmen-Blankenese	≥1995	0.785156
Zebramussel_18S_Algae	Zebramussel	Algae/Protozoa	1995	Blankenese-Koblenz	≥1995	0.799277
Zebramussel_18S_Algae	Zebramussel	Algae/Protozoa	1995	Blankenese-Rehlingen	≥1995	0.651026
Zebramussel_18S_Algae	Zebramussel	Algae/Protozoa	1995	Bimmen-Koblenz	≥1995	0.647826
Zebramussel_18S_Algae	Zebramussel	Algae/Protozoa	1995	Bimmen-Rehlingen	≥1995	0.681948
Zebramussel_18S_Algae	Zebramussel	Algae/Protozoa	1995	Koblenz-Rehlingen	≥1995	0.662791
Zebramussel_18S_Algae	Zebramussel	Algae/Protozoa	1996	Bimmen-Blankenese	≥1995	0.768
Zebramussel_18S_Algae	Zebramussel	Algae/Protozoa	1996	Blankenese-Koblenz	≥1995	0.6875
Zebramussel_18S_Algae	Zebramussel	Algae/Protozoa	1996	Blankenese-Rehlingen	≥1995	0.612613
Zebramussel_18S_Algae	Zebramussel	Algae/Protozoa	1996	Bimmen-Koblenz	≥1995	0.628571
Zebramussel_18S_Algae	Zebramussel	Algae/Protozoa	1996	Bimmen-Rehlingen	≥1995	0.80597
Zebramussel_18S_Algae	Zebramussel	Algae/Protozoa	1996	Koblenz-Rehlingen	≥1995	0.733219
Zebramussel_18S_Algae	Zebramussel	Algae/Protozoa	1999	Blankenese-Cumlosen	≥1995	0.656934
Zebramussel_18S_Algae	Zebramussel	Algae/Protozoa	1999	Blankenese-Prossen	≥1995	0.708995
Zebramussel_18S_Algae	Zebramussel	Algae/Protozoa	1999	Bimmen-Blankenese	≥1995	0.836478
Zebramussel_18S_Algae	Zebramussel	Algae/Protozoa	1999	Blankenese-Rehlingen	≥1995	0.704225
Zebramussel_18S_Algae	Zebramussel	Algae/Protozoa	1999	Cumlosen-Prossen	≥1995	0.644444
Zebramussel_18S_Algae	Zebramussel	Algae/Protozoa	1999	Bimmen-Cumlosen	≥1995	0.825397
Zebramussel_18S_Algae	Zebramussel	Algae/Protozoa	1999	Cumlosen-Rehlingen	≥1995	0.682243
Zebramussel_18S_Algae	Zebramussel	Algae/Protozoa	1999	Bimmen-Prossen	≥1995	0.814103
Zebramussel_18S_Algae	Zebramussel	Algae/Protozoa	1999	Prossen-Rehlingen	≥1995	0.659341
Zebramussel_18S_Algae	Zebramussel	Algae/Protozoa	1999	Bimmen-Rehlingen	≥1995	0.766667
Zebramussel_18S_Algae	Zebramussel	Algae/Protozoa	2000	Cumlosen-Prossen	≥1995	0.606061
Zebramussel_18S_Algae	Zebramussel	Algae/Protozoa	2000	Cumlosen-Zehren	≥1995	0.715532
Zebramussel_18S_Algae	Zebramussel	Algae/Protozoa	2000	Cumlosen-Rehlingen	≥1995	0.726644
Zebramussel_18S_Algae	Zebramussel	Algae/Protozoa	2000	Prossen-Zehren	≥1995	0.593272
Zebramussel_18S_Algae	Zebramussel	Algae/Protozoa	2000	Prossen-Rehlingen	≥1995	0.639053
Zebramussel_18S_Algae	Zebramussel	Algae/Protozoa	2000	Rehlingen-Zehren	≥1995	0.67907
Zebramussel_18S_Algae	Zebramussel	Algae/Protozoa	2001	Cumlosen-Prossen	≥1995	0.672
Zebramussel_18S_Algae	Zebramussel	Algae/Protozoa	2001	Cumlosen-Zehren	≥1995	0.662338
Zebramussel_18S_Algae	Zebramussel	Algae/Protozoa	2001	Bimmen-Cumlosen	≥1995	0.818356
Zebramussel_18S_Algae	Zebramussel	Algae/Protozoa	2001	Cumlosen-Koblenz	≥1995	0.831557
Zebramussel_18S_Algae	Zebramussel	Algae/Protozoa	2001	Cumlosen-Rehlingen	≥1995	0.641758
Zebramussel_18S_Algae	Zebramussel	Algae/Protozoa	2001	Prossen-Zehren	≥1995	0.59322
Zebramussel_18S_Algae	Zebramussel	Algae/Protozoa	2001	Bimmen-Prossen	≥1995	0.811456
Zebramussel_18S_Algae	Zebramussel	Algae/Protozoa	2001	Koblenz-Prossen	≥1995	0.836449
Zebramussel_18S_Algae	Zebramussel	Algae/Protozoa	2001	Prossen-Rehlingen	≥1995	0.631868
Zebramussel_18S_Algae	Zebramussel	Algae/Protozoa	2001	Bimmen-Zehren	≥1995	0.718686
Zebramussel_18S_Algae	Zebramussel	Algae/Protozoa	2001	Koblenz-Zehren	≥1995	0.737327
Zebramussel_18S_Algae	Zebramussel	Algae/Protozoa	2001	Rehlingen-Zehren	≥1995	0.67863
Zebramussel_18S_Algae	Zebramussel	Algae/Protozoa	2001	Bimmen-Koblenz	≥1995	0.640199
Zebramussel_18S_Algae	Zebramussel	Algae/Protozoa	2001	Bimmen-Rehlingen	≥1995	0.759443
Zebramussel_18S_Algae	Zebramussel	Algae/Protozoa	2001	Koblenz-Rehlingen	≥1995	0.782222
Zebramussel_18S_Metazoa	Zebramussel	Metazoa	2004	Jochenstein-Ulm	≥2002	0.769231
Zebramussel_18S_Metazoa	Zebramussel	Metazoa	2004	Blankenese-Jochenstein	≥2002	0.682927
Zebramussel_18S_Metazoa	Zebramussel	Metazoa	2004	Jochenstein-Prossen	≥2002	0.761905
Zebramussel_18S_Metazoa	Zebramussel	Metazoa	2004	Jochenstein-Zehren	≥2002	0.896552
Zebramussel_18S_Metazoa	Zebramussel	Metazoa	2004	Bimmen-Jochenstein	≥2002	0.384615
Zebramussel_18S_Metazoa	Zebramussel	Metazoa	2004	Jochenstein-Rehlingen	≥2002	0.769231
Zebramussel_18S_Metazoa	Zebramussel	Metazoa	2004	Blankenese-Ulm	≥2002	0.615385
Zebramussel_18S_Metazoa	Zebramussel	Metazoa	2004	Prossen-Ulm	≥2002	0.731707
Zebramussel_18S_Metazoa	Zebramussel	Metazoa	2004	Ulm-Zehren	≥2002	0.843373
Zebramussel_18S_Metazoa	Zebramussel	Metazoa	2004	Bimmen-Ulm	≥2002	0.727273
Zebramussel_18S_Metazoa	Zebramussel	Metazoa	2004	Rehlingen-Ulm	≥2002	0.698413
Zebramussel_18S_Metazoa	Zebramussel	Metazoa	2004	Blankenese-Prossen	≥2002	0.631579
Zebramussel_18S_Metazoa	Zebramussel	Metazoa	2004	Blankenese-Zehren	≥2002	0.772727
Zebramussel_18S_Metazoa	Zebramussel	Metazoa	2004	Bimmen-Blankenese	≥2002	0.764706
Zebramussel_18S_Metazoa	Zebramussel	Metazoa	2004	Blankenese-Rehlingen	≥2002	0.578947
Zebramussel_18S_Metazoa	Zebramussel	Metazoa	2004	Prossen-Zehren	≥2002	0.514286
Zebramussel_18S_Metazoa	Zebramussel	Metazoa	2004	Bimmen-Prossen	≥2002	0.864865
Zebramussel_18S_Metazoa	Zebramussel	Metazoa	2004	Prossen-Rehlingen	≥2002	0.594595
Zebramussel_18S_Metazoa	Zebramussel	Metazoa	2004	Bimmen-Zehren	≥2002	0.864865
Zebramussel_18S_Metazoa	Zebramussel	Metazoa	2004	Rehlingen-Zehren	≥2002	0.794118
Zebramussel_18S_Metazoa	Zebramussel	Metazoa	2004	Bimmen-Rehlingen	≥2002	0.727273
Zebramussel_18S_Metazoa	Zebramussel	Metazoa	2006	Jochenstein-Ulm	≥2006	0.646154
Zebramussel_18S_Metazoa	Zebramussel	Metazoa	2006	Blankenese-Jochenstein	≥2006	0.666667
Zebramussel_18S_Metazoa	Zebramussel	Metazoa	2006	Cumlosen-Jochenstein	≥2006	0.686567
Zebramussel_18S_Metazoa	Zebramussel	Metazoa	2006	Jochenstein-Prossen	≥2006	0.837209
Zebramussel_18S_Metazoa	Zebramussel	Metazoa	2006	Jochenstein-Zehren	≥2006	0.886076
Zebramussel_18S_Metazoa	Zebramussel	Metazoa	2006	Jochenstein-Rehlingen	≥2006	0.698413
Zebramussel_18S_Metazoa	Zebramussel	Metazoa	2006	Blankenese-Ulm	≥2006	0.604651
Zebramussel_18S_Metazoa	Zebramussel	Metazoa	2006	Cumlosen-Ulm	≥2006	0.711111
Zebramussel_18S_Metazoa	Zebramussel	Metazoa	2006	Prossen-Ulm	≥2006	0.571429
Zebramussel_18S_Metazoa	Zebramussel	Metazoa	2006	Ulm-Zehren	≥2006	0.786517
Zebramussel_18S_Metazoa	Zebramussel	Metazoa	2006	Rehlingen-Ulm	≥2006	0.561404
Zebramussel_18S_Metazoa	Zebramussel	Metazoa	2006	Blankenese-Cumlosen	≥2006	0.378378
Zebramussel_18S_Metazoa	Zebramussel	Metazoa	2006	Blankenese-Prossen	≥2006	0.611111
Zebramussel_18S_Metazoa	Zebramussel	Metazoa	2006	Blankenese-Zehren	≥2006	0.636364
Zebramussel_18S_Metazoa	Zebramussel	Metazoa	2006	Blankenese-Rehlingen	≥2006	0.636364
Zebramussel_18S_Metazoa	Zebramussel	Metazoa	2006	Cumlosen-Prossen	≥2006	0.387097
Zebramussel_18S_Metazoa	Zebramussel	Metazoa	2006	Cumlosen-Zehren	≥2006	0.714286
Zebramussel_18S_Metazoa	Zebramussel	Metazoa	2006	Cumlosen-Rehlingen	≥2006	0.535714
Zebramussel_18S_Metazoa	Zebramussel	Metazoa	2006	Prossen-Zehren	≥2006	0.275862
Zebramussel_18S_Metazoa	Zebramussel	Metazoa	2006	Prossen-Rehlingen	≥2006	0.648649
Zebramussel_18S_Metazoa	Zebramussel	Metazoa	2006	Rehlingen-Zehren	≥2006	0.738462
Zebramussel_18S_Metazoa	Zebramussel	Metazoa	2007	Jochenstein-Ulm	≥2006	0.746667
Zebramussel_18S_Metazoa	Zebramussel	Metazoa	2007	Blankenese-Jochenstein	≥2006	0.666667
Zebramussel_18S_Metazoa	Zebramussel	Metazoa	2007	Jochenstein-Prossen	≥2006	0.666667
Zebramussel_18S_Metazoa	Zebramussel	Metazoa	2007	Jochenstein-Zehren	≥2006	0.794872
Zebramussel_18S_Metazoa	Zebramussel	Metazoa	2007	Jochenstein-Rehlingen	≥2006	0.577778
Zebramussel_18S_Metazoa	Zebramussel	Metazoa	2007	Blankenese-Ulm	≥2006	0.666667
Zebramussel_18S_Metazoa	Zebramussel	Metazoa	2007	Prossen-Ulm	≥2006	0.615385
Zebramussel_18S_Metazoa	Zebramussel	Metazoa	2007	Ulm-Zehren	≥2006	0.747253
Zebramussel_18S_Metazoa	Zebramussel	Metazoa	2007	Rehlingen-Ulm	≥2006	0.638298
Zebramussel_18S_Metazoa	Zebramussel	Metazoa	2007	Blankenese-Prossen	≥2006	0.434783
Zebramussel_18S_Metazoa	Zebramussel	Metazoa	2007	Blankenese-Zehren	≥2006	0.666667
Zebramussel_18S_Metazoa	Zebramussel	Metazoa	2007	Blankenese-Rehlingen	≥2006	0.545455
Zebramussel_18S_Metazoa	Zebramussel	Metazoa	2007	Prossen-Zehren	≥2006	0.105263
Zebramussel_18S_Metazoa	Zebramussel	Metazoa	2007	Prossen-Rehlingen	≥2006	0.666667
Zebramussel_18S_Metazoa	Zebramussel	Metazoa	2007	Rehlingen-Zehren	≥2006	0.608696
Zebramussel_18S_Metazoa	Zebramussel	Metazoa	2008	Jochenstein-Ulm	≥2006	0.711864
Zebramussel_18S_Metazoa	Zebramussel	Metazoa	2008	Blankenese-Jochenstein	≥2006	0.618182
Zebramussel_18S_Metazoa	Zebramussel	Metazoa	2008	Jochenstein-Prossen	≥2006	0.758621
Zebramussel_18S_Metazoa	Zebramussel	Metazoa	2008	Jochenstein-Zehren	≥2006	0.865672
Zebramussel_18S_Metazoa	Zebramussel	Metazoa	2008	Jochenstein-Rehlingen	≥2006	0.538462
Zebramussel_18S_Metazoa	Zebramussel	Metazoa	2008	Blankenese-Ulm	≥2006	0.727273
Zebramussel_18S_Metazoa	Zebramussel	Metazoa	2008	Prossen-Ulm	≥2006	0.714286
Zebramussel_18S_Metazoa	Zebramussel	Metazoa	2008	Ulm-Zehren	≥2006	0.771429
Zebramussel_18S_Metazoa	Zebramussel	Metazoa	2008	Rehlingen-Ulm	≥2006	0.65625
Zebramussel_18S_Metazoa	Zebramussel	Metazoa	2008	Blankenese-Prossen	≥2006	0.615385
Zebramussel_18S_Metazoa	Zebramussel	Metazoa	2008	Blankenese-Zehren	≥2006	0.816901
Zebramussel_18S_Metazoa	Zebramussel	Metazoa	2008	Blankenese-Rehlingen	≥2006	0.6
Zebramussel_18S_Metazoa	Zebramussel	Metazoa	2008	Prossen-Zehren	≥2006	0.105263
Zebramussel_18S_Metazoa	Zebramussel	Metazoa	2008	Prossen-Rehlingen	≥2006	0.56
Zebramussel_18S_Metazoa	Zebramussel	Metazoa	2008	Rehlingen-Zehren	≥2006	0.788732
Zebramussel_18S_Metazoa	Zebramussel	Metazoa	2017	Blankenese-Jochenstein	≥2014	0.470588
Zebramussel_18S_Metazoa	Zebramussel	Metazoa	2017	Jochenstein-Prossen	≥2014	0.8
Zebramussel_18S_Metazoa	Zebramussel	Metazoa	2017	Bimmen-Jochenstein	≥2014	0.458333
Zebramussel_18S_Metazoa	Zebramussel	Metazoa	2017	Jochenstein-Koblenz	≥2014	0.634146
Zebramussel_18S_Metazoa	Zebramussel	Metazoa	2017	Blankenese-Prossen	≥2014	0.631579
Zebramussel_18S_Metazoa	Zebramussel	Metazoa	2017	Bimmen-Blankenese	≥2014	0.266667
Zebramussel_18S_Metazoa	Zebramussel	Metazoa	2017	Blankenese-Koblenz	≥2014	0.142857
Zebramussel_18S_Metazoa	Zebramussel	Metazoa	2017	Bimmen-Prossen	≥2014	0.766667
Zebramussel_18S_Metazoa	Zebramussel	Metazoa	2017	Koblenz-Prossen	≥2014	0.628571
Zebramussel_18S_Metazoa	Zebramussel	Metazoa	2017	Bimmen-Koblenz	≥2014	0.318182
Zebramussel_18S_Metazoa	Zebramussel	Metazoa	2003	Blankenese-Ulm	≥2002	0.608696
Zebramussel_18S_Metazoa	Zebramussel	Metazoa	2003	Prossen-Ulm	≥2002	0.551724
Zebramussel_18S_Metazoa	Zebramussel	Metazoa	2003	Ulm-Zehren	≥2002	0.651163
Zebramussel_18S_Metazoa	Zebramussel	Metazoa	2003	Rehlingen-Ulm	≥2002	0.709677
Zebramussel_18S_Metazoa	Zebramussel	Metazoa	2003	Blankenese-Prossen	≥2002	0.384615
Zebramussel_18S_Metazoa	Zebramussel	Metazoa	2003	Blankenese-Zehren	≥2002	0.681818
Zebramussel_18S_Metazoa	Zebramussel	Metazoa	2003	Blankenese-Rehlingen	≥2002	0.577778
Zebramussel_18S_Metazoa	Zebramussel	Metazoa	2003	Prossen-Zehren	≥2002	0.6
Zebramussel_18S_Metazoa	Zebramussel	Metazoa	2003	Prossen-Rehlingen	≥2002	0.551724
Zebramussel_18S_Metazoa	Zebramussel	Metazoa	2003	Rehlingen-Zehren	≥2002	0.585366
Zebramussel_18S_Metazoa	Zebramussel	Metazoa	2005	Cumlosen-Ulm	≥2002	0.808989
Zebramussel_18S_Metazoa	Zebramussel	Metazoa	2005	Prossen-Ulm	≥2002	0.631579
Zebramussel_18S_Metazoa	Zebramussel	Metazoa	2005	Ulm-Zehren	≥2002	0.810127
Zebramussel_18S_Metazoa	Zebramussel	Metazoa	2005	Rehlingen-Ulm	≥2002	0.679245
Zebramussel_18S_Metazoa	Zebramussel	Metazoa	2005	Cumlosen-Prossen	≥2002	0.631579
Zebramussel_18S_Metazoa	Zebramussel	Metazoa	2005	Cumlosen-Zehren	≥2002	0.694444
Zebramussel_18S_Metazoa	Zebramussel	Metazoa	2005	Cumlosen-Rehlingen	≥2002	0.571429
Zebramussel_18S_Metazoa	Zebramussel	Metazoa	2005	Prossen-Zehren	≥2002	0.470588
Zebramussel_18S_Metazoa	Zebramussel	Metazoa	2005	Prossen-Rehlingen	≥2002	0.761905
Zebramussel_18S_Metazoa	Zebramussel	Metazoa	2005	Rehlingen-Zehren	≥2002	0.727273
Zebramussel_18S_Metazoa	Zebramussel	Metazoa	2009	Blankenese-Ulm	≥2009	0.638889
Zebramussel_18S_Metazoa	Zebramussel	Metazoa	2009	Prossen-Ulm	≥2009	0.711111
Zebramussel_18S_Metazoa	Zebramussel	Metazoa	2009	Ulm-Zehren	≥2009	0.727273
Zebramussel_18S_Metazoa	Zebramussel	Metazoa	2009	Rehlingen-Ulm	≥2009	0.565217
Zebramussel_18S_Metazoa	Zebramussel	Metazoa	2009	Blankenese-Prossen	≥2009	0.711111
Zebramussel_18S_Metazoa	Zebramussel	Metazoa	2009	Blankenese-Zehren	≥2009	0.6
Zebramussel_18S_Metazoa	Zebramussel	Metazoa	2009	Blankenese-Rehlingen	≥2009	0.533333
Zebramussel_18S_Metazoa	Zebramussel	Metazoa	2009	Prossen-Zehren	≥2009	0.444444
Zebramussel_18S_Metazoa	Zebramussel	Metazoa	2009	Prossen-Rehlingen	≥2009	0.765957
Zebramussel_18S_Metazoa	Zebramussel	Metazoa	2009	Rehlingen-Zehren	≥2009	0.727273
Zebramussel_18S_Metazoa	Zebramussel	Metazoa	2010	Prossen-Ulm	≥2009	0.77193
Zebramussel_18S_Metazoa	Zebramussel	Metazoa	2010	Ulm-Zehren	≥2009	0.736842
Zebramussel_18S_Metazoa	Zebramussel	Metazoa	2010	Rehlingen-Ulm	≥2009	0.745098
Zebramussel_18S_Metazoa	Zebramussel	Metazoa	2010	Prossen-Zehren	≥2009	0.478261
Zebramussel_18S_Metazoa	Zebramussel	Metazoa	2010	Prossen-Rehlingen	≥2009	0.769231
Zebramussel_18S_Metazoa	Zebramussel	Metazoa	2010	Rehlingen-Zehren	≥2009	0.769231
Zebramussel_18S_Metazoa	Zebramussel	Metazoa	2011	Prossen-Ulm	≥2009	0.833333
Zebramussel_18S_Metazoa	Zebramussel	Metazoa	2011	Ulm-Zehren	≥2009	0.757576
Zebramussel_18S_Metazoa	Zebramussel	Metazoa	2011	Rehlingen-Ulm	≥2009	0.740741
Zebramussel_18S_Metazoa	Zebramussel	Metazoa	2011	Prossen-Zehren	≥2009	0.25
Zebramussel_18S_Metazoa	Zebramussel	Metazoa	2011	Prossen-Rehlingen	≥2009	0.763636
Zebramussel_18S_Metazoa	Zebramussel	Metazoa	2011	Rehlingen-Zehren	≥2009	0.692308
Zebramussel_18S_Metazoa	Zebramussel	Metazoa	2012	Prossen-Ulm	≥2009	0.785714
Zebramussel_18S_Metazoa	Zebramussel	Metazoa	2012	Ulm-Zehren	≥2009	0.785714
Zebramussel_18S_Metazoa	Zebramussel	Metazoa	2012	Rehlingen-Ulm	≥2009	0.5
Zebramussel_18S_Metazoa	Zebramussel	Metazoa	2012	Prossen-Zehren	≥2009	0.4
Zebramussel_18S_Metazoa	Zebramussel	Metazoa	2012	Prossen-Rehlingen	≥2009	0.695652
Zebramussel_18S_Metazoa	Zebramussel	Metazoa	2012	Rehlingen-Zehren	≥2009	0.695652
Zebramussel_18S_Metazoa	Zebramussel	Metazoa	2013	Cumlosen-Ulm	≥2009	0.782609
Zebramussel_18S_Metazoa	Zebramussel	Metazoa	2013	Prossen-Ulm	≥2009	0.868421
Zebramussel_18S_Metazoa	Zebramussel	Metazoa	2013	Ulm-Zehren	≥2009	0.842105
Zebramussel_18S_Metazoa	Zebramussel	Metazoa	2013	Cumlosen-Prossen	≥2009	0.634921
Zebramussel_18S_Metazoa	Zebramussel	Metazoa	2013	Cumlosen-Zehren	≥2009	0.641975
Zebramussel_18S_Metazoa	Zebramussel	Metazoa	2013	Prossen-Zehren	≥2009	0.436364
Zebramussel_18S_Metazoa	Zebramussel	Metazoa	2014	Cumlosen-Ulm	≥2014	0.795699
Zebramussel_18S_Metazoa	Zebramussel	Metazoa	2014	Prossen-Ulm	≥2014	0.818182
Zebramussel_18S_Metazoa	Zebramussel	Metazoa	2014	Ulm-Zehren	≥2014	0.795181
Zebramussel_18S_Metazoa	Zebramussel	Metazoa	2014	Cumlosen-Prossen	≥2014	0.555556
Zebramussel_18S_Metazoa	Zebramussel	Metazoa	2014	Cumlosen-Zehren	≥2014	0.75
Zebramussel_18S_Metazoa	Zebramussel	Metazoa	2014	Prossen-Zehren	≥2014	0.555556
Zebramussel_18S_Metazoa	Zebramussel	Metazoa	2016	Blankenese-Ulm	≥2014	0.631579
Zebramussel_18S_Metazoa	Zebramussel	Metazoa	2016	Cumlosen-Ulm	≥2014	0.804124
Zebramussel_18S_Metazoa	Zebramussel	Metazoa	2016	Prossen-Ulm	≥2014	0.753247
Zebramussel_18S_Metazoa	Zebramussel	Metazoa	2016	Ulm-Zehren	≥2014	0.746667
Zebramussel_18S_Metazoa	Zebramussel	Metazoa	2016	Bimmen-Ulm	≥2014	0.769231
Zebramussel_18S_Metazoa	Zebramussel	Metazoa	2016	Koblenz-Ulm	≥2014	0.79646
Zebramussel_18S_Metazoa	Zebramussel	Metazoa	2016	Blankenese-Cumlosen	≥2014	0.594595
Zebramussel_18S_Metazoa	Zebramussel	Metazoa	2016	Blankenese-Prossen	≥2014	0.7
Zebramussel_18S_Metazoa	Zebramussel	Metazoa	2016	Blankenese-Zehren	≥2014	0.790698
Zebramussel_18S_Metazoa	Zebramussel	Metazoa	2016	Bimmen-Blankenese	≥2014	0.555556
Zebramussel_18S_Metazoa	Zebramussel	Metazoa	2016	Blankenese-Koblenz	≥2014	0.375
Zebramussel_18S_Metazoa	Zebramussel	Metazoa	2016	Cumlosen-Prossen	≥2014	0.702703
Zebramussel_18S_Metazoa	Zebramussel	Metazoa	2016	Cumlosen-Zehren	≥2014	0.676056
Zebramussel_18S_Metazoa	Zebramussel	Metazoa	2016	Bimmen-Cumlosen	≥2014	0.644068
Zebramussel_18S_Metazoa	Zebramussel	Metazoa	2016	Cumlosen-Koblenz	≥2014	0.493506
Zebramussel_18S_Metazoa	Zebramussel	Metazoa	2016	Prossen-Zehren	≥2014	0.597015
Zebramussel_18S_Metazoa	Zebramussel	Metazoa	2016	Bimmen-Prossen	≥2014	0.823529
Zebramussel_18S_Metazoa	Zebramussel	Metazoa	2016	Koblenz-Prossen	≥2014	0.628571
Zebramussel_18S_Metazoa	Zebramussel	Metazoa	2016	Bimmen-Zehren	≥2014	0.90411
Zebramussel_18S_Metazoa	Zebramussel	Metazoa	2016	Koblenz-Zehren	≥2014	0.694444
Zebramussel_18S_Metazoa	Zebramussel	Metazoa	2016	Bimmen-Koblenz	≥2014	0.431373
Zebramussel_18S_Metazoa	Zebramussel	Metazoa	1995	Bimmen-Blankenese	≥1995	0.666667
Zebramussel_18S_Metazoa	Zebramussel	Metazoa	1995	Blankenese-Koblenz	≥1995	0.697674
Zebramussel_18S_Metazoa	Zebramussel	Metazoa	1995	Blankenese-Rehlingen	≥1995	0.555556
Zebramussel_18S_Metazoa	Zebramussel	Metazoa	1995	Bimmen-Koblenz	≥1995	0.222222
Zebramussel_18S_Metazoa	Zebramussel	Metazoa	1995	Bimmen-Rehlingen	≥1995	0.631579
Zebramussel_18S_Metazoa	Zebramussel	Metazoa	1995	Koblenz-Rehlingen	≥1995	0.470588
Zebramussel_18S_Metazoa	Zebramussel	Metazoa	1996	Bimmen-Blankenese	≥1995	0.689655
Zebramussel_18S_Metazoa	Zebramussel	Metazoa	1996	Blankenese-Koblenz	≥1995	0.689655
Zebramussel_18S_Metazoa	Zebramussel	Metazoa	1996	Blankenese-Rehlingen	≥1995	0.733333
Zebramussel_18S_Metazoa	Zebramussel	Metazoa	1996	Bimmen-Koblenz	≥1995	0.582278
Zebramussel_18S_Metazoa	Zebramussel	Metazoa	1996	Bimmen-Rehlingen	≥1995	0.69697
Zebramussel_18S_Metazoa	Zebramussel	Metazoa	1996	Koblenz-Rehlingen	≥1995	0.634921
Zebramussel_18S_Metazoa	Zebramussel	Metazoa	1999	Blankenese-Cumlosen	≥1995	0.722222
Zebramussel_18S_Metazoa	Zebramussel	Metazoa	1999	Blankenese-Prossen	≥1995	0.333333
Zebramussel_18S_Metazoa	Zebramussel	Metazoa	1999	Bimmen-Blankenese	≥1995	0.666667
Zebramussel_18S_Metazoa	Zebramussel	Metazoa	1999	Blankenese-Rehlingen	≥1995	0.627451
Zebramussel_18S_Metazoa	Zebramussel	Metazoa	1999	Cumlosen-Prossen	≥1995	0.333333
Zebramussel_18S_Metazoa	Zebramussel	Metazoa	1999	Bimmen-Cumlosen	≥1995	0.666667
Zebramussel_18S_Metazoa	Zebramussel	Metazoa	1999	Cumlosen-Rehlingen	≥1995	0.6
Zebramussel_18S_Metazoa	Zebramussel	Metazoa	1999	Bimmen-Prossen	≥1995	0.846154
Zebramussel_18S_Metazoa	Zebramussel	Metazoa	1999	Prossen-Rehlingen	≥1995	0.5
Zebramussel_18S_Metazoa	Zebramussel	Metazoa	1999	Bimmen-Rehlingen	≥1995	0.72
Zebramussel_18S_Metazoa	Zebramussel	Metazoa	2000	Cumlosen-Prossen	≥1995	0.4
Zebramussel_18S_Metazoa	Zebramussel	Metazoa	2000	Cumlosen-Zehren	≥1995	0.666667
Zebramussel_18S_Metazoa	Zebramussel	Metazoa	2000	Cumlosen-Rehlingen	≥1995	0.545455
Zebramussel_18S_Metazoa	Zebramussel	Metazoa	2000	Prossen-Zehren	≥1995	0.72
Zebramussel_18S_Metazoa	Zebramussel	Metazoa	2000	Prossen-Rehlingen	≥1995	0.666667
Zebramussel_18S_Metazoa	Zebramussel	Metazoa	2000	Rehlingen-Zehren	≥1995	0.769231
Zebramussel_18S_Metazoa	Zebramussel	Metazoa	2001	Cumlosen-Prossen	≥1995	0.666667
Zebramussel_18S_Metazoa	Zebramussel	Metazoa	2001	Cumlosen-Zehren	≥1995	0.721311
Zebramussel_18S_Metazoa	Zebramussel	Metazoa	2001	Bimmen-Cumlosen	≥1995	0.611111
Zebramussel_18S_Metazoa	Zebramussel	Metazoa	2001	Cumlosen-Koblenz	≥1995	0.634146
Zebramussel_18S_Metazoa	Zebramussel	Metazoa	2001	Cumlosen-Rehlingen	≥1995	0.586207
Zebramussel_18S_Metazoa	Zebramussel	Metazoa	2001	Prossen-Zehren	≥1995	0.666667
Zebramussel_18S_Metazoa	Zebramussel	Metazoa	2001	Bimmen-Prossen	≥1995	0.8
Zebramussel_18S_Metazoa	Zebramussel	Metazoa	2001	Koblenz-Prossen	≥1995	0.758621
Zebramussel_18S_Metazoa	Zebramussel	Metazoa	2001	Prossen-Rehlingen	≥1995	0.5
Zebramussel_18S_Metazoa	Zebramussel	Metazoa	2001	Bimmen-Zehren	≥1995	0.75
Zebramussel_18S_Metazoa	Zebramussel	Metazoa	2001	Koblenz-Zehren	≥1995	0.727273
Zebramussel_18S_Metazoa	Zebramussel	Metazoa	2001	Rehlingen-Zehren	≥1995	0.721311
Zebramussel_18S_Metazoa	Zebramussel	Metazoa	2001	Bimmen-Koblenz	≥1995	0.484848
Zebramussel_18S_Metazoa	Zebramussel	Metazoa	2001	Bimmen-Rehlingen	≥1995	0.684211
Zebramussel_18S_Metazoa	Zebramussel	Metazoa	2001	Koblenz-Rehlingen	≥1995	0.6
Zebramussel_18S_Metazoa	Zebramussel	Metazoa	2002	Cumlosen-Prossen	≥2002	0.625
Zebramussel_18S_Metazoa	Zebramussel	Metazoa	2002	Cumlosen-Zehren	≥2002	0.628571
Zebramussel_18S_Metazoa	Zebramussel	Metazoa	2002	Cumlosen-Rehlingen	≥2002	0.675676
Zebramussel_18S_Metazoa	Zebramussel	Metazoa	2002	Prossen-Zehren	≥2002	0.482759
Zebramussel_18S_Metazoa	Zebramussel	Metazoa	2002	Prossen-Rehlingen	≥2002	0.625
Zebramussel_18S_Metazoa	Zebramussel	Metazoa	2002	Rehlingen-Zehren	≥2002	0.628571

## Sheet: Extended Data Figure 5C
dataset	type	slope	shape	species	marker	ecosystem
Beech_16S	slope_beta_div_turnover_time	0.00666898	significant	Beech	16S	terrestrial
Beech_COI	slope_beta_div_turnover_time	0.00475659	significant	Beech	COI	terrestrial
Beech_ITS	slope_beta_div_turnover_time	0.0115202	significant	Beech	ITS	terrestrial
Bladderwrack_16S	slope_beta_div_turnover_time	0.00257141	significant	Bladderwrack	16S	marine
Bladderwrack_18S	slope_beta_div_turnover_time	0.0053534	significant	Bladderwrack	18S	marine
Blue_Mussel_16S	slope_beta_div_turnover_time	0.00401241	significant	BlueMussel	16S	marine
Blue_Mussel_18S	slope_beta_div_turnover_time	0.00209713	significant	BlueMussel	18S	marine
Poplar_16S	slope_beta_div_turnover_time	0.00468039	significant	Poplar	16S	terrestrial
Poplar_COI	slope_beta_div_turnover_time	0.00565411	significant	Poplar	COI	terrestrial
Poplar_ITS	slope_beta_div_turnover_time	0.0133087	significant	Poplar	ITS	terrestrial
Spruce_COI	slope_beta_div_turnover_time	0.00477189	significant	Spruce	COI	terrestrial
Spruce_ITS	slope_beta_div_turnover_time	0.0124279	significant	Spruce	ITS	terrestrial
Zebramussel_16S	slope_beta_div_turnover_time	0.00670369	significant	Zebramussel	16S	limnic
Zebramussel_18S_Algae	slope_beta_div_turnover_time	0.00416139	significant	Zebramussel	18SAlgae	limnic
Zebramussel_18S_Metazoa	slope_beta_div_turnover_time	0.00594604	significant	Zebramussel	18SMetazoa	limnic

## Sheet: Extended Data Figure 5D
dataset	type	slope	shape	species	marker	ecosystem
Beech_16S	slope_beta_div_turnover_spatial	-0.00382779	significant	Beech	16S	terrestrial
Beech_COI	slope_beta_div_turnover_spatial	-0.00138859	significant	Beech	COI	terrestrial
Beech_ITS	slope_beta_div_turnover_spatial	-0.00200594	significant	Beech	ITS	terrestrial
Bladderwrack_16S	slope_beta_div_turnover_spatial	-0.000613703	n. s.	Bladderwrack	16S	marine
Bladderwrack_18S	slope_beta_div_turnover_spatial	0.00175573	n. s.	Bladderwrack	18SMetazoa	marine
Blue_Mussel_16S	slope_beta_div_turnover_spatial	-0.00130233	significant	BlueMussel	16S	marine
Blue_Mussel_18S	slope_beta_div_turnover_spatial	0.00222044	significant	BlueMussel	18SAlgae	marine
Poplar_16S	slope_beta_div_turnover_spatial	-0.0012024	significant	Poplar	16S	terrestrial
Poplar_COI	slope_beta_div_turnover_spatial	-0.00225455	significant	Poplar	COI	terrestrial
Poplar_ITS	slope_beta_div_turnover_spatial	-0.00471259	significant	Poplar	ITS	terrestrial
Spruce_COI	slope_beta_div_turnover_spatial	-0.00225377	significant	Spruce	COI	terrestrial
Spruce_ITS	slope_beta_div_turnover_spatial	-6.7e-05	n. s.	Spruce	ITS	terrestrial
Zebramussel_16S	slope_beta_div_turnover_spatial	0.00491388	significant	Zebramussel	16S	limnic
Zebramussel_18S_Algae	slope_beta_div_turnover_spatial	0.00291143	significant	Zebramussel	18SAlgae	limnic
Zebramussel_18S_Metazoa	slope_beta_div_turnover_spatial	-0.000724515	n. s.	Zebramussel	18SMetazoa	limnic
