# Supplementary material for: Archived natural DNA samplers reveal four decades of biodiversity change across the tree of life
Source: Nat Ecol Evol. 2025 Aug 1;9(10):1873–84. doi: 10.1038/s41559-025-02812-6 (PMC12507656; doi:10.1038/s41559-025-02812-6)
Supplement: Supplementary file 12 — Source data for plotting. [file 41559_2025_2812_MOESM12_ESM.xlsx]

## Sheet: Extended Data Figure 6 middle
dataset	type	total	category	percentage
Trees_COI	temporal	470	decrease	4.68085
Trees_COI	temporal	470	increase	6.59574
Trees_COI	temporal	470	nonsignificant	88.7234
Trees_16S	temporal	2332	decrease	4.07376
Trees_16S	temporal	2332	increase	7.37564
Trees_16S	temporal	2332	nonsignificant	88.5506
Trees_ITS	temporal	1056	decrease	15.8144
Trees_ITS	temporal	1056	increase	20.3598
Trees_ITS	temporal	1056	nonsignificant	63.8258
Bladderwrack_16S	temporal	1544	decrease	5.50518
Bladderwrack_16S	temporal	1544	increase	4.08031
Bladderwrack_16S	temporal	1544	nonsignificant	90.4145
Bladderwrack_18S	temporal	104	decrease	6.73077
Bladderwrack_18S	temporal	104	increase	7.69231
Bladderwrack_18S	temporal	104	nonsignificant	85.5769
Blue_Mussel_16S	temporal	1350	decrease	12.5185
Blue_Mussel_16S	temporal	1350	increase	7.62963
Blue_Mussel_16S	temporal	1350	nonsignificant	79.8519
Blue_Mussel_18S	temporal	271	decrease	5.53506
Blue_Mussel_18S	temporal	271	increase	9.5941
Blue_Mussel_18S	temporal	271	nonsignificant	84.8708
Zebramussel_16S	temporal	1442	decrease	6.31068
Zebramussel_16S	temporal	1442	increase	6.17198
Zebramussel_16S	temporal	1442	nonsignificant	87.5173
Zebramussel_18S_Algae	temporal	377	decrease	7.95756
Zebramussel_18S_Algae	temporal	377	increase	3.18302
Zebramussel_18S_Algae	temporal	377	nonsignificant	88.8594
Zebramussel_18S_Metazoa	temporal	99	decrease	1.0101
Zebramussel_18S_Metazoa	temporal	99	increase	16.1616
Zebramussel_18S_Metazoa	temporal	99	nonsignificant	82.8283

## Sheet: Extended Data Figure 6 outer
trend	Taxonomy	Count	Percent	Library
decrease	Actinobacteria	12	12.6316	Trees_Bacteria
decrease	Armatimonadota	1	1.05263	Trees_Bacteria
decrease	Bacteroidetes	2	2.10526	Trees_Bacteria
decrease	Bdellovibrionota	3	3.15789	Trees_Bacteria
decrease	Chloroflexi	1	1.05263	Trees_Bacteria
decrease	Myxococcota	7	7.36842	Trees_Bacteria
decrease	Proteobacteria	69	72.6316	Trees_Bacteria
increase	Actinobacteria	30	17.4419	Trees_Bacteria
increase	Armatimonadota	2	1.16279	Trees_Bacteria
increase	Bacteroidetes	6	3.48837	Trees_Bacteria
increase	Bdellovibrionota	1	0.581395	Trees_Bacteria
increase	Deinococcota	2	1.16279	Trees_Bacteria
increase	Myxococcota	4	2.32558	Trees_Bacteria
increase	Proteobacteria	127	73.8372	Trees_Bacteria
n.s.	Actinobacteria	383	18.5472	Trees_Bacteria
n.s.	Armatimonadota	11	0.532688	Trees_Bacteria
n.s.	Bacteroidetes	101	4.89104	Trees_Bacteria
n.s.	Bdellovibrionota	19	0.920097	Trees_Bacteria
n.s.	Chloroflexi	1	0.0484262	Trees_Bacteria
n.s.	Deinococcota	6	0.290557	Trees_Bacteria
n.s.	Firmicutes	56	2.71186	Trees_Bacteria
n.s.	Myxococcota	90	4.35835	Trees_Bacteria
n.s.	Patescibacteria	3	0.145278	Trees_Bacteria
n.s.	Proteobacteria	1395	67.5545	Trees_Bacteria
decrease	Acidobacteria	4	4.3956	Zebramussel_Bacteria
decrease	Actinobacteria	6	6.59341	Zebramussel_Bacteria
decrease	Bacteroidetes	30	32.967	Zebramussel_Bacteria
decrease	Chloroflexi	1	1.0989	Zebramussel_Bacteria
decrease	Cyanobacteria	1	1.0989	Zebramussel_Bacteria
decrease	Firmicutes	7	7.69231	Zebramussel_Bacteria
decrease	Gemmatimonadota	1	1.0989	Zebramussel_Bacteria
decrease	Myxococcota	1	1.0989	Zebramussel_Bacteria
decrease	Nitrospirota	2	2.1978	Zebramussel_Bacteria
decrease	Patescibacteria	4	4.3956	Zebramussel_Bacteria
decrease	Proteobacteria	34	37.3626	Zebramussel_Bacteria
increase	Acidobacteria	7	7.86517	Zebramussel_Bacteria
increase	Actinobacteria	5	5.61798	Zebramussel_Bacteria
increase	Bacteroidetes	22	24.7191	Zebramussel_Bacteria
increase	Bdellovibrionota	2	2.24719	Zebramussel_Bacteria
increase	Campylobacterota	1	1.1236	Zebramussel_Bacteria
increase	Chloroflexi	2	2.24719	Zebramussel_Bacteria
increase	Dependentiae	1	1.1236	Zebramussel_Bacteria
increase	Firmicutes	4	4.49438	Zebramussel_Bacteria
increase	Gemmatimonadota	1	1.1236	Zebramussel_Bacteria
increase	Myxococcota	1	1.1236	Zebramussel_Bacteria
increase	Nitrospirota	4	4.49438	Zebramussel_Bacteria
increase	Patescibacteria	1	1.1236	Zebramussel_Bacteria
increase	Proteobacteria	37	41.573	Zebramussel_Bacteria
increase	Spirochaetota	1	1.1236	Zebramussel_Bacteria
n.s.	Acidobacteria	59	4.67512	Zebramussel_Bacteria
n.s.	Actinobacteria	56	4.4374	Zebramussel_Bacteria
n.s.	Armatimonadota	4	0.316957	Zebramussel_Bacteria
n.s.	Bacteroidetes	313	24.8019	Zebramussel_Bacteria
n.s.	Bdellovibrionota	3	0.237718	Zebramussel_Bacteria
n.s.	Campylobacterota	9	0.713154	Zebramussel_Bacteria
n.s.	Chloroflexi	11	0.871632	Zebramussel_Bacteria
n.s.	Cyanobacteria	3	0.237718	Zebramussel_Bacteria
n.s.	Dependentiae	3	0.237718	Zebramussel_Bacteria
n.s.	Desulfobacterota	7	0.554675	Zebramussel_Bacteria
n.s.	Firmicutes	129	10.2219	Zebramussel_Bacteria
n.s.	Gemmatimonadota	12	0.950872	Zebramussel_Bacteria
n.s.	Latescibacterota	1	0.0792393	Zebramussel_Bacteria
n.s.	Myxococcota	25	1.98098	Zebramussel_Bacteria
n.s.	Nitrospirota	24	1.90174	Zebramussel_Bacteria
n.s.	Patescibacteria	18	1.42631	Zebramussel_Bacteria
n.s.	Planctomycetota	5	0.396197	Zebramussel_Bacteria
n.s.	Proteobacteria	575	45.5626	Zebramussel_Bacteria
n.s.	Spirochaetota	2	0.158479	Zebramussel_Bacteria
n.s.	Verrucomicrobiota	2	0.158479	Zebramussel_Bacteria
n.s.	WPS-2	1	0.0792393	Zebramussel_Bacteria
decrease	Actinobacteria	1	1.17647	Bladderwrack_Bacteria
decrease	Bacteroidetes	40	47.0588	Bladderwrack_Bacteria
decrease	Bdellovibrionota	1	1.17647	Bladderwrack_Bacteria
decrease	Desulfobacterota	2	2.35294	Bladderwrack_Bacteria
decrease	Planctomycetota	2	2.35294	Bladderwrack_Bacteria
decrease	Proteobacteria	35	41.1765	Bladderwrack_Bacteria
decrease	SAR324	2	2.35294	Bladderwrack_Bacteria
decrease	Verrucomicrobiota	2	2.35294	Bladderwrack_Bacteria
increase	Actinobacteria	3	4.7619	Bladderwrack_Bacteria
increase	Bacteroidetes	34	53.9683	Bladderwrack_Bacteria
increase	Bdellovibrionota	1	1.5873	Bladderwrack_Bacteria
increase	Planctomycetota	1	1.5873	Bladderwrack_Bacteria
increase	Proteobacteria	23	36.5079	Bladderwrack_Bacteria
increase	Spirochaetota	1	1.5873	Bladderwrack_Bacteria
n.s.	Acidobacteria	1	0.0716332	Bladderwrack_Bacteria
n.s.	Actinobacteria	30	2.149	Bladderwrack_Bacteria
n.s.	Bacteroidetes	742	53.1519	Bladderwrack_Bacteria
n.s.	Bdellovibrionota	36	2.5788	Bladderwrack_Bacteria
n.s.	Desulfobacterota	21	1.5043	Bladderwrack_Bacteria
n.s.	Fusobacteriota	2	0.143266	Bladderwrack_Bacteria
n.s.	Myxococcota	9	0.644699	Bladderwrack_Bacteria
n.s.	NB1-j	1	0.0716332	Bladderwrack_Bacteria
n.s.	Patescibacteria	8	0.573066	Bladderwrack_Bacteria
n.s.	Planctomycetota	10	0.716332	Bladderwrack_Bacteria
n.s.	Proteobacteria	499	35.745	Bladderwrack_Bacteria
n.s.	SAR324	10	0.716332	Bladderwrack_Bacteria
n.s.	Spirochaetota	3	0.2149	Bladderwrack_Bacteria
n.s.	Verrucomicrobiota	24	1.7192	Bladderwrack_Bacteria
decrease	Acidobacteria	2	1.18343	Bluemussel_Bacteria
decrease	Actinobacteria	10	5.91716	Bluemussel_Bacteria
decrease	Bacteroidetes	47	27.8107	Bluemussel_Bacteria
decrease	Campylobacterota	2	1.18343	Bluemussel_Bacteria
decrease	Chloroflexi	1	0.591716	Bluemussel_Bacteria
decrease	Cyanobacteria	7	4.14201	Bluemussel_Bacteria
decrease	Desulfobacterota	4	2.36686	Bluemussel_Bacteria
decrease	Fusobacteriota	3	1.77515	Bluemussel_Bacteria
decrease	Myxococcota	1	0.591716	Bluemussel_Bacteria
decrease	Patescibacteria	4	2.36686	Bluemussel_Bacteria
decrease	Proteobacteria	85	50.2959	Bluemussel_Bacteria
decrease	Saccharibacteria	1	0.591716	Bluemussel_Bacteria
decrease	Spirochaetota	1	0.591716	Bluemussel_Bacteria
decrease	Verrucomicrobiota	1	0.591716	Bluemussel_Bacteria
increase	Actinobacteria	5	4.85437	Bluemussel_Bacteria
increase	Bacteroidetes	28	27.1845	Bluemussel_Bacteria
increase	Campylobacterota	3	2.91262	Bluemussel_Bacteria
increase	Chloroflexi	1	0.970874	Bluemussel_Bacteria
increase	Cyanobacteria	3	2.91262	Bluemussel_Bacteria
increase	Desulfobacterota	3	2.91262	Bluemussel_Bacteria
increase	Fusobacteriota	6	5.82524	Bluemussel_Bacteria
increase	Patescibacteria	2	1.94175	Bluemussel_Bacteria
increase	Proteobacteria	51	49.5146	Bluemussel_Bacteria
increase	Tenericutes	1	0.970874	Bluemussel_Bacteria
n.s.	Acidobacteria	4	0.371058	Bluemussel_Bacteria
n.s.	Actinobacteria	77	7.14286	Bluemussel_Bacteria
n.s.	Bacteroidetes	317	29.4063	Bluemussel_Bacteria
n.s.	Bdellovibrionota	1	0.0927644	Bluemussel_Bacteria
n.s.	Campylobacterota	28	2.5974	Bluemussel_Bacteria
n.s.	Chloroflexi	5	0.463822	Bluemussel_Bacteria
n.s.	Cyanobacteria	33	3.06122	Bluemussel_Bacteria
n.s.	Desulfobacterota	60	5.56586	Bluemussel_Bacteria
n.s.	Elusimicrobiota	1	0.0927644	Bluemussel_Bacteria
n.s.	Firmicutes	12	1.11317	Bluemussel_Bacteria
n.s.	Fusobacteriota	14	1.2987	Bluemussel_Bacteria
n.s.	Gemmatimonadota	4	0.371058	Bluemussel_Bacteria
n.s.	Myxococcota	13	1.20594	Bluemussel_Bacteria
n.s.	Nitrospinota	3	0.278293	Bluemussel_Bacteria
n.s.	Nitrospirota	4	0.371058	Bluemussel_Bacteria
n.s.	Patescibacteria	23	2.13358	Bluemussel_Bacteria
n.s.	Planctomycetota	1	0.0927644	Bluemussel_Bacteria
n.s.	Proteobacteria	474	43.9703	Bluemussel_Bacteria
n.s.	Spirochaetota	3	0.278293	Bluemussel_Bacteria
n.s.	Tenericutes	1	0.0927644	Bluemussel_Bacteria
decrease	Acari	4	18.1818	Trees_Metazoa
decrease	Araneae	1	4.54545	Trees_Metazoa
decrease	Collembola	1	4.54545	Trees_Metazoa
decrease	Diptera	4	18.1818	Trees_Metazoa
decrease	Hemiptera	1	4.54545	Trees_Metazoa
decrease	Hymenoptera	3	13.6364	Trees_Metazoa
decrease	Lepidoptera	6	27.2727	Trees_Metazoa
decrease	Neuroptera	2	9.09091	Trees_Metazoa
increase	Acari	8	25.8065	Trees_Metazoa
increase	Araneae	1	3.22581	Trees_Metazoa
increase	Coleoptera	3	9.67742	Trees_Metazoa
increase	Diptera	6	19.3548	Trees_Metazoa
increase	Hemiptera	1	3.22581	Trees_Metazoa
increase	Hymenoptera	4	12.9032	Trees_Metazoa
increase	Lepidoptera	3	9.67742	Trees_Metazoa
increase	Neuroptera	1	3.22581	Trees_Metazoa
increase	Psocoptera	4	12.9032	Trees_Metazoa
n.s.	Acari	60	14.3885	Trees_Metazoa
n.s.	Araneae	19	4.55635	Trees_Metazoa
n.s.	Coleoptera	17	4.07674	Trees_Metazoa
n.s.	Collembola	13	3.11751	Trees_Metazoa
n.s.	Diptera	46	11.0312	Trees_Metazoa
n.s.	Hemiptera	60	14.3885	Trees_Metazoa
n.s.	Hymenoptera	80	19.1847	Trees_Metazoa
n.s.	Lepidoptera	75	17.9856	Trees_Metazoa
n.s.	Neuroptera	11	2.63789	Trees_Metazoa
n.s.	Orthoptera	1	0.239808	Trees_Metazoa
n.s.	Psocoptera	29	6.95444	Trees_Metazoa
n.s.	Thysanoptera	4	0.959233	Trees_Metazoa
n.s.	Trichoptera	2	0.479616	Trees_Metazoa
decrease	Arthropoda	1	100	Zebramussel_Metazoa
increase	Annelida	2	12.5	Zebramussel_Metazoa
increase	Arthropoda	4	25	Zebramussel_Metazoa
increase	Bryozoa	3	18.75	Zebramussel_Metazoa
increase	Nematoda	3	18.75	Zebramussel_Metazoa
increase	Platyhelminthes	2	12.5	Zebramussel_Metazoa
increase	Porifera	1	6.25	Zebramussel_Metazoa
increase	Xenacoelomorpha	1	6.25	Zebramussel_Metazoa
n.s.	Annelida	13	15.8537	Zebramussel_Metazoa
n.s.	Arthropoda	21	25.6098	Zebramussel_Metazoa
n.s.	Bryozoa	1	1.21951	Zebramussel_Metazoa
n.s.	Chordata	1	1.21951	Zebramussel_Metazoa
n.s.	Cnidaria	4	4.87805	Zebramussel_Metazoa
n.s.	Gastrotricha	3	3.65854	Zebramussel_Metazoa
n.s.	Mollusca	5	6.09756	Zebramussel_Metazoa
n.s.	Nematoda	4	4.87805	Zebramussel_Metazoa
n.s.	Nemertea	1	1.21951	Zebramussel_Metazoa
n.s.	Platyhelminthes	11	13.4146	Zebramussel_Metazoa
n.s.	Porifera	2	2.43902	Zebramussel_Metazoa
n.s.	Rotifera	14	17.0732	Zebramussel_Metazoa
n.s.	Tardigrada	2	2.43902	Zebramussel_Metazoa
decrease	Annelida	1	14.2857	Bladderwrack_Metazoa
decrease	Arthropoda	1	14.2857	Bladderwrack_Metazoa
decrease	Cnidaria	2	28.5714	Bladderwrack_Metazoa
decrease	Mollusca	2	28.5714	Bladderwrack_Metazoa
decrease	Nematoda	1	14.2857	Bladderwrack_Metazoa
increase	Arthropoda	3	37.5	Bladderwrack_Metazoa
increase	Bryozoa	1	12.5	Bladderwrack_Metazoa
increase	Cnidaria	3	37.5	Bladderwrack_Metazoa
increase	Mollusca	1	12.5	Bladderwrack_Metazoa
n.s.	Annelida	5	5.61798	Bladderwrack_Metazoa
n.s.	Arthropoda	45	50.5618	Bladderwrack_Metazoa
n.s.	Bryozoa	4	4.49438	Bladderwrack_Metazoa
n.s.	Chordata	1	1.1236	Bladderwrack_Metazoa
n.s.	Cnidaria	8	8.98876	Bladderwrack_Metazoa
n.s.	Mollusca	13	14.6067	Bladderwrack_Metazoa
n.s.	Nematoda	6	6.74157	Bladderwrack_Metazoa
n.s.	Nemertea	1	1.1236	Bladderwrack_Metazoa
n.s.	Platyhelminthes	3	3.37079	Bladderwrack_Metazoa
n.s.	Rotifera	2	2.24719	Bladderwrack_Metazoa
n.s.	Xenacoelomorpha	1	1.1236	Bladderwrack_Metazoa
decrease	Agaricomycetes	1	0.598802	Trees_Fungi
decrease	Agaricostilbomycetes	4	2.39521	Trees_Fungi
decrease	Arthoniomycetes	4	2.39521	Trees_Fungi
decrease	Cystobasidiomycetes	10	5.98802	Trees_Fungi
decrease	Dothideomycetes	45	26.9461	Trees_Fungi
decrease	Eurotiomycetes	12	7.18563	Trees_Fungi
decrease	Lecanoromycetes	7	4.19162	Trees_Fungi
decrease	Leotiomycetes	43	25.7485	Trees_Fungi
decrease	Microbotryomycetes	3	1.79641	Trees_Fungi
decrease	Orbiliomycetes	3	1.79641	Trees_Fungi
decrease	Sordariomycetes	6	3.59281	Trees_Fungi
decrease	Taphrinomycetes	9	5.38922	Trees_Fungi
decrease	Tremellomycetes	20	11.976	Trees_Fungi
increase	Agaricomycetes	2	0.930233	Trees_Fungi
increase	Agaricostilbomycetes	7	3.25581	Trees_Fungi
increase	Arthoniomycetes	1	0.465116	Trees_Fungi
increase	Cystobasidiomycetes	29	13.4884	Trees_Fungi
increase	Dothideomycetes	63	29.3023	Trees_Fungi
increase	Eurotiomycetes	23	10.6977	Trees_Fungi
increase	Exobasidiomycetes	1	0.465116	Trees_Fungi
increase	Lecanoromycetes	4	1.86047	Trees_Fungi
increase	Leotiomycetes	14	6.51163	Trees_Fungi
increase	Microbotryomycetes	6	2.7907	Trees_Fungi
increase	Orbiliomycetes	10	4.65116	Trees_Fungi
increase	Pucciniomycetes	2	0.930233	Trees_Fungi
increase	Sordariomycetes	7	3.25581	Trees_Fungi
increase	Spizellomycetes	1	0.465116	Trees_Fungi
increase	Taphrinomycetes	7	3.25581	Trees_Fungi
increase	Tremellomycetes	38	17.6744	Trees_Fungi
n.s.	Agaricomycetes	19	2.81899	Trees_Fungi
n.s.	Agaricostilbomycetes	11	1.63205	Trees_Fungi
n.s.	Arthoniomycetes	11	1.63205	Trees_Fungi
n.s.	Cystobasidiomycetes	34	5.04451	Trees_Fungi
n.s.	Dothideomycetes	216	32.0475	Trees_Fungi
n.s.	Eurotiomycetes	42	6.23145	Trees_Fungi
n.s.	Exobasidiomycetes	7	1.03858	Trees_Fungi
n.s.	Lecanoromycetes	10	1.48368	Trees_Fungi
n.s.	Leotiomycetes	64	9.49555	Trees_Fungi
n.s.	Microbotryomycetes	35	5.19288	Trees_Fungi
n.s.	Orbiliomycetes	14	2.07715	Trees_Fungi
n.s.	Pucciniomycetes	3	0.445104	Trees_Fungi
n.s.	Sordariomycetes	50	7.4184	Trees_Fungi
n.s.	Spizellomycetes	2	0.296736	Trees_Fungi
n.s.	Taphrinomycetes	36	5.34125	Trees_Fungi
n.s.	Tremellomycetes	120	17.8042	Trees_Fungi
decrease	Bacillariophyta	1	3.33333	Zebramussel_Algae
decrease	Cercozoa	1	3.33333	Zebramussel_Algae
decrease	Chlorophyta	18	60	Zebramussel_Algae
decrease	Ciliophora	6	20	Zebramussel_Algae
decrease	Heterolobosea	1	3.33333	Zebramussel_Algae
decrease	Oomycota	2	6.66667	Zebramussel_Algae
decrease	Streptophyta	1	3.33333	Zebramussel_Algae
increase	Bacillariophyta	2	16.6667	Zebramussel_Algae
increase	Chlorophyta	3	25	Zebramussel_Algae
increase	Ciliophora	2	16.6667	Zebramussel_Algae
increase	Discosea	1	8.33333	Zebramussel_Algae
increase	Euglenozoa	1	8.33333	Zebramussel_Algae
increase	Oomycota	3	25	Zebramussel_Algae
n.s.	Apicomplexa	5	1.49254	Zebramussel_Algae
n.s.	Bacillariophyta	56	16.7164	Zebramussel_Algae
n.s.	Cercozoa	11	3.28358	Zebramussel_Algae
n.s.	Chlorophyta	104	31.0448	Zebramussel_Algae
n.s.	Ciliophora	74	22.0896	Zebramussel_Algae
n.s.	Discosea	12	3.58209	Zebramussel_Algae
n.s.	Endomyxa	11	3.28358	Zebramussel_Algae
n.s.	Euglenozoa	1	0.298507	Zebramussel_Algae
n.s.	Evosea	2	0.597015	Zebramussel_Algae
n.s.	Heterolobosea	5	1.49254	Zebramussel_Algae
n.s.	Oomycota	27	8.0597	Zebramussel_Algae
n.s.	Rhodophyta	1	0.298507	Zebramussel_Algae
n.s.	Streptophyta	4	1.19403	Zebramussel_Algae
n.s.	Tubulinea	22	6.56716	Zebramussel_Algae
decrease	Bacillariophyta	2	13.3333	Bluemussel_Algae
decrease	Chlorophyta	3	20	Bluemussel_Algae
decrease	Ciliophora	9	60	Bluemussel_Algae
decrease	Streptophyta	1	6.66667	Bluemussel_Algae
increase	Bacillariophyta	14	53.8462	Bluemussel_Algae
increase	Chlorophyta	6	23.0769	Bluemussel_Algae
increase	Ciliophora	3	11.5385	Bluemussel_Algae
increase	Oomycota	1	3.84615	Bluemussel_Algae
increase	Rhodophyta	2	7.69231	Bluemussel_Algae
n.s.	Apicomplexa	6	2.6087	Bluemussel_Algae
n.s.	Bacillariophyta	83	36.087	Bluemussel_Algae
n.s.	Chlorophyta	60	26.087	Bluemussel_Algae
n.s.	Ciliophora	59	25.6522	Bluemussel_Algae
n.s.	Discosea	2	0.869565	Bluemussel_Algae
n.s.	Heterolobosea	1	0.434783	Bluemussel_Algae
n.s.	Oomycota	4	1.73913	Bluemussel_Algae
n.s.	Prasinodermophyta	2	0.869565	Bluemussel_Algae
n.s.	Rhodophyta	8	3.47826	Bluemussel_Algae
n.s.	Streptophyta	1	0.434783	Bluemussel_Algae
n.s.	Tubulinea	4	1.73913	Bluemussel_Algae
